# Supplementary material for: Brain connectivity fingerprinting and behavioural prediction rest on distinct functional systems of the human connectome
Source: Commun Biol. 2022 Mar 24;5:261. doi: 10.1038/s42003-022-03185-3 (PMC8948277; doi:10.1038/s42003-022-03185-3)
Supplement: Supplementary file 4 — Supplementary Data 1 (new) [file 42003_2022_3185_MOESM4_ESM.xlsx]

## Sheet: Fig 1a
Fingerprinting
1.Medial Frontal	0.0197044334975369
2.Frontoparietal	0.0463458110516934
3.Default mode	0.0789473684210526
4.Subcortical-cerebellum	0.0017478152309613
5.Motor	0
6.Visual I	0
7.Visual II	0
8.Visual association	0
Fluid intelligence
1.Medial Frontal	0.0147783251231527
2.Frontoparietal	0.017825311942959
3.Default mode	0
4.Subcortical-cerebellum	0.00424469413233458
5.Motor	0
6.Visual I	0
7.Visual II	0
8.Visual association	0
Picture Vocabulary
1.Medial Frontal	0.00738916256157635
2.Frontoparietal	0.0053475935828877
3.Default mode	0
4.Subcortical-cerebellum	0.0034956304619226
5.Motor	0
6.Visual I	0
7.Visual II	0
8.Visual association	0.0065359477124183
Strength
1.Medial Frontal	0.00246305418719212
2.Frontoparietal	0.0142602495543672
3.Default mode	0
4.Subcortical-cerebellum	0.00923845193508115
5.Motor	0.043265306122449
6.Visual I	0.0065359477124183
7.Visual II	0.166666666666667
8.Visual association	0.0849673202614379

## Sheet: Fig 4b
Binarized edges for fingerprinting
0	0	0	0	0	0	0	0	0	0	0	0	0	0	0	0	0	0	0	0	0	0	0	0	0	0	0	0	0	0	0	0	0	0	0	0	0	0	0	0	0	0	0	0	0	0	0	0	0	0
0	0	0	0	0	0	0	0	0	0	0	0	0	0	0	0	0	0	0	0	0	0	0	0	0	0	0	0	0	0	0	0	0	0	0	0	0	0	0	0	0	0	0	0	0	0	0	0	0	0
0	0	0	0	0	0	0	0	0	0	0	0	1	0	0	0	0	0	0	0	0	0	0	0	0	0	0	0	0	0	0	0	0	0	0	0	0	0	0	0	0	0	0	0	0	0	0	0	0	0
0	0	0	0	0	0	0	0	0	0	0	0	0	0	0	0	0	0	0	0	0	0	0	0	0	0	0	0	0	0	0	0	0	0	0	0	0	0	0	0	0	0	0	0	0	0	0	0	0	0
0	0	0	0	0	0	0	0	0	0	0	0	0	0	0	0	0	0	0	0	0	0	0	0	0	0	0	0	0	1	0	0	0	0	0	0	0	0	0	0	0	0	0	0	0	0	1	0	0	1
0	0	0	0	0	0	0	0	0	0	1	0	0	0	0	0	0	0	1	0	0	1	0	0	0	0	0	0	0	0	0	0	0	0	0	0	0	0	0	0	0	0	0	0	0	0	0	0	0	1
0	0	0	0	0	0	0	0	0	0	0	0	0	0	1	0	0	0	0	1	1	0	0	0	0	0	0	1	1	0	1	0	0	0	0	0	0	0	0	0	0	0	0	0	0	0	0	0	0	0
0	0	0	0	0	0	0	0	0	0	0	0	1	0	0	0	0	0	0	0	0	0	0	0	0	0	0	0	1	0	0	0	0	1	0	0	0	0	0	0	0	0	0	0	1	0	0	0	0	0
0	0	0	0	0	0	0	0	0	0	0	0	0	0	0	0	0	0	0	0	0	0	0	0	0	0	0	0	0	0	0	0	0	1	1	0	0	0	0	0	0	0	0	0	1	1	0	1	0	0
0	0	0	0	0	0	0	0	0	0	0	0	0	0	0	0	0	0	0	0	0	1	0	0	0	0	0	0	0	1	0	0	0	0	0	0	0	0	0	0	0	0	0	0	0	0	0	0	0	1
0	0	0	0	0	1	0	0	0	0	0	1	0	0	0	0	0	0	0	0	0	0	0	0	0	0	0	0	0	0	0	0	0	0	1	0	0	0	0	0	0	0	0	0	0	1	0	1	0	0
0	0	0	0	0	0	0	0	0	0	1	0	0	0	0	0	0	0	1	0	0	1	0	0	0	0	0	0	1	0	1	0	0	0	0	0	0	0	0	0	0	0	0	0	0	0	0	0	0	1
0	0	1	0	0	0	0	1	0	0	0	0	0	0	1	0	0	0	0	1	0	0	0	0	0	0	0	1	1	0	0	0	0	0	0	0	0	0	0	0	0	0	1	1	0	0	0	0	0	1
0	0	0	0	0	0	0	0	0	0	0	0	0	0	1	0	0	0	0	1	0	0	0	0	0	0	0	1	1	0	0	0	0	0	0	0	0	0	0	0	0	0	0	0	0	0	0	0	1	1
0	0	0	0	0	0	1	0	0	0	0	0	1	1	0	0	0	0	0	0	0	0	0	0	0	0	0	0	0	0	0	0	0	0	0	0	0	0	0	0	0	0	0	0	0	0	0	0	0	0
0	0	0	0	0	0	0	0	0	0	0	0	0	0	0	0	0	0	0	0	0	0	0	0	0	0	0	0	0	0	0	0	0	0	0	0	0	0	0	0	0	0	0	0	0	0	0	1	0	0
0	0	0	0	0	0	0	0	0	0	0	0	0	0	0	0	0	0	0	0	0	0	0	0	0	0	0	0	0	0	0	0	0	0	0	0	0	0	0	0	0	0	0	0	0	0	0	0	0	0
0	0	0	0	0	0	0	0	0	0	0	0	0	0	0	0	0	0	0	0	0	0	0	0	0	0	0	0	0	0	0	0	0	0	0	0	0	0	0	0	0	0	0	0	0	0	0	0	0	0
0	0	0	0	0	1	0	0	0	0	0	1	0	0	0	0	0	0	0	0	0	0	0	0	0	0	0	0	0	0	0	0	0	0	0	0	0	0	0	0	0	0	0	0	0	0	0	1	0	0
0	0	0	0	0	0	1	0	0	0	0	0	1	1	0	0	0	0	0	0	0	0	0	0	0	0	0	0	0	1	0	0	0	0	0	0	0	0	0	0	0	0	0	0	0	0	0	0	0	0
0	0	0	0	0	0	1	0	0	0	0	0	0	0	0	0	0	0	0	0	0	0	0	0	0	0	0	0	0	1	0	0	0	0	0	0	0	0	0	0	0	0	0	0	0	0	0	0	0	1
0	0	0	0	0	1	0	0	0	1	0	1	0	0	0	0	0	0	0	0	0	0	0	0	0	0	1	0	0	0	0	1	0	0	0	0	0	0	0	0	0	0	0	0	0	0	0	1	0	0
0	0	0	0	0	0	0	0	0	0	0	0	0	0	0	0	0	0	0	0	0	0	0	0	0	0	0	0	0	0	0	0	0	0	0	0	0	0	0	0	0	0	0	0	0	0	0	0	0	0
0	0	0	0	0	0	0	0	0	0	0	0	0	0	0	0	0	0	0	0	0	0	0	0	0	0	0	0	0	0	0	0	0	0	0	0	0	0	0	0	0	0	0	0	0	0	0	0	0	0
0	0	0	0	0	0	0	0	0	0	0	0	0	0	0	0	0	0	0	0	0	0	0	0	0	0	0	0	0	0	0	0	0	0	0	0	0	0	0	0	0	0	0	0	0	0	0	0	0	0
0	0	0	0	0	0	0	0	0	0	0	0	0	0	0	0	0	0	0	0	0	0	0	0	0	0	0	0	0	0	0	0	0	0	0	0	0	0	0	0	0	0	0	0	0	0	0	0	0	0
0	0	0	0	0	0	0	0	0	0	0	0	0	0	0	0	0	0	0	0	0	1	0	0	0	0	0	0	0	0	0	0	0	0	0	0	0	0	0	0	0	0	0	0	0	0	0	0	0	0
0	0	0	0	0	0	1	0	0	0	0	0	1	1	0	0	0	0	0	0	0	0	0	0	0	0	0	0	0	1	0	0	0	0	0	0	0	0	0	0	0	0	0	0	0	0	0	0	0	0
0	0	0	0	0	0	1	1	0	0	0	1	1	1	0	0	0	0	0	0	0	0	0	0	0	0	0	0	0	0	0	0	0	0	0	0	0	0	0	0	0	0	0	0	0	0	0	0	0	0
0	0	0	0	1	0	0	0	0	1	0	0	0	0	0	0	0	0	0	1	1	0	0	0	0	0	0	1	0	0	0	0	0	0	0	0	0	0	0	0	1	0	0	0	1	0	0	0	0	0
0	0	0	0	0	0	1	0	0	0	0	1	0	0	0	0	0	0	0	0	0	0	0	0	0	0	0	0	0	0	0	0	0	0	0	0	0	0	0	0	0	0	0	0	0	1	0	1	0	0
0	0	0	0	0	0	0	0	0	0	0	0	0	0	0	0	0	0	0	0	0	1	0	0	0	0	0	0	0	0	0	0	0	0	0	0	0	0	0	0	0	0	0	0	0	0	1	0	0	0
0	0	0	0	0	0	0	0	0	0	0	0	0	0	0	0	0	0	0	0	0	0	0	0	0	0	0	0	0	0	0	0	0	0	0	0	0	0	0	0	0	0	0	0	0	0	0	0	0	0
0	0	0	0	0	0	0	1	1	0	0	0	0	0	0	0	0	0	0	0	0	0	0	0	0	0	0	0	0	0	0	0	0	0	0	0	0	0	0	0	0	0	0	0	0	0	1	0	0	0
0	0	0	0	0	0	0	0	1	0	1	0	0	0	0	0	0	0	0	0	0	0	0	0	0	0	0	0	0	0	0	0	0	0	0	0	0	0	0	0	0	0	0	0	0	0	1	0	0	1
0	0	0	0	0	0	0	0	0	0	0	0	0	0	0	0	0	0	0	0	0	0	0	0	0	0	0	0	0	0	0	0	0	0	0	0	0	0	0	0	0	0	0	0	0	0	0	0	0	0
0	0	0	0	0	0	0	0	0	0	0	0	0	0	0	0	0	0	0	0	0	0	0	0	0	0	0	0	0	0	0	0	0	0	0	0	0	0	0	0	0	0	0	0	0	0	0	0	0	0
0	0	0	0	0	0	0	0	0	0	0	0	0	0	0	0	0	0	0	0	0	0	0	0	0	0	0	0	0	0	0	0	0	0	0	0	0	0	0	0	0	0	0	0	0	0	0	0	0	0
0	0	0	0	0	0	0	0	0	0	0	0	0	0	0	0	0	0	0	0	0	0	0	0	0	0	0	0	0	0	0	0	0	0	0	0	0	0	0	0	0	0	0	0	0	0	0	0	0	0
0	0	0	0	0	0	0	0	0	0	0	0	0	0	0	0	0	0	0	0	0	0	0	0	0	0	0	0	0	0	0	0	0	0	0	0	0	0	0	0	0	0	0	0	0	0	0	0	0	0
0	0	0	0	0	0	0	0	0	0	0	0	0	0	0	0	0	0	0	0	0	0	0	0	0	0	0	0	0	1	0	0	0	0	0	0	0	0	0	0	0	0	0	0	0	0	0	0	0	0
0	0	0	0	0	0	0	0	0	0	0	0	0	0	0	0	0	0	0	0	0	0	0	0	0	0	0	0	0	0	0	0	0	0	0	0	0	0	0	0	0	0	0	0	0	0	0	0	0	0
0	0	0	0	0	0	0	0	0	0	0	0	1	0	0	0	0	0	0	0	0	0	0	0	0	0	0	0	0	0	0	0	0	0	0	0	0	0	0	0	0	0	0	0	0	0	0	0	0	0
0	0	0	0	0	0	0	0	0	0	0	0	1	0	0	0	0	0	0	0	0	0	0	0	0	0	0	0	0	0	0	0	0	0	0	0	0	0	0	0	0	0	0	0	0	0	0	0	0	0
0	0	0	0	0	0	0	1	1	0	0	0	0	0	0	0	0	0	0	0	0	0	0	0	0	0	0	0	0	1	0	0	0	0	0	0	0	0	0	0	0	0	0	0	0	0	0	0	0	1
0	0	0	0	0	0	0	0	1	0	1	0	0	0	0	0	0	0	0	0	0	0	0	0	0	0	0	0	0	0	1	0	0	0	0	0	0	0	0	0	0	0	0	0	0	0	1	0	0	1
0	0	0	0	1	0	0	0	0	0	0	0	0	0	0	0	0	0	0	0	0	0	0	0	0	0	0	0	0	0	0	1	0	1	1	0	0	0	0	0	0	0	0	0	0	1	0	0	0	0
0	0	0	0	0	0	0	0	1	0	1	0	0	0	0	1	0	0	1	0	0	1	0	0	0	0	0	0	0	0	1	0	0	0	0	0	0	0	0	0	0	0	0	0	0	0	0	0	0	0
0	0	0	0	0	0	0	0	0	0	0	0	0	1	0	0	0	0	0	0	0	0	0	0	0	0	0	0	0	0	0	0	0	0	0	0	0	0	0	0	0	0	0	0	0	0	0	0	0	0
0	0	0	0	1	1	0	0	0	1	0	1	1	1	0	0	0	0	0	0	1	0	0	0	0	0	0	0	0	0	0	0	0	0	1	0	0	0	0	0	0	0	0	0	1	1	0	0	0	0
0	0	0	0	0	0	0	0	0	0	0	0	0	0	0	0	0	0	0	0	0	0	0	0	0	0	0	0	0	0	0	0	0	0	0	0	0	0	0	0	0	0	0	0	0	0	0	0	0	0
0	0	0	0	0	0	0	0	0	0	0	0	1	0	0	0	0	0	0	0	0	0	0	0	0	0	0	0	0	0	0	0	0	0	0	0	0	0	0	0	0	0	0	0	0	0	0	0	0	0
0	0	0	0	0	0	0	0	0	0	0	0	0	0	0	0	0	0	0	0	0	0	0	0	0	0	0	0	0	0	0	0	0	0	0	0	0	0	0	0	0	0	0	0	0	0	0	0	0	0
0	0	0	0	0	0	0	0	0	0	0	0	0	1	0	0	0	0	0	1	0	1	0	0	0	0	0	0	0	0	1	0	0	0	0	0	0	0	0	0	0	0	0	0	0	0	1	1	0	0
0	0	0	0	0	0	0	0	0	0	0	0	0	0	0	0	0	0	0	0	0	0	0	0	0	0	0	0	0	0	0	0	0	0	0	0	0	0	0	0	0	0	0	0	0	0	0	0	1	1
0	0	0	0	0	0	0	0	1	0	1	0	0	0	0	0	0	0	0	0	0	1	0	0	0	0	0	0	0	1	0	0	0	0	0	0	0	0	0	0	0	0	0	0	0	0	1	0	0	1
0	0	0	0	0	0	0	0	1	0	0	0	0	0	0	0	0	0	0	0	0	1	0	0	0	0	0	0	0	0	0	0	0	0	0	0	0	0	0	0	0	0	0	0	0	0	0	0	0	0
0	0	0	0	0	0	0	0	0	0	0	0	0	0	0	0	0	0	0	0	0	0	0	0	0	0	0	0	0	0	0	0	0	0	0	0	0	0	0	0	0	0	0	0	0	0	0	0	0	0
0	0	0	0	0	0	0	0	0	0	0	0	0	0	0	0	0	0	0	0	0	0	0	0	0	0	0	0	0	0	0	0	0	0	0	0	0	0	0	0	0	0	0	0	0	0	0	0	0	0
0	0	0	0	0	0	0	0	0	0	0	0	0	0	0	0	0	0	0	0	0	0	0	0	0	0	0	0	0	0	0	0	0	0	0	0	0	0	0	0	0	0	0	0	0	0	0	0	0	0
0	0	0	0	0	0	0	0	0	0	0	0	0	0	0	0	0	0	0	0	0	0	0	0	0	0	0	0	0	0	0	0	0	0	0	0	0	0	0	0	0	0	0	0	0	0	0	0	0	0
0	0	0	0	0	0	0	0	0	0	0	0	0	0	0	0	0	0	0	0	0	0	0	0	0	0	0	0	0	0	0	0	0	0	0	0	0	0	0	0	0	0	0	0	0	0	0	0	0	0
0	0	0	0	0	0	0	0	1	0	1	0	0	0	0	0	0	0	0	0	0	0	0	0	0	0	0	0	0	1	1	0	0	0	0	0	0	0	0	0	0	0	0	0	0	0	0	0	0	0
0	0	0	0	0	0	1	0	0	0	0	0	0	1	0	0	0	0	0	0	0	0	0	0	0	0	0	0	0	1	0	0	0	0	0	0	0	0	0	0	0	0	0	0	0	0	1	0	1	0
0	0	0	0	0	1	0	0	0	0	0	1	0	1	0	0	0	0	0	0	0	0	0	0	0	0	0	0	0	0	0	0	0	0	0	0	0	0	0	0	0	0	0	0	1	0	0	1	0	0
0	0	0	0	0	0	0	0	0	0	0	0	0	0	0	0	0	0	0	0	0	0	0	0	0	0	0	0	0	0	0	0	0	0	0	0	0	0	0	0	0	0	0	0	0	0	0	0	0	0
0	0	0	0	0	0	0	0	0	0	0	0	0	0	0	0	0	0	0	0	0	0	0	0	0	0	0	0	0	0	0	0	0	0	0	0	0	0	0	0	0	0	0	0	0	0	0	0	0	0
0	0	0	0	0	0	0	0	0	0	0	0	0	0	0	0	0	0	0	0	0	0	0	0	0	0	0	0	0	0	0	0	0	0	0	0	0	0	0	0	0	0	0	0	0	0	0	0	0	0
0	0	0	0	0	0	0	1	0	0	0	0	0	1	0	0	0	0	0	0	0	1	0	0	0	0	0	0	0	1	0	0	0	0	0	0	0	0	0	0	0	0	0	0	0	0	1	0	0	0
0	0	0	0	0	0	0	0	0	0	0	0	0	0	0	0	0	0	0	0	0	0	0	0	0	0	0	0	0	0	0	0	0	0	0	0	0	0	0	0	0	0	0	0	1	0	0	0	0	0
0	0	0	0	0	0	0	0	0	0	0	0	0	0	0	0	0	0	0	0	0	0	0	0	0	0	0	0	0	0	0	0	0	0	0	0	0	0	0	0	0	0	0	0	0	0	0	0	0	0
0	0	0	0	0	0	0	0	0	0	0	0	0	0	0	0	0	0	0	0	0	0	0	0	0	0	0	0	0	0	0	0	0	0	0	0	0	0	0	0	0	0	0	0	0	0	0	0	0	0
0	0	0	0	0	0	0	0	0	0	0	0	0	0	0	0	0	0	0	0	0	0	0	0	0	0	0	0	0	0	0	0	0	0	0	0	0	0	0	0	0	0	0	0	0	0	0	0	0	0
0	0	0	0	0	0	0	0	0	0	0	0	0	0	0	0	0	0	0	0	0	0	0	0	0	0	0	0	0	0	1	0	0	0	0	0	0	0	0	0	0	0	0	0	0	0	0	0	0	0
0	0	0	0	0	0	0	0	0	0	0	0	0	0	0	0	0	0	0	0	0	0	0	0	0	0	0	0	0	0	0	0	0	0	0	0	0	0	0	0	0	0	0	0	0	0	0	0	0	0
0	0	0	0	0	0	0	0	0	0	0	0	0	0	0	0	0	0	0	0	0	0	0	0	0	0	0	0	0	0	0	0	0	0	0	0	0	0	0	0	0	0	0	0	0	0	0	0	0	0
0	0	0	0	0	0	0	0	0	0	0	0	0	0	0	0	0	0	0	0	0	0	0	0	0	0	0	0	0	0	0	0	0	0	0	0	0	0	0	0	0	0	0	0	0	0	0	0	0	0
0	0	0	0	0	0	0	0	0	0	0	0	0	0	0	0	0	0	0	0	0	0	0	0	0	0	0	0	0	0	0	0	0	0	0	0	0	0	0	0	0	0	0	0	0	0	0	0	0	0
0	0	0	0	0	0	0	0	0	0	0	0	0	0	0	0	0	0	0	0	0	0	0	0	0	0	0	0	0	0	0	0	0	0	0	0	0	0	0	0	0	0	0	0	0	0	0	0	0	0
0	0	0	0	0	0	0	0	0	0	0	0	0	0	0	0	0	0	0	0	0	0	0	0	0	0	0	0	0	0	0	0	0	0	0	0	0	0	0	0	0	0	0	0	0	0	0	0	0	0
0	0	0	0	0	0	0	0	0	0	0	0	0	0	0	0	0	0	0	0	0	0	0	0	0	0	0	0	0	0	0	0	0	0	0	0	0	0	0	0	0	0	0	0	0	0	0	0	0	0
0	0	0	0	0	0	0	0	0	0	0	0	0	0	0	0	0	0	0	0	0	0	0	0	0	0	0	0	0	0	0	0	0	0	0	0	0	0	0	0	0	0	0	0	0	0	0	0	0	0
0	0	0	0	0	0	0	0	0	0	0	0	0	0	0	0	0	0	0	0	0	0	0	0	0	0	0	0	0	0	0	0	0	0	0	0	0	0	0	0	0	0	0	0	0	0	0	0	0	0
0	0	0	0	0	0	0	0	0	0	0	0	0	0	0	0	0	0	0	0	0	0	0	0	0	0	0	0	0	0	0	0	0	0	0	0	0	0	0	0	0	0	0	0	0	0	0	0	0	0
0	0	0	0	0	0	0	0	0	0	1	0	0	0	0	0	0	0	0	0	0	0	0	0	0	0	0	0	0	0	0	0	0	0	0	0	0	0	0	0	0	0	0	0	0	0	0	0	0	1
0	0	0	0	0	0	0	0	0	0	0	0	0	0	0	0	0	0	0	0	0	0	0	0	0	0	0	0	0	0	0	0	0	0	0	0	0	0	0	0	0	0	0	0	0	0	0	0	0	0
0	0	0	0	0	0	0	0	0	0	0	0	0	0	0	0	0	0	0	0	0	0	0	0	0	0	0	0	0	0	0	0	0	0	0	0	0	0	0	0	0	0	0	0	0	0	0	0	0	0
0	0	0	0	0	0	0	0	0	0	0	0	0	0	0	0	0	0	0	0	0	0	0	0	0	0	0	0	0	0	0	0	0	0	0	0	0	0	0	0	0	0	0	0	0	0	0	0	0	0
0	0	0	0	0	0	0	0	0	0	0	0	0	0	0	0	0	0	0	0	0	0	0	0	0	0	0	0	0	0	0	0	0	0	0	0	0	0	0	0	0	0	0	0	0	0	0	0	0	0
0	0	0	0	0	0	0	0	1	0	1	0	0	0	0	0	0	0	0	0	0	1	0	0	0	0	0	0	0	0	0	0	0	0	0	0	0	0	0	0	0	0	0	0	0	0	1	0	1	0
0	0	0	0	0	0	1	0	0	0	0	0	0	1	0	0	0	0	0	0	0	0	0	0	0	0	0	0	0	0	0	0	0	0	0	0	0	0	0	0	0	0	0	0	0	0	0	0	0	0
0	0	0	0	0	0	0	0	0	0	0	0	0	0	0	0	0	0	0	0	0	0	0	0	0	0	0	0	0	0	0	0	0	0	0	0	0	0	0	0	0	0	0	0	0	0	0	0	0	0
0	0	0	0	0	0	0	0	0	0	0	0	0	0	0	0	0	0	0	0	0	0	0	0	0	0	0	0	0	0	0	0	0	0	0	0	0	0	0	0	0	0	0	0	0	0	0	0	0	0
0	0	0	0	0	0	0	0	0	0	0	0	0	0	0	0	0	0	0	0	0	0	0	0	0	0	0	0	0	0	0	0	0	0	0	0	0	0	0	0	0	0	0	0	0	0	0	0	0	0
0	0	0	0	0	0	0	0	0	0	0	0	0	0	0	0	0	0	0	0	0	0	0	0	0	0	0	0	0	0	0	0	0	0	0	0	0	0	0	0	0	0	0	0	0	0	0	0	0	0
0	0	0	0	0	0	0	0	0	0	0	0	0	0	0	0	0	0	0	0	0	0	0	0	0	0	0	0	0	0	0	0	0	0	0	0	0	0	0	0	0	0	0	0	0	0	0	0	0	0
0	0	0	0	0	0	0	0	0	0	0	0	0	0	0	0	0	0	0	0	0	0	0	0	0	0	0	0	0	0	0	0	0	0	0	0	0	0	0	0	0	0	0	0	0	0	0	0	0	0
0	0	0	0	0	0	0	0	0	0	0	0	0	0	0	0	0	0	0	0	0	0	0	0	0	0	0	0	0	0	0	0	0	0	0	0	0	0	0	0	0	0	0	0	0	0	0	0	0	0
0	0	0	0	0	0	0	0	0	0	0	0	0	0	0	0	0	0	0	0	0	0	0	0	0	0	0	0	0	0	0	0	0	0	0	0	0	0	0	0	0	0	0	0	0	0	0	0	0	0
0	0	0	0	0	0	0	0	0	0	0	0	0	0	0	0	0	0	0	0	0	0	0	0	0	0	0	0	0	0	0	0	0	0	0	0	0	0	0	0	0	0	0	0	0	0	1	0	0	0
0	0	0	0	0	0	0	0	0	0	0	0	0	0	0	0	0	0	0	0	0	0	0	0	0	0	0	0	0	0	0	0	0	0	0	0	0	0	0	0	0	0	0	0	0	0	0	0	0	0
0	0	0	0	0	0	0	0	0	0	0	0	0	0	0	0	0	0	0	0	0	0	0	0	0	0	0	0	0	0	0	0	0	0	0	0	0	0	0	0	0	0	0	0	0	0	0	0	0	0
0	0	0	0	0	0	0	0	0	0	0	0	0	0	0	0	0	0	0	0	0	0	0	0	0	0	0	0	0	0	0	0	0	0	0	0	0	0	0	0	0	0	0	0	0	0	0	0	0	0
0	0	0	0	0	0	0	0	0	0	0	0	0	0	0	0	0	0	0	0	0	0	0	0	0	0	0	0	0	0	0	0	0	0	0	0	0	0	0	0	0	0	0	0	0	0	0	0	0	0
0	0	0	0	0	0	0	0	0	0	0	0	0	0	0	0	0	0	0	0	0	0	0	0	0	0	0	0	0	0	0	0	0	0	0	0	0	0	0	0	0	0	0	0	0	0	0	0	0	0
0	0	0	0	0	0	0	0	0	0	0	0	0	0	0	0	0	0	0	0	0	0	0	0	0	0	0	0	0	0	0	0	0	0	0	0	0	0	0	0	0	0	0	0	0	0	0	0	0	0
0	0	0	0	0	0	0	0	0	0	0	0	0	0	0	0	0	0	0	0	0	0	0	0	0	0	0	0	0	0	0	0	0	0	0	0	0	0	0	0	0	0	0	0	0	0	0	0	0	0
0	0	0	0	0	0	0	0	0	0	0	0	0	0	0	0	0	0	0	0	0	0	0	0	0	0	0	0	0	0	0	0	0	0	0	0	0	0	0	0	0	0	0	0	0	0	0	0	0	0
0	0	0	0	0	0	0	0	0	0	0	0	0	0	0	0	0	0	0	0	0	0	0	0	0	0	0	0	0	0	0	0	0	0	0	0	0	0	0	0	0	0	0	0	0	0	0	0	0	0
0	0	0	0	0	0	0	0	0	0	0	0	0	0	0	0	0	0	0	0	0	0	0	0	0	0	0	0	0	0	0	0	0	0	0	0	0	0	0	0	0	0	0	0	0	0	0	0	0	0
0	0	0	0	0	0	0	0	0	0	0	0	0	0	0	0	0	0	0	0	0	0	0	0	0	0	0	0	0	0	0	0	0	0	0	0	0	0	0	0	0	0	0	0	0	0	0	0	0	0
0	0	0	0	0	0	0	0	0	0	0	0	0	0	0	0	0	0	0	0	0	0	0	0	0	0	0	0	0	0	0	0	0	0	0	0	0	0	0	0	0	0	0	0	0	0	0	0	0	0
0	0	0	0	0	0	0	0	0	0	0	0	0	0	0	0	0	0	0	0	0	0	0	0	0	0	0	0	0	0	0	0	0	0	0	0	0	0	0	0	0	0	0	0	0	0	0	0	0	0
0	0	0	0	0	0	0	0	0	0	0	0	0	0	0	0	0	0	0	0	0	0	0	0	0	0	0	0	0	0	0	0	0	0	0	0	0	0	0	0	0	0	0	0	0	0	0	0	0	0
0	0	0	0	0	0	0	0	0	0	0	0	0	0	0	0	0	0	0	0	0	0	0	0	0	0	0	0	0	0	0	0	0	0	0	0	0	0	0	0	0	0	0	0	0	0	0	0	0	0
0	0	0	0	0	0	0	0	0	0	0	0	0	0	0	0	0	0	0	0	0	0	0	0	0	0	0	0	0	0	0	0	0	0	0	0	0	0	0	0	0	0	0	0	0	0	0	0	0	0
0	0	0	0	0	0	0	0	0	0	0	0	0	0	0	0	0	0	0	0	0	0	0	0	0	0	0	0	0	0	0	0	0	0	0	0	0	0	0	0	0	0	0	0	0	0	0	0	0	0
0	0	0	0	0	0	0	0	0	0	0	0	0	0	0	0	0	0	0	0	0	0	0	0	0	0	0	0	0	0	0	0	0	0	0	0	0	0	0	0	0	0	0	0	0	0	0	0	0	0
0	0	0	0	0	0	0	0	0	0	0	0	0	0	0	0	0	0	0	0	0	0	0	0	0	0	0	0	0	0	0	0	0	0	0	0	0	0	0	0	0	0	0	0	0	0	0	0	0	0
0	0	0	0	0	0	0	0	0	0	0	0	0	0	0	0	0	0	0	0	0	0	0	0	0	0	0	0	0	0	0	0	0	0	0	0	0	0	0	0	0	0	0	0	0	0	0	0	0	0
0	0	0	0	0	0	0	0	0	0	0	0	0	0	0	0	0	0	0	0	0	0	0	0	0	0	0	0	0	0	0	0	0	0	0	0	0	0	0	0	0	0	0	0	0	0	0	0	0	0
0	0	0	0	0	0	0	0	0	0	0	0	0	0	0	0	0	0	0	0	0	0	0	0	0	0	0	0	0	0	0	0	0	0	0	0	0	0	0	0	0	0	0	0	0	0	0	0	0	0
0	0	0	0	0	0	0	0	0	0	0	0	0	0	0	0	0	0	0	0	0	0	0	0	0	0	0	0	0	0	0	0	0	0	0	0	0	0	0	0	0	0	0	0	0	0	0	0	0	0
0	0	0	0	0	0	0	0	0	0	0	0	0	0	0	0	0	0	0	0	0	0	0	0	0	0	0	0	0	0	0	0	0	0	0	0	0	0	0	0	0	0	0	0	0	0	0	0	0	0
0	0	0	0	0	0	0	0	0	0	0	0	0	0	0	0	0	0	0	0	0	0	0	0	0	0	0	0	0	0	0	0	0	0	0	0	0	0	0	0	0	0	0	0	0	0	0	0	0	0
0	0	0	0	0	0	0	0	0	0	0	0	0	0	0	0	0	0	0	0	0	0	0	0	0	0	0	0	0	0	0	0	0	0	0	0	0	0	0	0	0	0	0	0	0	0	0	0	0	0
0	0	0	0	0	0	0	0	0	0	0	0	0	0	0	0	0	0	0	0	0	0	0	0	0	0	0	0	0	0	0	0	0	0	0	0	0	0	0	0	0	0	0	0	0	0	0	0	0	0
0	0	0	0	0	0	0	0	0	0	0	0	0	0	0	0	0	0	0	0	0	0	0	0	0	0	0	0	0	0	0	0	0	0	0	0	0	0	0	0	0	0	0	0	0	0	0	0	0	0
0	0	0	0	0	0	0	0	0	0	0	0	0	0	0	0	0	0	0	0	0	0	0	0	0	0	0	0	0	0	0	0	0	0	0	0	0	0	0	0	0	0	0	0	0	0	0	0	0	0
0	0	0	0	0	0	0	0	0	0	0	0	0	0	0	0	0	0	0	0	0	0	0	0	0	0	0	0	0	0	0	0	0	0	0	0	0	0	0	0	0	0	0	0	0	0	0	0	0	0
0	0	0	0	0	0	0	0	0	0	0	0	0	0	0	0	0	0	0	0	0	0	0	0	0	0	0	0	0	0	0	0	0	0	0	0	0	0	0	0	0	0	0	0	0	0	0	0	0	0
0	0	0	0	0	0	0	0	0	0	0	0	0	0	0	0	0	0	0	0	0	0	0	0	0	0	0	0	0	0	0	0	0	0	0	0	0	0	0	0	0	0	0	0	0	0	0	0	0	0
0	0	0	0	0	0	0	0	0	0	0	0	0	0	0	0	0	0	0	0	0	0	0	0	0	0	0	0	0	0	0	0	0	0	0	0	0	0	0	0	0	0	0	0	0	0	0	0	0	0
0	0	0	0	0	0	0	0	0	0	0	0	0	0	0	0	0	0	0	0	0	0	0	0	0	0	0	0	0	0	0	0	0	0	0	0	0	0	0	0	0	0	0	0	0	0	0	0	0	0
0	0	0	0	0	0	0	0	0	0	0	0	0	0	0	0	0	0	0	0	0	0	0	0	0	0	0	0	0	0	0	0	0	0	0	0	0	0	0	0	0	0	0	0	0	0	0	0	0	0
0	0	0	0	0	0	0	0	0	0	0	0	0	0	0	0	0	0	0	0	0	0	0	0	0	0	0	0	0	0	0	0	0	0	0	0	0	0	0	0	0	0	0	0	0	0	0	0	0	0
0	0	0	0	0	0	0	0	0	0	0	0	0	0	0	0	0	0	0	0	0	0	0	0	0	0	0	0	0	0	0	0	0	0	0	0	0	0	0	0	0	0	0	0	0	0	0	0	0	0
0	0	0	0	0	0	0	0	0	0	0	0	0	0	0	0	0	0	0	0	0	0	0	0	0	0	0	0	0	0	0	0	0	0	0	0	0	0	0	0	0	0	0	0	0	0	0	0	0	1
0	0	0	0	0	0	0	0	0	0	0	0	0	0	0	0	0	0	0	0	0	0	0	0	0	0	0	0	0	0	0	0	0	0	0	0	0	0	0	0	0	0	0	0	0	0	0	0	0	0
0	0	0	0	0	0	0	0	0	0	0	0	0	0	0	0	0	0	0	0	0	0	0	0	0	0	0	0	0	0	0	0	0	0	0	0	0	0	0	0	0	0	0	0	0	0	0	0	0	0
0	0	0	0	0	0	0	0	0	0	0	0	0	1	0	0	0	0	0	0	0	0	0	0	0	0	0	0	0	1	0	0	0	0	0	0	0	0	0	0	0	0	0	0	0	0	0	0	0	1
0	0	0	0	0	0	0	0	0	0	0	0	0	0	1	0	0	0	0	0	0	1	0	0	0	0	0	0	0	0	0	0	0	0	0	0	0	0	0	0	0	0	0	0	0	0	0	0	0	0
0	0	0	0	0	0	0	0	0	0	1	0	1	0	0	0	0	0	0	0	0	0	0	0	0	0	0	0	0	1	0	0	0	0	0	0	0	0	0	0	0	0	0	0	0	0	0	0	0	0
0	0	0	0	0	0	0	0	0	1	0	1	1	0	0	0	0	0	0	0	0	0	0	0	0	0	0	0	0	1	0	0	0	1	1	0	0	0	0	0	0	0	0	0	0	0	0	0	0	0
0	0	0	0	0	0	0	0	0	0	0	0	1	1	0	0	0	0	0	0	0	0	0	0	0	0	0	0	0	0	0	0	0	0	0	1	0	0	0	0	0	0	0	0	0	0	0	0	0	1
0	0	1	0	1	1	0	0	0	1	0	1	0	0	1	0	0	0	0	1	0	0	0	0	0	0	0	1	1	0	0	0	0	1	0	0	0	0	0	0	0	0	0	0	0	0	0	1	0	0
0	0	0	0	0	0	0	0	0	0	0	0	0	0	0	0	0	0	0	0	0	0	0	0	0	0	0	0	0	0	0	0	0	0	0	0	0	0	0	0	0	0	0	0	0	0	0	0	0	0
0	0	0	0	0	0	0	0	0	0	0	0	1	0	0	1	0	0	0	0	0	1	0	0	0	0	0	0	0	1	0	0	0	0	0	1	0	0	0	0	0	0	0	0	0	0	1	0	0	1
0	0	0	0	0	0	0	0	1	0	1	0	0	0	0	1	0	0	1	0	0	1	0	0	0	0	0	0	0	1	0	0	0	0	0	0	0	0	0	0	0	0	0	0	0	0	0	0	0	0
0	0	0	0	0	0	0	0	0	0	0	0	0	1	0	0	0	0	0	0	0	0	0	0	0	0	1	0	0	0	0	0	0	0	0	0	0	0	0	0	0	0	0	0	0	0	0	0	0	0
0	0	0	0	0	0	0	0	0	0	0	0	0	1	0	0	0	0	0	0	0	0	0	0	0	0	0	0	0	0	0	0	0	0	0	0	0	0	0	0	0	0	0	0	0	0	0	0	0	0
0	0	0	0	0	0	0	0	0	0	0	0	0	0	0	0	0	0	0	0	0	0	0	0	0	0	0	0	0	0	0	0	0	0	0	0	0	0	0	0	0	0	0	0	0	0	0	0	0	0
0	0	0	0	0	0	0	0	0	0	0	0	0	0	0	0	0	0	0	0	0	0	0	0	0	0	0	0	0	0	0	0	0	0	0	0	0	0	0	0	0	0	0	0	0	0	0	0	0	0
0	0	0	0	0	0	0	0	0	0	0	0	0	0	0	0	0	0	0	0	0	0	0	0	0	0	0	0	0	0	0	0	0	0	0	0	0	0	0	0	0	0	0	0	0	0	0	0	0	0
0	0	0	0	0	0	0	1	0	0	0	0	0	0	0	0	0	0	0	0	0	0	0	0	0	0	0	0	0	0	0	0	0	0	0	0	0	0	0	0	0	0	0	0	0	0	1	0	0	0
0	0	0	0	0	0	0	0	0	0	0	0	0	1	0	0	0	0	0	0	0	0	0	0	0	0	0	0	0	0	0	0	0	0	0	0	0	0	0	0	0	0	0	0	0	0	0	0	0	0
0	0	0	0	0	0	0	0	0	0	0	0	0	0	0	0	0	0	0	0	0	0	0	0	0	0	0	0	0	0	0	0	0	0	0	0	0	0	0	0	0	0	0	0	0	0	0	0	0	0
0	0	0	0	0	0	0	0	0	0	0	0	0	0	0	0	0	0	0	0	0	0	0	0	0	0	0	0	0	0	0	0	0	0	0	0	0	0	0	0	0	0	0	0	0	0	0	0	0	0
0	0	0	0	0	0	0	0	0	0	0	0	0	0	0	0	0	0	0	0	0	0	0	0	0	0	0	0	0	0	0	0	0	0	0	0	0	0	0	0	0	0	0	0	0	0	0	0	0	0
0	0	0	0	0	0	0	0	0	0	0	0	0	0	0	0	0	0	0	0	0	0	0	0	0	0	0	0	0	0	0	0	0	0	0	0	0	0	0	0	0	0	0	0	0	0	0	0	0	0
0	0	0	0	0	0	0	0	0	0	0	0	0	0	0	0	0	0	0	0	0	0	0	0	0	0	0	0	0	0	0	0	0	0	0	0	0	0	0	0	0	0	0	0	0	0	0	0	0	0
0	0	0	0	0	0	0	0	0	0	0	0	0	0	0	0	0	0	0	0	0	0	0	0	0	0	0	0	0	0	0	0	0	0	0	0	0	0	0	0	0	0	0	0	0	0	0	0	0	0
0	0	0	0	0	0	0	0	0	0	0	0	0	0	0	0	0	0	0	0	0	0	0	0	0	0	0	0	0	0	0	0	0	0	0	0	0	0	0	0	0	0	0	0	0	0	0	0	0	0
0	0	1	0	0	0	0	0	0	0	0	1	0	0	0	0	0	0	1	0	1	0	0	0	0	0	0	0	1	0	0	0	0	0	0	0	0	0	0	0	0	0	0	1	0	0	0	0	0	0
0	0	0	0	0	0	0	0	0	0	0	0	0	0	0	0	0	0	0	0	0	0	0	0	0	0	0	0	0	0	0	0	0	0	0	0	0	0	0	0	0	0	0	0	0	0	0	0	0	0
0	0	0	0	0	0	0	0	0	0	0	0	0	0	0	0	0	0	0	0	0	0	0	0	0	0	0	0	0	0	0	0	0	0	0	0	0	0	0	0	0	0	0	0	0	0	0	0	0	0
0	0	0	0	0	0	0	0	0	0	0	0	0	0	0	0	0	0	0	0	0	0	0	0	0	0	0	0	0	0	0	0	0	0	0	0	0	0	0	0	0	0	0	0	0	0	0	0	0	0
0	0	0	0	0	0	0	0	0	0	0	0	0	0	0	0	0	0	0	0	0	0	0	0	0	0	0	0	0	0	0	0	0	0	0	0	0	0	0	0	0	0	0	0	0	0	0	0	0	0
0	0	0	0	0	0	0	1	0	0	0	0	0	0	0	0	0	0	0	0	0	0	0	0	0	0	0	0	0	0	0	0	0	0	0	0	0	0	0	0	0	0	0	0	0	0	1	0	0	0
0	0	0	0	0	0	0	0	0	0	0	0	0	0	0	0	0	0	0	0	0	0	0	0	0	0	0	0	0	0	0	0	0	0	0	0	0	0	0	0	0	0	0	0	0	0	0	0	0	0
0	0	0	0	0	0	0	0	0	0	0	0	0	0	0	0	0	0	0	0	0	0	0	0	0	0	0	0	0	0	0	0	0	0	0	0	0	0	0	0	0	0	0	0	0	0	0	0	0	0
0	0	0	0	0	0	0	0	0	0	0	0	0	0	0	0	0	0	0	0	0	0	0	0	0	0	0	0	0	0	0	0	0	0	0	0	0	0	0	0	0	0	0	0	0	0	0	0	0	0
0	0	0	0	0	0	0	0	0	0	0	0	0	0	0	0	0	0	0	0	0	0	0	0	0	0	0	0	0	0	0	0	0	0	0	0	0	0	0	0	0	0	0	0	0	0	0	0	0	0
0	0	0	0	0	0	0	0	0	0	0	0	0	0	0	0	0	0	0	0	0	0	0	0	0	0	0	0	0	0	0	0	0	0	0	0	0	0	0	0	0	0	0	0	0	0	0	0	0	0
0	0	0	0	0	0	0	0	0	0	0	0	0	0	0	0	0	0	0	0	0	0	0	0	0	0	0	0	0	0	0	0	0	0	0	0	0	0	0	0	0	0	0	0	0	0	0	0	0	1
0	0	0	0	0	0	0	0	0	0	0	0	0	0	0	0	0	0	0	0	0	0	0	0	0	0	0	0	0	0	0	0	0	0	0	0	0	0	0	0	0	0	0	0	0	0	0	0	0	0
0	0	0	0	0	0	0	0	0	0	0	0	0	0	0	0	0	0	0	0	0	0	0	0	0	0	0	0	0	0	0	0	0	0	0	0	0	0	0	0	0	0	0	0	0	0	0	0	0	0
0	0	0	0	0	0	0	0	0	0	0	0	0	0	0	0	0	0	0	0	0	0	0	0	0	0	0	0	0	0	0	0	0	0	0	0	0	0	0	0	0	0	0	0	0	0	0	1	0	0
0	0	0	0	0	0	0	0	0	0	0	0	0	0	0	0	0	0	0	0	0	0	0	0	0	0	0	0	0	0	0	0	0	0	0	0	0	0	0	0	0	0	0	0	0	0	0	0	0	0
0	0	0	0	0	0	0	0	0	0	0	0	0	0	0	0	0	0	0	0	0	0	0	0	0	0	0	0	0	0	0	0	0	0	0	0	0	0	0	0	0	0	0	0	0	0	0	0	0	0
0	0	0	0	0	0	0	0	0	0	1	0	0	0	0	0	0	0	0	0	0	0	0	0	0	0	0	0	0	0	0	0	0	0	0	0	0	0	0	0	0	0	0	0	0	0	0	0	0	1
0	0	0	0	0	0	0	0	1	0	1	0	0	0	0	0	0	0	0	0	0	1	0	0	0	0	0	0	0	0	0	0	0	0	0	0	0	0	0	0	0	0	1	0	0	0	1	0	1	1
0	0	0	0	1	1	0	1	0	0	0	0	1	1	0	0	0	0	0	0	0	1	0	0	0	0	0	0	0	0	0	0	0	0	0	0	0	0	0	0	0	0	0	0	0	0	1	0	0	0
0	0	0	0	0	0	0	0	0	0	0	1	0	0	0	0	0	0	0	0	0	0	0	0	0	0	0	0	0	1	0	0	0	0	0	0	0	0	0	0	1	0	0	0	0	0	0	0	0	0
0	0	0	0	0	0	0	0	0	0	0	0	0	0	0	0	0	0	0	0	0	0	0	0	0	0	0	0	0	0	0	0	0	0	0	0	0	0	0	0	0	0	0	0	0	0	0	0	0	0
0	0	0	0	0	0	0	0	0	0	0	0	0	0	0	0	0	0	0	0	0	0	0	0	0	0	0	0	0	0	0	0	0	0	0	0	0	0	0	0	0	0	0	0	0	0	0	0	0	0
0	0	0	0	0	0	0	0	0	0	0	0	1	0	0	0	0	0	0	0	0	0	0	0	0	0	0	0	0	0	0	0	0	0	0	0	0	0	0	0	0	0	0	0	0	0	0	0	0	0
0	0	0	0	0	0	0	0	0	0	0	0	0	0	0	0	0	0	0	0	0	0	0	0	0	0	0	0	0	0	0	0	0	0	0	0	0	0	0	0	0	0	0	0	0	0	0	0	0	0
0	0	0	0	0	0	0	0	0	0	0	0	0	0	0	0	0	0	0	0	0	0	0	0	0	0	0	0	0	0	0	0	0	0	0	0	0	0	0	0	0	0	0	0	0	0	0	0	0	0
0	0	0	0	0	0	0	0	0	0	0	0	1	1	0	0	0	0	0	0	0	0	0	0	0	0	0	0	0	0	0	0	0	0	0	0	0	0	0	0	0	0	0	0	0	0	0	0	0	1
0	0	0	0	0	0	0	0	0	0	0	0	0	0	0	0	0	0	0	0	0	0	0	0	0	0	0	0	0	0	0	0	0	0	0	0	0	0	0	0	0	0	0	0	0	0	0	0	0	0
0	0	0	0	0	0	0	0	0	0	0	1	0	1	0	0	0	0	1	0	1	0	0	0	0	0	0	0	0	0	1	0	0	0	0	0	0	0	0	0	0	0	0	0	0	1	0	1	0	0
0	0	0	0	0	0	0	0	1	0	1	0	0	0	0	0	0	0	0	0	0	1	0	0	0	0	0	0	0	1	0	0	0	0	0	0	0	0	0	0	0	0	0	0	0	0	1	0	0	1
0	0	0	0	0	0	0	0	0	0	0	0	0	0	0	0	0	0	0	0	0	0	0	0	0	0	0	0	0	0	0	0	0	0	0	0	0	0	0	0	0	0	0	0	0	0	0	0	0	0
0	0	0	0	0	0	0	0	0	0	0	0	0	0	0	0	0	0	0	0	0	0	0	0	0	0	0	0	0	0	0	0	0	0	0	0	0	0	0	0	0	0	0	0	0	0	0	0	0	0
0	0	0	0	0	0	0	0	0	0	0	0	0	0	0	0	0	0	0	0	0	0	0	0	0	0	0	0	0	0	0	0	0	0	0	0	0	0	0	0	0	0	0	0	0	0	0	0	0	0
0	0	0	0	0	0	0	0	0	0	0	0	1	0	0	1	0	0	0	0	0	0	0	0	0	0	0	0	0	0	0	0	0	0	0	0	0	0	0	0	0	0	0	0	0	0	0	0	0	0
0	0	0	0	0	0	0	0	0	0	0	0	0	0	0	0	0	0	0	0	0	0	0	0	0	0	0	0	0	0	0	0	0	0	0	0	0	0	0	0	0	0	0	0	0	0	0	0	0	0
0	0	0	0	0	1	0	0	0	0	0	0	0	0	0	0	0	0	0	0	0	0	0	0	0	0	0	0	0	0	0	0	0	0	0	0	0	0	0	0	0	0	0	0	1	0	0	0	0	0
0	0	0	0	0	0	0	0	0	0	0	0	0	0	0	0	0	0	0	0	0	0	0	0	0	0	0	0	0	0	0	0	0	0	0	0	0	0	0	0	0	0	0	0	0	0	0	0	0	0
0	0	0	0	0	0	0	0	0	0	0	0	0	0	0	0	0	0	0	0	0	0	0	0	0	0	0	0	0	0	0	0	0	0	0	0	0	0	0	0	0	0	0	0	0	0	0	0	0	0
0	0	0	0	0	0	0	0	0	0	0	0	0	0	0	0	0	0	0	0	0	0	0	0	0	0	0	0	0	0	0	0	0	0	0	0	0	0	0	0	0	0	0	0	0	0	0	0	0	0
0	0	0	0	0	1	0	0	0	1	0	1	0	0	0	0	0	0	0	0	0	0	0	0	0	0	0	0	0	0	0	0	0	0	0	0	0	0	0	0	0	1	0	0	0	0	0	1	0	0
0	0	0	0	0	0	0	0	0	0	0	0	0	0	0	0	0	0	0	0	0	0	0	0	0	0	0	0	0	0	0	0	0	0	0	0	0	0	0	0	0	0	0	0	0	0	0	0	0	0
0	0	0	0	0	0	0	0	0	0	0	0	0	0	0	0	0	0	0	0	0	0	0	0	0	0	0	0	0	0	0	0	0	0	0	0	0	0	0	0	0	0	0	0	0	0	0	0	0	0
0	0	0	0	0	0	0	0	0	0	0	0	0	0	0	0	0	0	0	0	0	0	0	0	0	0	0	0	0	0	0	0	0	0	0	0	0	0	0	0	0	0	0	0	0	0	0	0	0	0
0	0	0	0	0	0	0	0	0	0	0	0	0	0	0	0	0	0	0	0	0	0	0	0	0	0	0	0	0	0	0	0	0	0	0	0	0	0	0	0	0	0	0	0	0	0	0	0	0	0
0	0	0	0	0	0	0	0	0	0	0	0	0	0	0	0	0	0	0	0	0	0	0	0	0	0	0	0	0	0	0	0	0	0	0	0	0	0	0	0	0	0	0	0	0	0	0	0	0	0
0	0	0	0	0	0	0	0	0	0	0	0	0	0	0	0	0	0	0	0	0	0	0	0	0	0	0	0	0	1	0	0	0	0	0	0	0	0	0	0	0	0	0	0	0	0	0	0	0	0
0	0	0	0	0	0	0	0	0	0	0	0	0	0	0	0	0	0	0	0	0	0	0	0	0	0	0	0	0	0	0	0	0	0	0	0	0	0	0	0	0	0	0	0	0	0	0	0	0	0
0	0	0	0	0	0	0	0	0	0	0	0	0	0	0	0	0	0	0	0	0	0	0	0	0	0	0	0	0	0	0	0	0	0	0	0	0	0	0	0	0	0	0	0	0	0	0	0	0	0
0	0	0	0	0	0	0	0	0	0	0	0	0	0	0	0	0	0	0	0	0	0	0	0	0	0	0	0	0	0	0	0	0	0	0	0	0	0	0	0	0	0	0	0	0	0	0	0	0	0
0	0	0	0	0	0	0	0	0	0	0	0	0	0	0	0	0	0	0	0	0	0	0	0	0	0	0	0	0	0	0	0	0	0	0	0	0	0	0	0	0	0	0	0	0	0	0	0	0	0
0	0	0	0	0	0	0	0	0	0	0	0	0	0	0	0	0	0	0	0	0	0	0	0	0	0	0	0	0	0	0	0	0	0	0	0	0	0	0	0	0	0	0	0	0	0	0	0	0	0
0	0	0	0	0	0	0	0	0	0	0	0	0	0	0	0	0	0	0	0	0	0	0	0	0	0	0	0	0	0	0	0	0	0	0	0	0	0	0	0	0	0	0	0	0	0	0	0	0	0
0	0	0	0	0	0	0	0	0	0	0	0	0	0	0	0	0	0	0	0	0	0	0	0	0	0	0	0	0	0	0	0	0	0	0	0	0	0	0	0	0	0	0	0	0	0	0	0	0	0
0	0	0	0	0	0	0	0	0	0	0	0	0	0	0	0	0	0	0	0	0	0	0	0	0	0	0	0	0	0	0	0	0	0	0	0	0	0	0	0	0	0	0	0	0	0	0	0	0	0
0	0	0	0	0	0	0	0	0	0	0	0	0	0	0	0	0	0	0	0	0	0	0	0	0	0	0	0	0	0	0	0	0	0	0	0	0	0	0	0	0	0	0	0	0	0	0	0	0	0
0	0	0	0	0	0	0	0	0	0	0	0	0	0	0	0	0	0	0	0	0	0	0	0	0	0	0	0	0	0	0	0	0	0	0	0	0	0	0	0	0	0	0	0	0	0	0	1	0	0
0	0	0	0	0	0	0	0	0	0	0	0	0	0	0	0	0	0	0	0	0	0	0	0	0	0	0	0	0	0	0	0	0	0	0	0	0	0	0	0	0	0	0	0	0	0	0	0	0	0
0	0	0	0	0	0	0	0	0	0	0	0	0	0	0	0	0	0	0	0	0	0	0	0	0	0	0	0	0	0	0	0	0	0	0	0	0	0	0	0	0	0	0	0	0	0	0	0	0	0
0	0	0	0	0	0	0	0	0	0	0	0	0	0	0	0	0	0	0	0	0	0	0	0	0	0	0	0	0	1	0	0	0	0	0	0	0	0	0	0	0	0	0	0	0	0	0	0	0	0
0	0	0	0	0	0	0	0	0	0	1	0	0	0	0	0	0	0	0	0	0	0	0	0	0	0	0	0	0	0	0	0	0	0	0	0	0	0	0	0	0	0	0	0	0	0	0	0	0	0
0	0	0	0	0	0	0	0	0	0	0	0	0	0	0	0	0	0	0	0	0	0	0	0	0	0	0	0	0	0	0	0	0	0	0	0	0	0	0	0	0	0	0	0	0	0	0	0	0	0
0	0	0	0	0	0	0	0	0	0	0	0	0	0	0	0	0	0	0	0	0	0	0	0	0	0	0	0	0	1	0	0	0	0	0	0	0	0	0	0	0	0	0	0	0	0	0	0	1	1
0	0	0	0	0	0	0	0	0	0	0	0	1	0	0	0	0	0	0	0	0	0	0	0	0	0	0	0	0	0	0	0	0	0	0	0	0	0	0	0	0	0	0	0	0	0	0	0	0	0
0	0	0	0	0	0	0	0	0	0	0	0	0	0	0	0	0	0	0	0	0	0	0	0	0	0	0	0	0	0	0	0	0	0	0	0	0	0	0	0	0	0	0	0	0	0	0	0	0	0
0	0	0	0	0	0	0	0	0	0	0	0	0	0	0	0	0	0	0	0	0	0	0	0	0	0	0	0	0	0	0	0	0	0	0	0	0	0	0	0	0	0	0	0	0	0	0	0	0	0
0	0	0	0	0	0	0	0	0	0	0	0	0	0	0	0	0	0	0	0	0	0	0	0	0	0	0	0	0	0	0	0	0	0	0	0	0	0	0	0	0	0	0	0	0	0	0	0	0	0
0	0	0	0	0	0	0	0	0	0	0	0	0	0	0	0	0	0	0	0	0	0	0	0	0	0	0	0	0	0	0	0	0	0	0	0	0	0	0	0	0	0	0	0	0	0	0	0	0	0
0	0	0	0	0	0	0	0	0	0	0	0	0	0	0	0	0	0	0	0	0	0	0	0	0	0	0	0	0	0	0	0	0	0	0	0	0	0	0	0	0	0	0	0	0	0	0	0	0	0
0	0	0	0	0	0	0	0	0	0	0	0	0	0	0	0	0	0	0	0	0	0	0	0	0	0	0	0	0	0	0	0	0	0	0	0	0	0	0	0	0	0	0	0	0	0	0	0	0	0
0	0	0	0	0	0	0	0	0	0	0	0	0	0	0	0	0	0	0	0	0	0	0	0	0	0	0	0	0	0	0	0	0	0	0	0	0	0	0	0	0	0	0	0	0	0	0	0	0	0
0	0	0	0	0	0	0	0	0	0	0	0	0	0	0	0	0	0	0	0	0	0	0	0	0	0	0	0	0	0	0	0	0	0	0	0	0	0	0	0	0	0	0	0	0	0	0	0	0	0
0	0	0	0	0	0	0	0	0	0	0	0	0	0	0	0	0	0	0	0	0	0	0	0	0	0	0	0	0	0	0	0	0	0	0	0	0	0	0	0	0	0	0	0	0	0	0	0	0	0
0	0	0	0	0	0	0	0	0	0	0	0	0	0	0	0	0	0	0	0	0	0	0	0	0	0	0	0	0	0	0	0	0	0	0	0	0	0	0	0	0	0	0	0	0	0	0	0	0	0
0	0	0	0	0	0	0	0	0	0	0	0	0	0	0	0	0	0	0	0	0	0	0	0	0	0	0	0	0	0	0	0	0	0	0	0	0	0	0	0	0	0	0	0	0	0	0	0	0	0
0	0	0	0	0	0	0	0	0	0	0	0	1	0	0	0	0	0	0	0	0	0	0	0	0	0	0	0	0	0	0	0	0	0	0	0	0	0	0	0	0	0	0	0	0	0	0	0	0	0
0	0	0	0	0	0	0	0	0	0	0	0	0	0	0	0	0	0	0	0	0	0	0	0	0	0	0	0	0	0	0	0	0	0	0	0	0	0	0	0	0	0	0	0	0	0	0	0	0	0
0	0	0	0	0	0	0	0	0	0	0	0	0	0	0	0	0	0	0	0	0	0	0	0	0	0	0	0	0	1	0	0	0	0	0	0	0	0	0	0	0	0	0	0	0	0	0	0	0	0
0	0	0	0	0	0	0	0	0	0	0	0	0	0	0	0	0	0	0	0	0	0	0	0	0	0	0	0	0	0	0	0	0	0	0	0	0	0	0	0	0	0	0	0	0	0	0	0	0	0
0	0	0	0	0	0	0	0	0	0	0	0	0	0	0	0	0	0	0	0	0	1	0	0	0	0	0	0	0	0	0	0	0	0	0	0	0	0	0	0	0	0	0	0	0	0	0	0	0	1
0	0	0	0	0	0	0	0	0	0	0	0	0	0	0	0	0	0	0	0	0	0	0	0	0	0	0	0	0	0	0	0	0	0	0	0	0	0	0	0	0	0	0	0	0	0	0	0	0	0
0	0	0	0	0	0	0	0	0	0	0	0	0	0	0	0	0	0	0	0	0	0	0	0	0	0	0	0	0	0	0	0	0	0	0	0	0	0	0	0	0	0	0	0	0	0	0	0	0	0
0	0	0	0	0	0	0	0	0	0	0	0	0	0	0	0	0	0	0	0	0	0	0	0	0	0	0	0	0	0	0	0	0	0	0	0	0	0	0	0	0	0	0	0	0	0	0	0	0	0
0	0	0	0	0	0	0	0	0	0	0	0	0	0	0	0	0	0	0	0	0	0	0	0	0	0	0	0	0	0	0	0	0	0	0	0	0	0	0	0	0	0	0	0	0	0	0	0	0	0
0	0	0	0	0	0	0	0	0	0	0	0	0	0	0	0	0	0	0	0	0	0	0	0	0	0	0	0	0	0	0	0	0	0	0	0	0	0	0	0	0	0	0	0	0	0	0	0	0	0
0	0	0	0	0	0	0	0	0	0	0	0	0	0	0	0	0	0	0	0	0	0	0	0	0	0	0	0	0	0	0	0	0	0	0	0	0	0	0	0	0	0	0	0	0	0	0	0	0	0
0	0	0	0	0	0	0	0	0	0	0	0	0	0	0	0	0	0	0	0	0	0	0	0	0	0	0	0	0	0	0	0	0	0	0	0	0	0	0	0	0	0	0	0	0	0	0	0	0	0
0	0	0	0	0	0	0	0	0	0	0	0	0	0	0	0	0	0	0	0	0	0	0	0	0	0	0	0	0	0	0	0	0	0	0	0	0	0	0	0	0	0	0	0	0	0	0	0	0	0
0	0	0	0	0	0	0	0	0	0	0	0	0	0	0	0	0	0	0	0	0	0	0	0	0	0	0	0	0	0	0	0	0	0	0	0	0	0	0	0	0	0	0	0	0	0	0	0	0	0
0	0	0	0	0	0	0	0	0	0	0	0	0	0	0	0	0	0	0	0	0	0	0	0	0	0	0	0	0	0	0	0	0	0	0	0	0	0	0	0	0	0	0	0	0	0	0	0	0	0
0	0	0	0	0	0	0	0	0	0	0	0	0	0	0	0	0	0	0	0	0	0	0	0	0	0	0	0	0	0	0	0	0	0	0	0	0	0	0	0	0	0	0	0	0	0	0	0	0	0
0	0	0	0	0	0	0	0	0	0	0	0	0	0	0	0	0	0	0	0	0	0	0	0	0	0	0	0	0	0	0	0	0	0	0	0	0	0	0	0	0	0	0	0	0	0	0	0	0	0
0	0	0	0	0	0	0	0	0	0	0	0	0	0	0	0	0	0	0	0	0	0	0	0	0	0	0	0	0	0	0	0	0	0	0	0	0	0	0	0	0	0	0	0	0	0	0	0	0	0
0	0	0	0	0	0	0	0	0	0	0	0	0	0	0	0	0	0	0	0	0	0	0	0	0	0	0	0	0	0	0	0	0	0	0	0	0	0	0	0	0	0	0	0	0	0	0	0	0	0
0	0	0	0	0	0	0	0	0	0	0	0	0	0	0	0	0	0	0	0	0	0	0	0	0	0	0	0	0	0	0	0	0	0	0	0	0	0	0	0	0	0	0	0	0	0	0	0	0	0
0	0	0	0	0	0	0	0	0	0	0	0	0	0	0	0	0	0	0	0	0	0	0	0	0	0	0	0	0	0	0	0	0	0	0	0	0	0	0	0	0	0	0	0	0	0	0	0	0	0
0	0	0	0	0	0	0	0	0	0	0	0	0	0	0	0	0	0	0	0	0	0	0	0	0	0	0	0	0	0	0	0	0	0	0	0	0	0	0	0	0	0	0	0	0	0	0	0	0	0
0	0	0	0	0	0	0	0	0	0	0	0	0	0	0	0	0	0	0	0	0	0	0	0	0	0	0	0	0	0	0	0	0	0	0	0	0	0	0	0	0	0	0	0	0	0	0	0	0	0
0	0	0	0	0	0	0	0	0	0	0	0	0	0	0	0	0	0	0	0	0	0	0	0	0	0	0	0	0	0	0	0	0	0	0	0	0	0	0	0	0	0	0	0	0	0	0	0	0	0
0	0	0	0	0	0	0	0	0	0	0	0	0	0	0	0	0	0	0	0	0	0	0	0	0	0	0	0	0	0	0	0	0	0	0	0	0	0	0	0	0	0	0	0	0	0	0	0	0	0
0	0	0	0	0	0	0	0	0	0	0	0	0	0	0	0	0	0	0	0	0	0	0	0	0	0	0	0	0	0	0	0	0	0	0	0	0	0	0	0	0	0	0	0	0	0	0	0	0	0
0	0	0	0	0	0	0	0	0	0	0	0	0	0	0	0	0	0	0	0	0	0	0	0	0	0	0	0	0	0	0	0	0	0	0	0	0	0	0	0	0	0	0	0	0	0	0	0	0	0
0	0	0	0	0	0	0	0	0	0	0	0	0	0	0	0	0	0	0	0	0	0	0	0	0	0	0	0	0	0	0	0	0	0	0	0	0	0	0	0	0	0	0	0	0	0	0	0	0	0
0	0	0	0	0	0	0	0	0	0	0	0	0	0	0	0	0	0	0	0	0	0	0	0	0	0	0	0	0	0	0	0	0	0	0	0	0	0	0	0	0	0	0	0	0	0	0	0	0	0
0	0	0	0	0	0	0	0	0	0	0	0	0	0	0	0	0	0	0	0	0	0	0	0	0	0	0	0	0	0	0	0	0	0	0	0	0	0	0	0	0	0	0	0	0	0	0	0	0	0
0	0	0	0	0	0	0	0	0	0	0	0	0	0	0	0	0	0	0	0	0	0	0	0	0	0	0	0	0	0	0	0	0	0	0	0	0	0	0	0	0	0	0	0	0	0	0	0	0	0
Binarized edges for fluid intelligence
0	0	0	0	0	0	0	1	0	0	0	0	0	0	0	0	0	0	0	0	0	0	0	0	0	0	0	0	0	0	0	0	0	0	0	0	0	0	0	0	0	0	0	0	0	0	0	0	0	0
0	0	0	0	0	0	0	0	0	0	0	0	0	0	0	0	0	1	0	0	0	0	0	0	0	0	0	0	0	0	0	0	0	0	0	0	0	0	0	0	0	0	0	0	0	0	0	0	0	0
0	0	0	0	0	0	0	0	0	0	0	0	0	0	0	0	0	0	0	0	0	0	0	0	0	0	0	0	0	0	0	0	0	0	0	0	0	0	0	0	0	0	0	0	0	0	0	0	0	0
0	0	0	0	0	0	0	0	0	0	0	0	0	0	0	0	0	0	0	0	0	0	0	0	0	0	0	0	0	0	0	0	0	0	0	0	0	0	0	0	0	0	0	0	0	0	0	0	0	0
0	0	0	0	0	0	0	0	0	0	0	0	0	0	0	0	0	0	0	0	0	0	0	0	0	0	0	0	0	0	0	0	0	0	0	0	0	0	0	0	0	0	0	0	0	0	0	0	0	0
0	0	0	0	0	0	0	0	0	0	0	0	0	0	0	0	0	0	0	0	0	0	0	0	0	0	0	0	0	0	0	0	0	0	0	0	0	0	0	0	0	0	0	0	0	0	0	0	0	0
0	0	0	0	0	0	0	0	0	0	0	0	0	0	0	0	0	0	0	0	0	0	0	0	0	0	0	0	0	0	0	0	0	0	0	0	0	0	0	0	0	0	0	0	0	0	0	0	0	0
1	0	0	0	0	0	0	0	0	0	0	0	0	0	0	0	0	0	0	0	0	0	0	0	0	0	0	0	0	0	0	0	0	0	0	0	0	0	0	0	0	0	0	0	0	0	0	0	0	0
0	0	0	0	0	0	0	0	0	0	0	0	0	0	0	0	0	0	0	0	0	0	0	0	0	0	0	0	0	0	0	0	0	0	0	0	0	0	0	0	0	0	0	0	0	0	0	0	0	0
0	0	0	0	0	0	0	0	0	0	0	0	0	0	0	0	0	0	0	0	0	0	0	0	0	0	0	0	0	0	0	0	0	0	0	1	0	0	0	0	0	0	0	0	0	0	0	0	0	0
0	0	0	0	0	0	0	0	0	0	0	0	0	0	0	0	0	0	0	0	0	0	0	0	0	0	0	0	0	0	0	0	0	0	0	0	0	0	0	0	0	0	0	0	0	0	0	0	0	0
0	0	0	0	0	0	0	0	0	0	0	0	0	0	0	0	0	0	0	0	0	0	0	0	0	0	0	0	0	0	0	0	0	0	0	0	0	0	0	0	0	0	0	0	0	0	0	0	0	0
0	0	0	0	0	0	0	0	0	0	0	0	0	0	0	0	0	0	0	0	0	0	0	0	0	0	0	0	0	0	0	0	0	0	0	0	0	0	0	0	0	0	0	0	0	0	0	0	0	0
0	0	0	0	0	0	0	0	0	0	0	0	0	0	0	0	0	0	0	0	0	0	0	0	0	0	0	0	0	0	0	0	0	0	0	1	0	0	0	0	0	0	0	0	0	0	0	0	0	0
0	0	0	0	0	0	0	0	0	0	0	0	0	0	0	0	0	0	0	0	0	0	0	0	0	0	0	0	0	0	0	0	0	0	0	0	0	0	0	0	0	0	0	0	0	0	0	0	0	0
0	0	0	0	0	0	0	0	0	0	0	0	0	0	0	0	0	0	0	0	0	0	0	0	0	0	0	0	0	0	0	0	0	0	0	0	0	0	0	0	0	0	0	0	0	0	0	0	0	0
0	0	0	0	0	0	0	0	0	0	0	0	0	0	0	0	0	0	0	0	0	0	0	0	0	0	0	0	0	0	0	0	0	0	0	0	0	0	0	0	0	0	0	0	0	0	0	0	0	0
0	1	0	0	0	0	0	0	0	0	0	0	0	0	0	0	0	0	0	0	0	0	0	0	0	0	0	0	0	0	0	0	0	0	0	0	0	0	0	0	0	0	0	0	0	0	0	0	0	0
0	0	0	0	0	0	0	0	0	0	0	0	0	0	0	0	0	0	0	0	0	0	0	0	0	0	0	0	0	0	0	0	0	0	0	0	0	0	0	0	0	0	0	0	0	0	0	0	0	0
0	0	0	0	0	0	0	0	0	0	0	0	0	0	0	0	0	0	0	0	0	0	0	0	0	0	0	0	0	0	0	0	0	0	0	0	0	0	0	0	0	0	0	0	0	0	0	0	0	0
0	0	0	0	0	0	0	0	0	0	0	0	0	0	0	0	0	0	0	0	0	0	0	0	0	0	0	0	0	0	0	0	0	0	0	0	0	0	0	0	0	0	0	0	0	0	0	0	1	0
0	0	0	0	0	0	0	0	0	0	0	0	0	0	0	0	0	0	0	0	0	0	0	0	0	0	0	0	0	0	0	0	0	0	0	0	0	0	0	0	0	0	0	0	0	0	0	0	0	0
0	0	0	0	0	0	0	0	0	0	0	0	0	0	0	0	0	0	0	0	0	0	0	0	0	0	0	0	0	0	0	0	0	0	0	0	0	0	0	0	0	0	0	0	0	0	0	0	0	0
0	0	0	0	0	0	0	0	0	0	0	0	0	0	0	0	0	0	0	0	0	0	0	0	0	0	0	0	0	0	0	0	0	0	0	0	0	0	0	0	0	0	0	0	0	0	0	0	0	0
0	0	0	0	0	0	0	0	0	0	0	0	0	0	0	0	0	0	0	0	0	0	0	0	0	0	0	0	0	0	0	0	0	0	0	0	0	0	0	0	0	0	0	0	0	0	0	0	0	0
0	0	0	0	0	0	0	0	0	0	0	0	0	0	0	0	0	0	0	0	0	0	0	0	0	0	0	0	0	0	0	0	0	0	0	0	0	0	0	0	0	0	0	0	0	0	0	0	0	0
0	0	0	0	0	0	0	0	0	0	0	0	0	0	0	0	0	0	0	0	0	0	0	0	0	0	0	0	0	0	0	0	0	0	0	0	0	0	0	0	0	0	0	0	0	0	0	0	0	0
0	0	0	0	0	0	0	0	0	0	0	0	0	0	0	0	0	0	0	0	0	0	0	0	0	0	0	0	0	0	0	0	0	0	0	0	0	0	0	0	0	0	0	0	0	0	0	0	0	0
0	0	0	0	0	0	0	0	0	0	0	0	0	0	0	0	0	0	0	0	0	0	0	0	0	0	0	0	0	0	0	0	0	0	0	0	0	0	0	0	0	0	0	0	0	0	0	0	0	0
0	0	0	0	0	0	0	0	0	0	0	0	0	0	0	0	0	0	0	0	0	0	0	0	0	0	0	0	0	0	1	0	0	0	0	0	0	0	0	0	0	0	0	0	0	0	0	0	0	0
0	0	0	0	0	0	0	0	0	0	0	0	0	0	0	0	0	0	0	0	0	0	0	0	0	0	0	0	0	1	0	0	0	0	0	0	0	0	0	0	0	0	0	0	0	0	0	0	0	0
0	0	0	0	0	0	0	0	0	0	0	0	0	0	0	0	0	0	0	0	0	0	0	0	0	0	0	0	0	0	0	0	0	0	0	0	0	0	0	0	0	0	0	0	0	0	0	0	0	0
0	0	0	0	0	0	0	0	0	0	0	0	0	0	0	0	0	0	0	0	0	0	0	0	0	0	0	0	0	0	0	0	0	0	0	0	0	0	0	0	0	0	0	0	0	0	0	0	0	0
0	0	0	0	0	0	0	0	0	0	0	0	0	0	0	0	0	0	0	0	0	0	0	0	0	0	0	0	0	0	0	0	0	0	0	0	0	0	0	0	0	0	0	0	0	0	0	0	0	0
0	0	0	0	0	0	0	0	0	0	0	0	0	0	0	0	0	0	0	0	0	0	0	0	0	0	0	0	0	0	0	0	0	0	0	0	0	0	0	0	0	0	0	0	0	0	0	0	0	0
0	0	0	0	0	0	0	0	0	1	0	0	0	1	0	0	0	0	0	0	0	0	0	0	0	0	0	0	0	0	0	0	0	0	0	0	0	0	0	0	0	1	0	0	0	0	0	0	0	0
0	0	0	0	0	0	0	0	0	0	0	0	0	0	0	0	0	0	0	0	0	0	0	0	0	0	0	0	0	0	0	0	0	0	0	0	0	0	0	0	0	0	0	0	0	0	0	0	0	0
0	0	0	0	0	0	0	0	0	0	0	0	0	0	0	0	0	0	0	0	0	0	0	0	0	0	0	0	0	0	0	0	0	0	0	0	0	0	0	0	0	0	0	0	0	0	0	0	0	0
0	0	0	0	0	0	0	0	0	0	0	0	0	0	0	0	0	0	0	0	0	0	0	0	0	0	0	0	0	0	0	0	0	0	0	0	0	0	0	0	0	0	0	0	0	0	0	0	0	0
0	0	0	0	0	0	0	0	0	0	0	0	0	0	0	0	0	0	0	0	0	0	0	0	0	0	0	0	0	0	0	0	0	0	0	0	0	0	0	0	0	0	0	0	0	0	0	0	0	0
0	0	0	0	0	0	0	0	0	0	0	0	0	0	0	0	0	0	0	0	0	0	0	0	0	0	0	0	0	0	0	0	0	0	0	0	0	0	0	0	0	0	0	0	0	0	0	0	0	0
0	0	0	0	0	0	0	0	0	0	0	0	0	0	0	0	0	0	0	0	0	0	0	0	0	0	0	0	0	0	0	0	0	0	0	1	0	0	0	0	0	0	0	0	0	0	0	0	0	0
0	0	0	0	0	0	0	0	0	0	0	0	0	0	0	0	0	0	0	0	0	0	0	0	0	0	0	0	0	0	0	0	0	0	0	0	0	0	0	0	0	0	0	0	0	0	0	0	0	0
0	0	0	0	0	0	0	0	0	0	0	0	0	0	0	0	0	0	0	0	0	0	0	0	0	0	0	0	0	0	0	0	0	0	0	0	0	0	0	0	0	0	0	0	0	0	0	0	0	0
0	0	0	0	0	0	0	0	0	0	0	0	0	0	0	0	0	0	0	0	0	0	0	0	0	0	0	0	0	0	0	0	0	0	0	0	0	0	0	0	0	0	0	0	0	0	0	0	0	0
0	0	0	0	0	0	0	0	0	0	0	0	0	0	0	0	0	0	0	0	0	0	0	0	0	0	0	0	0	0	0	0	0	0	0	0	0	0	0	0	0	0	0	0	0	0	0	0	0	0
0	0	0	0	0	0	0	0	0	0	0	0	0	0	0	0	0	0	0	0	0	0	0	0	0	0	0	0	0	0	0	0	0	0	0	0	0	0	0	0	0	0	0	0	0	0	0	0	0	0
0	0	0	0	0	0	0	0	0	0	0	0	0	0	0	0	0	0	0	0	0	0	0	0	0	0	0	0	0	0	0	0	0	0	0	0	0	0	0	0	0	0	0	0	0	0	0	0	0	0
0	0	0	0	0	0	0	0	0	0	0	0	0	0	0	0	0	0	0	0	1	0	0	0	0	0	0	0	0	0	0	0	0	0	0	0	0	0	0	0	0	0	0	0	0	0	0	0	0	0
0	0	0	0	0	0	0	0	0	0	0	0	0	0	0	0	0	0	0	0	0	0	0	0	0	0	0	0	0	0	0	0	0	0	0	0	0	0	0	0	0	0	0	0	0	0	0	0	0	0
0	0	0	0	0	0	0	0	0	0	0	0	0	0	0	0	0	0	0	0	0	0	0	0	0	0	0	0	0	0	0	0	0	0	0	0	0	0	0	0	0	0	0	0	0	0	0	0	0	0
0	0	0	0	0	0	0	0	0	0	0	0	0	0	0	0	0	0	0	0	0	0	0	0	0	0	0	0	0	0	0	0	0	0	0	0	0	0	0	0	0	0	0	0	0	0	0	0	0	0
0	0	0	0	0	0	0	0	0	0	0	0	0	0	0	0	0	0	0	0	0	0	0	0	0	0	0	0	0	0	0	0	0	0	0	0	0	0	0	0	0	0	0	0	0	0	0	0	0	0
0	0	0	0	0	0	0	0	0	0	0	0	0	0	0	0	0	0	0	0	0	0	0	0	0	0	0	0	0	0	0	0	0	0	0	0	0	0	0	0	0	0	0	0	0	0	0	0	0	0
1	0	0	0	0	0	0	0	0	0	0	0	0	0	0	0	0	0	0	0	0	0	0	0	0	0	0	0	0	0	0	0	0	0	0	0	0	0	0	0	0	0	0	0	0	0	0	0	0	0
0	0	0	0	1	1	0	0	0	0	0	0	0	0	0	0	0	0	0	0	0	0	0	0	0	0	0	0	0	0	0	0	0	0	0	0	0	0	0	0	0	0	0	0	0	0	0	0	0	0
0	0	0	0	0	0	0	0	0	1	0	0	0	0	0	0	0	0	0	0	0	0	0	0	0	0	0	0	0	0	0	0	0	0	0	0	0	0	0	0	0	0	0	0	0	0	0	0	0	0
0	0	0	0	0	0	0	0	0	0	0	0	0	0	0	0	0	0	0	0	0	0	0	0	0	0	0	0	0	0	0	0	0	0	0	0	0	0	0	0	0	0	0	0	0	0	0	0	0	0
0	0	0	0	0	0	0	0	0	0	0	0	0	0	0	0	0	0	0	0	0	0	0	0	0	0	0	0	0	0	0	0	0	0	0	0	0	0	0	0	0	0	0	0	0	0	0	0	0	0
0	0	0	0	0	0	0	0	0	0	0	0	0	0	0	0	0	0	0	0	0	0	0	0	0	0	0	0	0	0	0	0	0	0	0	0	0	0	0	0	0	0	0	0	0	0	0	0	0	0
0	0	0	0	0	0	0	0	0	0	0	0	0	0	0	0	0	0	0	0	0	0	0	0	0	0	0	0	0	0	0	0	0	0	0	0	0	0	0	0	0	0	0	0	0	0	0	0	0	0
0	0	0	0	0	0	0	0	0	0	0	0	0	0	0	0	0	0	0	0	0	0	0	0	0	0	0	0	0	0	0	0	0	0	0	0	0	0	0	0	0	0	0	0	0	0	0	0	0	0
0	0	0	0	0	0	0	0	0	0	0	0	0	0	0	0	0	0	0	0	0	0	0	0	0	0	0	0	0	0	0	0	0	0	0	0	0	0	0	0	0	0	0	0	0	0	0	0	0	0
0	0	0	0	0	0	0	0	0	0	0	0	0	0	0	0	0	0	0	0	0	0	0	0	0	0	0	0	0	0	0	0	0	0	0	0	0	0	0	0	0	0	0	0	0	0	0	0	0	0
0	0	0	0	0	0	0	0	0	0	0	0	0	0	0	0	0	0	0	0	0	0	0	0	0	0	0	0	0	0	0	0	0	0	0	0	0	0	0	0	0	0	0	0	0	0	0	0	0	0
0	0	0	0	0	0	0	0	0	0	0	0	0	0	0	0	0	0	0	0	0	0	0	0	0	0	0	0	0	0	0	0	0	0	0	0	0	0	0	0	0	0	0	0	0	0	0	0	0	0
0	0	0	0	0	0	0	0	0	0	0	0	0	0	0	0	0	0	0	0	0	0	0	0	0	0	0	0	0	0	0	0	0	0	0	0	0	0	0	0	0	0	0	0	0	0	0	0	0	0
0	0	0	0	0	0	0	0	0	0	0	0	0	0	0	0	0	0	0	0	0	0	0	0	0	0	0	0	0	0	0	0	0	0	0	0	0	0	0	0	0	0	0	0	0	0	0	0	0	0
0	0	0	0	0	0	0	0	0	0	0	0	0	0	0	0	0	0	0	0	0	0	0	0	0	0	0	0	0	0	0	0	0	0	0	0	0	0	0	0	0	0	0	0	0	0	0	0	0	0
0	0	0	0	0	0	0	0	0	0	0	0	0	0	0	0	0	0	0	0	0	0	0	0	0	0	0	0	0	0	0	0	0	0	0	0	0	0	0	0	0	0	0	0	0	0	0	0	0	0
0	0	0	0	0	0	0	0	0	0	0	0	0	0	0	0	0	0	0	0	0	0	0	0	0	0	0	0	0	0	0	0	0	0	0	0	0	0	0	0	0	0	0	0	0	0	0	0	0	0
0	0	0	0	0	0	0	0	0	0	0	0	0	0	0	0	0	0	0	0	0	0	0	0	0	0	0	0	0	0	0	0	1	0	0	0	0	0	1	0	0	0	0	0	0	0	0	0	0	0
0	0	0	0	0	0	0	0	0	0	0	0	0	0	0	0	0	0	0	0	0	0	0	0	0	0	0	0	0	0	0	0	0	0	0	0	0	0	0	0	0	0	0	0	0	0	0	0	0	0
0	0	0	0	0	0	0	0	0	0	0	0	0	0	0	0	0	0	0	0	0	0	0	0	0	0	0	0	0	0	0	0	0	0	0	0	0	0	0	0	0	0	0	0	0	0	0	0	0	0
0	0	0	0	0	0	0	0	0	0	0	0	0	0	0	0	0	0	0	0	0	0	0	0	0	0	0	0	0	0	0	0	0	0	0	0	0	0	0	0	0	0	0	0	0	0	0	0	0	0
0	0	0	0	0	0	0	0	0	0	0	0	0	0	0	0	0	0	0	0	0	0	0	0	0	0	0	0	0	0	0	0	0	0	0	0	0	0	0	0	0	0	0	0	0	0	0	0	0	0
0	0	1	0	0	0	0	0	0	0	0	0	0	0	0	0	0	0	0	0	0	0	0	0	0	0	0	0	0	0	0	0	0	0	0	0	0	0	0	0	0	0	0	0	0	0	0	0	0	0
0	0	0	0	0	0	0	0	0	0	0	0	0	0	0	0	0	0	0	0	0	0	0	0	0	0	0	0	0	0	0	0	0	0	0	0	0	0	0	0	0	0	0	0	0	0	0	0	0	0
0	0	1	0	0	0	0	0	0	0	0	0	0	0	0	0	0	0	0	0	0	0	0	1	0	0	0	0	0	0	0	0	1	0	0	0	0	0	1	0	0	0	0	0	0	0	0	0	0	0
0	0	0	0	0	0	0	0	0	0	0	0	0	0	0	0	0	0	0	0	0	0	0	0	0	0	0	0	0	0	0	0	0	0	0	0	0	0	0	0	0	0	0	0	0	0	0	0	0	0
0	0	0	0	0	0	0	0	0	0	0	0	0	0	0	0	0	0	0	0	0	0	0	0	0	0	0	0	0	0	0	0	0	0	0	0	0	0	0	0	0	0	0	0	0	0	0	0	0	0
0	0	0	0	0	0	0	0	0	0	0	0	0	0	0	0	0	0	0	0	0	0	0	0	0	0	0	0	0	0	0	0	0	0	0	0	0	0	0	0	0	0	0	0	0	0	0	0	0	0
0	0	0	0	0	0	0	0	0	0	0	0	0	0	0	0	0	0	0	0	0	0	0	0	0	0	0	0	0	0	0	0	0	0	0	0	0	0	0	0	0	0	0	0	0	0	0	0	0	0
0	0	0	0	0	0	0	0	0	0	0	0	0	0	0	0	0	0	0	0	0	0	0	0	0	0	0	0	0	0	0	0	0	0	0	0	0	0	0	0	0	0	0	0	0	0	0	0	0	0
0	0	0	0	0	0	0	0	0	0	0	0	0	0	0	0	0	0	0	0	0	0	0	0	0	0	0	0	0	0	0	0	0	0	0	1	0	0	0	0	0	0	0	0	0	0	0	0	0	0
0	0	0	0	0	0	0	0	0	0	0	0	0	0	0	0	0	0	0	0	0	0	0	0	0	0	0	0	0	0	0	0	0	0	0	0	0	0	0	0	0	0	0	0	0	0	0	0	0	0
0	0	0	0	0	0	0	0	0	0	0	0	0	0	0	0	0	0	0	0	0	0	0	0	0	0	0	0	0	0	0	0	0	0	0	0	0	0	0	0	0	0	0	0	0	0	0	0	0	0
0	0	0	0	0	0	0	0	0	0	0	0	0	0	0	0	0	1	0	0	0	0	0	0	0	0	0	0	0	0	0	0	0	0	0	0	0	0	0	0	0	1	0	0	0	0	0	0	0	0
0	0	0	0	0	0	0	0	0	0	0	0	0	0	0	0	0	0	0	0	0	0	0	0	0	0	0	0	0	0	0	0	0	0	0	0	0	0	0	0	0	0	0	0	0	0	0	0	0	0
0	0	0	0	0	0	0	0	0	0	0	0	0	0	0	0	0	0	0	0	0	0	0	0	0	0	0	0	0	0	0	0	0	0	0	1	0	0	0	0	0	0	0	0	0	0	0	0	0	0
0	0	0	0	0	0	0	0	0	0	0	0	0	0	0	0	0	0	0	0	0	0	0	0	0	0	0	0	0	0	0	0	0	0	0	0	0	0	0	0	0	0	0	0	0	0	0	0	0	0
0	0	0	0	0	0	0	0	0	0	0	0	0	0	0	0	0	0	0	0	0	0	0	0	0	0	0	0	0	0	0	0	0	0	0	0	0	0	0	0	0	0	0	0	0	0	0	0	0	0
0	0	0	0	0	0	0	0	0	0	0	0	0	0	0	0	0	0	0	0	0	0	0	0	0	0	0	0	0	0	0	0	0	0	0	0	0	0	1	0	0	0	0	0	0	0	0	0	0	0
0	0	0	0	0	0	0	0	0	0	0	0	0	0	0	0	0	0	0	0	0	0	0	0	0	0	0	0	0	0	0	0	0	0	0	0	0	0	0	0	0	0	0	0	0	0	0	0	0	0
0	0	0	0	0	0	0	0	0	0	0	0	0	0	0	0	0	0	0	0	0	0	0	0	0	0	0	0	0	0	0	0	0	0	0	0	0	0	0	0	0	0	0	0	0	0	0	0	0	0
0	0	0	0	0	0	0	0	0	0	0	0	0	0	0	0	0	0	0	0	0	0	0	0	0	0	0	0	0	0	0	0	0	0	0	0	0	0	1	0	0	0	0	0	0	0	0	0	0	0
0	0	0	0	0	0	0	0	0	0	0	0	0	0	0	0	0	0	0	0	0	0	0	0	0	0	0	0	0	0	0	0	0	0	0	0	0	0	0	0	0	0	0	0	0	0	0	0	0	0
0	0	0	0	0	0	0	0	0	0	0	0	0	0	0	0	0	0	0	0	0	0	0	0	0	0	0	0	0	0	0	0	0	0	0	0	0	0	0	0	0	0	0	0	0	0	0	0	0	0
0	0	0	0	0	0	0	0	0	0	0	0	0	0	0	0	0	0	0	0	0	0	0	0	0	0	0	0	0	0	0	0	0	0	0	0	0	0	0	0	0	0	0	0	0	0	0	0	0	0
0	0	0	0	0	0	0	0	0	0	0	0	0	0	0	0	0	0	0	0	0	0	0	0	0	0	0	0	0	0	0	0	0	0	0	0	0	0	0	0	0	0	0	0	0	0	0	0	0	0
0	0	0	0	0	0	0	0	0	0	0	0	0	0	0	0	0	0	0	0	0	1	0	0	0	0	0	0	0	0	0	0	0	0	0	0	0	0	0	0	0	0	0	0	0	0	0	0	0	0
0	0	0	0	0	0	0	0	0	0	0	0	0	0	0	0	0	0	0	0	0	0	0	0	0	0	0	0	0	0	0	0	0	0	0	0	0	0	0	0	0	0	0	0	0	0	0	0	0	0
0	0	0	0	0	0	0	0	0	0	0	0	0	0	0	0	0	0	0	0	0	0	0	0	0	0	0	0	0	0	0	0	0	0	0	0	0	0	0	0	0	0	0	0	0	0	0	0	0	0
0	0	0	0	0	0	0	0	0	0	0	0	0	0	0	0	0	0	0	0	0	0	0	0	0	0	0	0	0	0	0	0	0	0	0	0	0	0	0	0	0	0	0	0	0	0	0	0	0	0
0	0	0	0	0	0	0	0	0	0	0	0	0	0	0	0	0	0	0	0	0	0	0	0	0	0	0	0	0	0	0	0	0	0	0	0	0	0	0	0	0	0	0	0	0	0	0	0	0	0
0	0	0	0	0	0	0	0	0	0	0	0	0	0	0	0	0	0	0	0	0	0	0	0	0	0	0	0	0	0	0	0	0	0	0	0	0	0	0	0	0	0	0	0	0	0	0	0	0	0
0	0	0	0	0	0	0	0	0	0	0	0	0	0	0	0	0	0	0	0	0	0	0	0	0	0	0	0	0	0	0	0	0	0	0	0	0	0	0	0	0	0	0	0	0	0	0	0	0	0
0	0	0	0	0	0	0	0	0	0	0	0	0	0	0	0	0	0	0	0	0	0	0	0	0	0	0	0	0	0	0	0	0	0	0	0	0	0	0	0	0	0	0	0	0	0	0	0	0	0
0	0	0	0	0	0	0	0	0	0	0	0	0	0	0	0	0	0	0	0	0	0	0	0	0	0	0	0	0	0	0	0	0	0	0	0	0	0	0	0	0	0	0	0	0	0	0	0	0	0
0	0	0	0	0	0	0	0	0	0	0	0	0	0	0	0	0	0	0	0	0	0	0	0	0	0	0	0	0	0	0	0	0	0	0	0	0	0	0	0	0	0	0	0	0	0	0	0	0	0
0	0	0	0	0	0	0	0	0	0	0	0	0	0	0	0	0	0	0	0	0	0	0	0	0	0	0	0	0	0	1	0	0	0	0	0	0	0	0	0	0	0	0	0	0	0	0	0	0	0
0	0	0	0	0	0	0	0	0	0	0	0	0	0	0	0	0	0	0	0	0	0	0	0	0	0	0	0	0	0	0	0	0	0	0	0	0	0	0	0	0	0	0	0	0	0	0	0	0	0
0	0	0	0	0	0	0	0	0	0	0	0	0	0	0	0	0	0	0	0	0	0	0	0	0	0	0	0	0	0	0	0	0	0	0	0	0	0	0	0	0	0	0	0	0	0	0	0	0	0
0	0	0	0	0	0	0	0	0	0	0	0	0	0	0	0	0	0	0	0	0	0	0	0	0	0	0	0	0	0	0	0	0	0	0	0	0	0	0	0	0	0	0	0	0	0	0	0	0	0
0	0	0	0	0	0	0	0	0	0	0	0	0	0	0	0	0	0	0	0	0	0	0	0	0	0	0	0	0	0	0	0	0	0	0	0	0	0	0	0	0	0	0	0	0	0	0	0	0	0
0	0	0	0	0	0	0	0	0	0	0	0	0	0	0	0	0	0	0	0	0	0	0	0	0	0	0	0	0	0	0	0	0	0	0	0	0	0	0	0	0	0	0	0	0	0	0	0	0	0
0	0	0	0	0	0	0	0	0	0	0	0	0	0	0	0	0	0	0	0	0	0	0	0	0	0	0	0	0	0	0	0	0	0	0	0	0	0	0	0	0	0	0	0	0	0	0	0	0	0
0	0	0	0	0	0	0	0	0	0	0	0	0	0	0	0	0	0	0	0	0	0	0	0	0	0	0	0	0	0	0	0	0	0	0	0	0	0	0	0	0	0	0	0	0	0	0	0	0	0
0	0	0	0	0	0	0	0	0	0	0	0	0	0	0	0	0	0	0	0	0	0	0	0	0	0	0	0	0	0	0	0	0	0	0	0	0	0	0	0	0	0	0	0	0	0	0	0	0	0
0	0	0	0	0	0	0	0	0	0	0	0	0	0	0	0	0	0	0	0	0	0	0	0	0	0	0	0	0	0	0	0	0	0	0	0	0	0	0	0	0	0	0	0	0	0	0	0	0	0
0	0	0	0	0	0	0	0	0	0	0	0	0	0	0	0	0	0	0	0	0	0	0	0	0	0	0	0	0	0	0	0	0	0	0	0	0	0	0	0	0	0	0	0	0	0	0	0	0	0
0	0	0	0	0	0	0	0	0	0	0	0	0	0	0	0	0	0	0	0	0	0	0	0	0	0	0	0	0	0	0	0	0	0	0	0	0	0	0	0	0	0	0	0	0	0	0	0	0	0
0	0	0	0	0	0	0	0	0	0	0	0	0	0	0	0	0	0	0	0	0	0	0	0	0	0	0	0	0	0	0	0	0	0	0	0	0	0	0	0	0	0	0	0	0	0	0	0	0	0
0	0	0	0	0	0	0	0	0	0	0	0	0	0	0	0	0	0	0	0	0	0	0	0	0	0	0	0	0	0	0	0	0	0	0	0	0	0	0	0	0	0	0	0	0	0	0	0	0	0
0	0	0	0	0	0	0	0	0	0	0	0	0	0	0	0	0	0	0	0	0	0	0	0	0	0	0	0	0	0	0	0	0	0	0	0	0	0	0	0	0	0	0	0	0	0	0	0	0	0
0	0	0	0	0	0	0	0	0	0	0	0	0	0	0	0	0	0	0	0	0	0	0	0	0	0	0	0	0	0	0	0	0	0	0	0	0	0	0	0	0	0	0	0	0	0	0	0	0	0
0	0	0	0	0	0	0	0	0	0	0	0	0	0	0	0	0	0	0	0	0	0	0	0	0	0	0	0	0	0	0	0	0	0	0	0	0	0	0	0	0	0	0	0	0	0	0	0	0	0
0	0	0	0	0	0	0	0	0	0	0	0	0	0	0	0	0	0	0	0	0	0	0	0	0	0	0	0	0	0	0	0	0	0	0	0	0	0	0	0	0	0	0	0	0	0	0	0	0	0
0	0	0	0	0	0	0	0	0	0	0	0	0	0	0	0	0	0	0	0	0	0	0	0	0	0	0	0	0	0	0	0	0	0	0	0	0	0	0	0	0	0	0	0	0	0	0	0	0	0
0	0	0	0	0	0	0	0	0	0	0	0	0	0	0	0	0	0	0	0	0	0	0	0	0	0	0	0	0	0	0	0	0	0	0	0	0	0	0	0	0	0	0	0	0	0	0	0	0	0
0	0	0	0	0	0	0	0	0	0	0	0	0	0	0	0	0	0	0	0	0	0	0	0	0	0	0	0	0	0	0	0	0	0	0	0	0	0	0	0	0	0	0	0	0	0	0	0	0	0
0	0	0	0	0	0	0	0	0	0	0	0	0	0	0	0	0	0	0	0	0	0	0	0	0	0	0	0	0	0	0	0	0	0	0	0	0	0	0	0	0	0	0	0	0	0	0	0	0	0
0	0	0	0	0	0	0	0	0	0	0	0	0	0	0	0	0	0	0	0	0	0	0	0	0	0	0	0	0	0	0	0	0	0	0	0	0	0	0	0	0	0	0	0	0	0	0	0	0	0
0	0	0	0	0	0	0	0	0	0	0	0	0	0	0	0	0	0	0	0	0	0	0	0	0	0	0	0	0	0	0	0	0	0	0	0	0	0	0	0	0	0	0	0	0	0	0	0	0	0
0	0	0	0	0	0	0	0	0	0	0	0	0	0	0	0	0	0	0	0	0	0	0	0	0	0	0	0	0	0	0	0	0	0	0	0	0	0	0	0	0	0	0	0	0	0	0	0	0	0
0	0	0	0	0	0	0	0	0	0	0	0	0	0	0	0	0	0	0	0	0	0	0	0	0	0	0	0	0	0	0	0	0	0	0	0	0	0	0	0	0	0	0	0	0	0	0	0	0	0
0	0	0	0	0	0	0	0	0	0	0	0	0	0	0	0	0	0	0	0	0	0	0	0	0	0	0	0	0	0	0	0	0	0	0	0	0	0	0	0	0	0	0	0	0	0	0	0	0	0
0	0	0	0	0	0	0	0	0	0	0	0	0	0	0	0	0	0	0	0	0	0	0	0	0	0	0	0	0	0	0	0	0	0	0	0	0	0	0	0	0	0	0	0	0	0	0	0	0	0
0	0	0	0	0	0	0	0	0	0	0	0	0	0	0	0	0	0	0	0	0	0	0	0	0	0	0	0	0	0	0	0	0	0	0	0	0	0	0	0	0	0	0	0	0	0	0	0	0	0
0	0	0	0	0	0	0	0	0	0	0	0	0	0	0	0	0	0	0	0	0	0	0	0	0	0	0	0	0	0	0	0	0	0	0	1	0	0	0	0	0	0	0	0	0	0	0	0	0	0
0	0	0	0	0	0	0	0	0	0	0	0	0	0	0	0	0	0	0	0	0	0	0	0	0	0	0	0	0	0	0	0	0	0	0	0	0	0	0	0	0	0	0	0	0	0	0	0	0	0
0	0	0	0	0	0	0	0	0	0	0	0	0	0	0	0	0	0	0	0	0	0	0	0	0	0	0	0	0	0	0	0	0	0	0	0	0	0	0	0	0	0	0	0	0	0	0	0	0	0
0	0	0	0	0	0	0	0	0	0	0	0	0	0	0	0	0	0	0	0	0	0	0	0	0	0	0	0	0	0	0	0	0	0	0	0	0	0	0	0	0	0	0	0	0	0	0	0	0	0
0	0	0	0	0	0	0	0	0	0	0	0	0	0	0	0	0	0	0	0	0	0	0	0	0	0	0	0	0	0	0	0	0	0	0	0	0	0	0	0	0	0	0	0	0	0	0	0	0	0
0	0	0	0	0	0	0	0	0	0	0	0	0	0	0	0	0	0	0	0	0	0	0	0	0	0	0	0	0	0	0	0	0	0	0	0	0	0	0	0	0	0	0	0	0	0	0	0	0	0
0	0	0	0	0	0	0	0	0	0	0	0	0	0	0	0	0	0	0	0	0	0	0	0	0	0	0	0	0	0	0	0	0	0	0	0	0	0	0	0	0	0	0	0	0	0	0	0	0	0
0	0	0	0	0	0	0	0	0	0	0	0	0	0	0	0	0	0	0	0	0	0	0	0	0	0	0	0	0	0	0	0	0	0	0	0	0	0	0	0	0	0	0	0	0	0	0	0	0	0
0	0	0	0	0	0	0	0	0	0	0	0	0	0	0	0	0	0	0	0	0	0	0	0	0	0	0	0	0	0	0	0	0	0	0	0	0	0	0	0	0	0	0	0	0	0	0	0	0	0
0	0	0	0	0	0	0	0	0	0	0	0	0	0	0	0	0	0	0	0	0	0	0	0	0	0	0	0	0	0	1	0	0	0	0	0	0	0	0	0	1	0	0	0	0	0	0	0	0	0
0	0	0	0	0	0	0	0	0	0	0	0	0	0	0	0	0	0	0	0	0	0	0	0	0	0	0	0	0	0	0	0	0	0	0	0	0	0	0	0	0	0	0	0	0	0	0	0	0	0
0	0	0	0	0	0	0	0	0	0	0	0	0	0	0	0	0	0	0	0	0	0	0	0	0	0	0	0	0	0	0	0	0	0	0	0	0	0	0	0	0	0	0	0	0	0	0	0	0	0
0	0	0	0	0	0	0	0	0	0	0	0	0	0	0	0	0	0	0	0	0	0	0	0	0	0	0	0	0	0	0	0	0	0	0	0	0	0	0	0	0	0	0	0	0	0	0	0	0	0
0	0	0	0	0	0	0	0	0	0	0	0	0	0	0	0	0	0	0	0	0	0	0	0	0	0	0	0	0	0	0	0	0	0	0	0	0	0	0	0	0	0	0	0	0	0	0	0	0	0
0	0	0	0	0	0	0	0	0	0	0	0	0	0	0	0	0	0	0	0	0	0	0	0	0	0	0	0	0	0	0	0	0	0	0	0	0	0	0	0	0	0	0	0	0	0	0	0	0	0
0	0	0	0	0	0	0	0	0	0	0	0	0	0	0	0	0	0	0	0	0	0	0	0	0	0	0	0	0	0	0	0	0	0	0	0	0	0	0	0	0	0	0	0	0	0	0	0	0	0
0	0	0	0	0	0	0	0	0	0	0	0	0	0	0	0	0	0	0	0	0	0	0	0	0	0	0	0	0	0	0	0	0	0	0	0	0	0	0	0	0	0	0	0	0	0	0	0	0	0
0	0	0	0	0	0	0	0	0	0	0	0	0	0	0	0	0	0	0	0	0	0	0	0	0	0	0	0	0	0	0	0	0	0	0	0	0	0	0	0	0	0	0	0	0	0	0	0	0	0
0	0	0	0	0	0	0	0	0	0	0	0	0	0	0	0	0	0	0	0	0	0	0	0	0	0	0	0	0	0	0	0	0	0	0	0	0	0	0	0	0	0	0	0	0	0	0	0	0	0
0	0	0	0	0	0	0	0	0	0	0	0	0	0	0	0	0	0	0	0	0	0	0	0	0	0	0	0	0	0	0	0	0	0	0	0	0	0	0	0	0	0	0	0	0	0	0	0	0	0
0	0	0	0	0	0	0	0	0	0	0	0	0	0	0	0	0	0	0	0	0	0	0	0	0	0	0	0	0	0	0	0	0	0	0	0	0	0	0	0	0	0	0	0	0	0	0	0	0	0
0	0	0	0	0	0	0	0	0	0	0	0	0	0	0	0	0	0	0	0	0	0	0	0	0	0	0	0	0	0	0	0	0	0	0	0	0	0	0	0	0	0	0	0	0	0	0	0	0	0
0	0	0	0	0	0	0	0	0	0	0	0	0	0	0	0	0	0	0	0	0	0	0	0	0	0	0	0	0	0	0	0	0	0	0	0	0	0	0	0	0	0	0	0	0	0	0	0	0	0
0	0	0	0	0	0	0	0	0	0	0	0	0	0	0	0	0	0	0	0	0	0	0	0	0	0	0	0	0	0	0	0	0	0	0	0	0	0	0	0	0	0	0	0	0	0	0	0	0	0
0	0	0	0	0	0	0	0	0	0	0	0	0	0	0	0	0	0	0	0	0	0	0	0	0	0	0	0	0	0	0	0	0	0	0	0	0	0	0	0	0	0	0	0	0	0	0	0	0	0
0	0	0	0	0	0	0	0	0	0	0	0	0	0	0	0	0	0	0	0	0	0	0	0	0	0	0	0	0	0	0	0	0	0	0	0	0	0	0	0	0	0	0	0	0	0	0	0	0	0
0	0	0	0	0	0	0	0	0	0	0	0	0	0	0	0	0	0	0	0	0	0	0	0	0	0	0	0	0	0	0	0	0	0	0	0	0	0	0	0	0	0	0	0	0	0	0	0	0	0
0	0	0	0	0	0	0	0	0	0	0	0	0	0	0	0	0	0	0	0	0	0	0	0	0	0	0	0	0	0	0	0	0	0	0	0	0	0	0	0	0	0	0	0	0	0	0	0	0	0
0	0	0	0	0	0	0	0	0	0	0	0	0	0	0	0	0	0	0	0	0	0	0	0	0	0	0	0	0	0	0	0	0	0	0	0	0	0	0	0	0	0	0	0	0	0	0	0	0	0
0	0	0	0	0	0	0	0	0	0	0	0	0	0	0	0	0	0	0	0	0	0	0	0	0	0	0	0	0	0	0	0	0	0	0	0	0	0	0	0	0	0	0	0	0	0	0	0	0	0
0	0	0	0	0	0	0	0	0	0	0	0	0	0	0	0	0	0	0	0	0	0	0	0	0	0	0	0	0	0	0	0	0	0	0	0	0	0	0	0	0	0	0	0	0	0	0	0	0	0
0	0	0	0	0	0	0	0	0	0	0	0	0	0	0	0	0	0	0	0	0	0	0	0	0	0	0	0	0	0	0	0	0	0	0	0	0	0	0	0	0	0	0	0	0	0	0	0	0	0
0	0	0	0	0	0	0	0	0	0	0	0	0	0	0	0	0	0	0	0	0	0	0	0	0	0	0	0	0	0	0	0	0	0	0	0	0	0	0	0	0	0	0	0	0	0	0	0	0	0
0	0	0	0	0	0	0	0	0	0	0	0	0	0	0	0	0	0	0	0	0	0	0	0	0	0	0	0	0	0	0	0	0	0	0	0	0	0	0	0	0	0	0	0	0	0	0	0	0	0
0	0	0	0	0	0	0	0	0	0	0	0	0	0	0	0	0	0	0	0	0	0	0	0	0	0	0	0	0	0	0	0	0	0	0	0	0	0	0	0	0	0	0	0	0	0	0	0	0	0
0	0	0	0	0	0	0	0	0	0	0	0	0	0	0	0	0	0	0	0	0	0	0	0	0	0	0	0	0	0	0	0	0	0	0	0	0	0	0	0	0	0	0	0	0	0	0	0	0	0
0	0	0	0	0	0	0	0	0	0	0	0	0	0	0	0	0	0	0	0	0	0	0	0	0	0	0	0	0	0	0	0	0	0	0	0	0	0	0	0	0	0	0	0	0	0	0	0	0	0
0	0	0	0	0	0	0	0	0	0	0	0	0	0	0	0	0	0	0	0	0	0	0	1	0	0	0	0	0	0	0	0	0	0	0	0	0	0	0	0	0	0	0	0	0	0	0	0	0	0
0	0	0	0	0	0	0	0	0	0	0	0	0	0	0	0	0	0	0	0	0	0	0	0	0	0	0	0	0	0	0	0	0	0	0	0	0	0	0	0	0	0	0	0	0	0	0	0	0	0
0	0	0	0	0	0	0	0	0	0	0	0	0	0	0	0	0	0	0	0	0	0	0	0	0	0	0	0	0	0	0	0	0	0	0	0	0	0	0	0	0	0	0	0	0	0	0	0	0	0
0	0	0	0	0	0	0	0	0	0	0	0	0	0	0	0	0	0	0	0	0	0	0	0	0	0	0	0	0	0	0	0	0	0	0	0	0	0	0	0	0	0	0	0	0	0	0	0	0	0
0	0	0	0	0	0	0	0	0	0	0	0	0	0	0	0	0	0	0	0	0	0	0	0	0	0	0	0	0	0	0	0	0	0	0	0	0	0	0	0	0	0	0	0	0	0	0	0	0	0
0	0	0	0	0	0	0	0	0	0	0	0	0	0	0	0	0	0	0	0	0	0	0	0	0	0	0	0	0	0	0	0	0	0	0	0	0	0	0	0	0	0	0	0	0	0	0	0	0	0
0	0	0	0	0	0	0	0	0	0	0	0	0	0	0	0	0	0	0	0	0	0	0	0	0	0	0	0	0	0	0	0	0	0	0	0	0	0	0	0	0	0	0	0	0	0	0	0	0	0
0	0	0	0	0	0	0	0	0	0	0	0	0	0	0	0	0	0	0	0	0	0	0	0	0	0	0	0	0	0	0	1	0	0	0	0	0	0	0	0	0	0	0	1	0	0	0	0	0	0
0	0	0	0	0	0	0	0	0	0	0	0	0	0	0	0	0	0	0	0	0	0	0	0	0	0	0	0	0	0	0	0	0	0	0	0	0	0	0	0	0	0	0	0	0	0	0	0	0	0
0	0	0	0	0	0	0	0	0	0	0	0	0	0	0	0	0	0	0	0	0	0	0	0	0	0	0	0	0	0	0	0	0	0	0	0	0	0	0	0	0	0	0	0	0	0	0	0	0	0
0	0	0	0	0	0	0	0	0	0	0	0	0	0	0	0	0	0	0	0	0	0	0	0	0	0	0	0	0	0	0	0	0	0	0	0	0	0	0	0	0	0	0	0	0	0	0	0	0	0
0	1	0	0	0	0	0	0	0	0	0	0	0	0	0	0	0	0	0	0	0	0	0	0	0	0	0	0	0	0	0	0	0	0	0	0	0	0	0	0	0	0	0	0	0	0	0	0	0	0
0	0	0	0	0	0	0	0	0	0	0	0	0	0	0	0	0	0	0	0	0	0	0	0	0	0	0	0	0	0	0	0	0	0	0	0	0	0	0	0	0	0	0	0	0	0	0	0	0	0
0	0	0	0	0	0	0	0	0	0	0	0	0	0	0	0	0	0	0	0	0	0	0	0	0	0	0	0	0	0	0	0	0	0	0	0	0	0	0	0	0	0	0	0	0	0	0	0	0	0
0	0	0	0	0	0	0	0	0	0	0	0	0	0	0	0	0	0	0	0	0	0	0	0	0	0	0	0	0	0	0	0	0	0	0	0	0	0	0	0	0	0	0	0	0	0	0	0	0	0
0	0	0	0	0	0	0	0	0	0	0	0	0	0	0	0	0	0	0	0	0	0	0	0	0	0	0	0	0	0	0	0	0	0	0	0	0	0	0	0	0	0	0	0	0	0	0	0	0	0
0	0	0	0	0	0	0	0	0	0	0	0	0	0	0	0	0	0	0	0	0	0	0	0	0	0	0	0	0	0	0	0	0	0	0	0	0	0	0	0	0	0	0	0	0	0	0	0	0	0
0	0	0	0	0	0	0	0	0	0	0	0	0	0	0	0	0	0	0	0	0	0	0	0	0	0	0	0	0	0	0	0	0	0	0	0	0	0	0	0	0	0	0	0	0	0	0	0	0	0
0	0	0	0	0	0	0	0	0	0	0	0	0	0	0	0	0	0	0	0	0	0	0	0	0	0	0	0	0	0	0	0	0	0	0	0	0	0	0	0	0	0	0	0	0	0	0	0	0	0
0	0	0	0	0	0	0	0	0	0	0	0	0	0	0	0	0	0	0	0	0	0	0	0	0	0	0	0	0	0	0	0	0	0	0	0	0	0	0	0	0	0	0	0	0	0	0	0	0	0
0	0	0	0	0	0	0	0	0	0	0	0	0	0	0	0	0	0	0	0	0	0	0	0	0	0	0	0	0	0	0	0	0	0	0	0	0	0	0	0	0	0	0	0	0	0	0	0	0	0
0	0	0	0	0	0	0	0	0	0	0	0	0	0	0	0	0	0	0	0	0	0	0	0	0	0	0	0	0	0	0	0	0	0	0	0	0	0	0	0	0	0	0	0	0	0	0	0	0	0
0	0	0	0	0	0	0	0	0	0	0	0	0	0	0	0	0	0	0	0	0	0	0	0	0	0	0	0	0	0	0	0	0	0	0	0	0	0	0	0	0	0	0	0	0	0	0	0	0	0
0	0	0	0	0	0	0	0	0	0	0	0	0	0	0	0	0	0	0	0	0	0	0	0	0	0	0	0	0	0	0	0	0	0	0	0	0	0	0	0	0	0	0	0	0	0	0	0	0	0
0	0	0	0	0	0	0	0	0	0	0	0	0	0	0	0	0	0	0	0	0	0	0	0	0	0	0	0	0	0	0	0	0	0	0	0	0	0	0	0	0	0	0	0	0	0	0	0	0	0
0	0	0	0	0	0	0	0	0	0	0	0	0	0	0	0	0	0	0	0	0	0	0	0	0	0	0	0	0	0	0	0	0	0	0	0	0	0	0	0	0	0	0	0	0	0	0	0	0	0
0	0	0	0	0	0	0	0	0	0	0	0	0	0	0	0	0	0	0	0	0	0	0	0	0	0	0	0	0	0	0	0	0	0	0	0	0	0	0	0	0	0	0	0	0	0	0	0	0	0
0	0	0	0	0	0	0	0	0	0	0	0	0	0	0	0	0	0	0	0	0	0	0	0	0	0	0	0	0	0	0	0	0	0	0	0	0	0	0	0	0	0	0	0	0	0	0	0	0	0
0	0	0	0	0	0	0	0	0	0	0	0	0	0	0	0	0	0	0	0	0	0	0	0	0	0	0	0	0	0	0	0	0	0	0	0	0	0	0	0	0	0	0	0	0	0	0	0	0	0
0	0	0	0	0	0	0	0	0	0	0	0	0	0	0	0	0	0	0	0	0	0	0	0	0	0	0	0	0	0	0	0	0	0	0	0	0	0	0	0	0	0	0	0	0	0	0	0	0	0
0	0	0	0	0	0	0	0	0	0	0	0	0	0	0	0	0	0	0	0	0	0	0	0	0	0	0	0	0	0	0	0	1	0	0	0	0	0	0	0	0	0	0	0	0	0	0	0	0	0
0	0	0	0	0	0	0	0	0	0	0	0	0	0	0	0	0	0	0	0	0	0	0	0	0	0	0	0	0	0	0	0	0	0	0	0	0	0	0	0	0	0	0	0	0	0	0	0	0	0
0	0	0	0	0	0	0	0	0	0	0	0	0	0	0	0	0	0	0	0	0	0	0	0	0	0	0	0	0	0	0	0	0	0	0	0	0	0	0	0	0	0	0	0	0	0	0	0	0	0
0	0	0	0	0	0	0	0	0	0	0	0	0	0	0	0	0	0	0	0	0	0	0	0	0	0	0	0	0	0	0	0	0	0	0	0	0	0	0	0	0	0	0	0	0	0	0	0	0	0
0	0	0	0	0	0	0	0	0	0	0	0	0	0	0	0	0	0	0	0	0	0	0	0	0	0	0	0	0	0	0	0	1	0	0	0	0	0	0	0	0	0	0	0	0	0	0	0	0	0
0	0	0	0	0	0	0	0	0	0	0	0	0	0	0	0	0	0	0	0	0	0	0	0	0	0	0	0	0	0	0	0	0	0	0	0	0	0	0	0	0	0	0	0	0	0	0	0	0	0
0	0	0	0	0	0	0	0	0	0	0	0	0	0	0	0	0	0	0	0	0	0	0	0	0	0	0	0	0	0	0	0	0	0	0	0	0	0	0	0	0	0	0	0	0	0	0	0	0	0
0	0	0	0	0	0	0	0	0	0	0	0	0	0	0	0	0	0	0	0	0	0	0	0	0	0	0	0	0	0	0	0	0	0	0	0	0	0	0	0	0	0	0	0	0	0	0	0	0	0
0	0	0	0	0	0	0	0	0	0	0	0	0	0	0	0	0	0	0	0	0	0	0	0	0	0	0	0	0	0	0	0	0	0	0	0	0	0	0	0	0	0	0	0	0	0	0	0	0	0
0	0	0	0	0	0	0	0	0	0	0	0	0	0	0	0	0	0	0	0	0	0	0	0	0	0	0	0	0	0	0	0	0	0	0	0	0	0	0	0	0	0	0	0	0	0	0	0	0	0
0	0	0	0	0	0	0	0	0	0	0	0	0	0	0	0	0	0	0	0	0	0	0	0	0	0	0	0	0	0	0	0	0	0	0	0	0	0	0	0	0	0	0	0	0	0	0	0	0	0
0	0	0	0	0	0	0	0	0	0	0	0	0	0	0	0	0	0	0	0	0	0	0	0	0	0	0	0	0	0	0	0	0	0	0	0	0	0	0	0	0	0	0	0	0	0	0	0	0	0
0	0	0	0	0	0	0	0	0	0	0	0	0	0	0	0	0	0	0	0	0	0	0	0	0	0	0	0	0	0	0	0	0	0	0	0	0	0	0	0	0	0	0	0	0	0	0	0	0	0
0	0	0	0	0	0	0	0	0	0	0	0	0	0	0	0	0	0	0	0	0	0	0	0	0	0	0	0	0	0	0	0	0	0	0	0	0	0	0	0	0	0	0	0	0	0	0	0	0	0
0	0	0	0	0	0	0	0	0	0	0	0	0	0	0	0	0	0	0	0	0	0	0	0	0	0	0	0	0	0	0	0	0	0	0	0	0	0	0	0	0	0	0	0	0	0	0	0	0	0
0	0	0	0	0	0	0	0	0	0	0	0	0	0	0	0	0	0	0	0	0	0	0	0	0	0	0	0	0	0	0	0	0	0	0	0	0	0	0	0	0	0	0	0	0	0	0	0	0	0
0	0	0	0	0	0	0	0	0	0	0	0	0	0	0	0	0	0	0	0	0	0	0	0	0	0	0	0	0	0	0	0	0	0	0	0	0	0	0	0	0	0	0	0	0	0	0	0	0	0
0	0	0	0	0	0	0	0	0	0	0	0	0	0	0	0	0	0	0	0	0	0	0	0	0	0	0	0	0	0	0	0	0	0	0	0	0	0	0	0	0	1	0	0	0	0	0	0	0	0
0	0	0	0	0	0	0	0	0	0	0	0	0	0	0	0	0	0	0	0	0	0	0	0	0	0	0	0	0	0	0	0	0	0	0	0	0	0	0	0	0	0	0	0	0	0	0	0	0	0
0	0	0	0	0	0	0	0	0	0	0	0	0	0	0	0	0	0	0	0	0	0	0	0	0	0	0	0	0	0	0	0	0	0	0	0	0	0	0	0	0	0	0	0	0	0	0	0	0	0
0	0	0	0	0	0	0	0	1	0	0	0	0	0	0	0	0	0	0	0	0	0	0	0	0	0	0	0	0	0	0	0	0	0	0	0	0	0	0	0	0	1	0	0	0	0	0	0	0	0
0	0	0	0	0	0	0	0	0	0	0	0	0	0	0	0	0	0	0	0	0	0	0	0	0	0	0	0	0	0	0	0	0	0	0	0	0	0	0	0	0	0	0	0	0	0	0	0	0	0
0	0	0	0	0	0	0	0	0	0	0	0	0	0	0	0	0	0	0	0	0	0	0	0	0	0	0	0	0	0	0	0	0	0	0	0	0	0	0	0	0	0	0	0	0	0	0	0	0	0
0	0	0	0	0	0	0	0	0	0	0	0	0	0	0	0	0	0	0	0	0	0	0	0	0	0	0	0	0	0	0	0	0	0	0	0	0	0	0	0	0	0	0	0	0	0	0	0	0	0
0	0	0	0	0	0	0	0	0	0	0	0	0	0	0	0	0	0	0	0	0	0	0	0	0	0	0	0	0	0	0	0	0	0	0	0	0	0	1	0	0	0	0	0	0	0	0	0	0	0
0	0	0	0	0	0	0	0	0	0	0	0	0	0	0	0	0	0	0	0	0	0	0	0	0	0	0	0	0	0	0	0	0	0	0	0	0	0	0	0	0	0	0	0	0	0	0	0	0	0
0	0	0	0	0	0	0	0	0	0	0	0	0	0	0	0	0	0	0	0	0	0	0	0	0	0	0	0	0	0	0	0	0	0	0	0	0	0	0	0	0	0	0	0	0	0	0	0	0	0
0	0	0	0	0	0	0	0	0	0	0	0	0	0	0	0	0	0	0	0	0	0	0	0	0	1	0	0	0	0	0	0	0	0	0	0	0	0	1	0	0	0	0	0	0	0	0	0	0	1
0	0	0	0	0	0	0	0	0	0	0	0	0	0	0	0	0	0	0	0	0	0	0	0	0	0	0	0	0	0	0	0	0	0	0	0	0	0	0	0	0	0	0	0	0	0	0	0	0	0
0	0	0	0	0	0	0	0	0	0	0	0	0	0	0	0	0	0	0	0	0	0	0	0	0	0	0	0	0	0	0	0	0	0	0	0	0	0	0	0	0	0	0	0	0	0	0	0	0	0
0	0	0	0	0	0	0	0	0	0	0	0	0	0	0	0	0	0	0	0	0	0	0	0	0	0	0	0	0	0	0	0	0	0	0	0	0	0	0	0	0	0	0	0	0	0	0	0	0	0
0	0	0	0	0	0	0	0	0	0	0	0	0	0	0	0	0	0	0	0	0	0	0	0	0	0	0	0	0	0	0	0	0	0	0	0	0	0	0	0	0	0	0	0	0	0	0	0	0	0
0	0	0	0	0	0	0	0	0	0	0	0	0	0	0	0	0	0	0	0	0	0	0	0	0	0	0	0	0	0	0	0	0	0	0	0	0	0	0	0	0	0	0	0	0	0	0	0	0	0
0	0	0	0	0	0	0	0	0	0	0	0	0	0	0	0	0	0	0	0	0	0	0	0	0	0	0	0	0	0	0	0	0	0	0	0	0	0	0	0	0	0	0	0	0	0	0	0	0	0
0	0	0	0	0	0	0	0	0	0	0	0	0	0	0	0	0	0	0	0	0	0	0	0	0	0	0	0	0	0	0	0	0	0	0	0	0	0	0	0	0	0	0	0	0	0	0	0	0	0
0	0	0	0	0	0	0	0	0	0	0	0	0	0	0	0	0	0	0	0	0	0	0	0	0	0	0	0	0	0	0	0	0	0	0	0	0	0	0	0	0	0	0	0	0	0	0	0	0	0
0	0	0	0	0	0	0	0	0	0	0	0	0	0	0	0	0	0	0	0	0	0	0	0	0	0	0	0	0	0	0	0	0	0	0	0	0	0	0	0	0	0	0	0	0	0	0	0	0	0
0	0	0	0	0	0	0	0	0	0	0	0	0	0	0	0	0	0	0	0	0	0	0	0	0	0	0	0	0	0	0	0	0	0	0	0	0	0	0	0	0	0	0	0	0	0	0	0	0	0
0	0	0	0	0	0	0	0	0	0	0	0	0	0	0	0	0	0	0	0	0	0	0	0	0	0	0	0	0	0	0	0	0	0	0	0	0	0	0	0	0	0	0	0	0	0	0	0	0	0
0	0	0	0	0	0	1	1	1	0	0	0	0	0	0	0	0	0	0	0	0	0	0	0	0	0	0	0	0	0	0	0	0	0	0	0	0	0	0	0	0	0	0	0	0	0	0	0	0	0
0	0	0	0	0	0	0	0	0	0	0	0	0	0	0	0	0	0	0	0	0	0	0	0	0	0	0	0	0	0	0	0	0	0	0	0	0	0	0	0	0	0	0	0	0	0	0	0	0	0
0	0	0	0	0	0	0	0	0	0	0	0	0	0	0	0	0	0	0	0	0	0	0	0	0	0	0	0	0	0	0	0	0	0	0	0	0	0	0	0	0	0	0	0	0	0	0	0	0	0
0	0	0	0	0	0	0	0	0	0	0	0	0	0	0	0	0	0	0	0	0	0	0	0	0	0	0	0	0	0	0	0	0	0	0	0	0	0	0	0	0	0	0	0	0	0	0	0	0	0
0	0	0	0	0	0	0	0	0	0	0	0	0	0	0	0	0	0	0	0	0	0	0	0	0	0	0	0	0	0	0	0	0	0	0	0	0	0	0	0	0	0	0	0	0	0	0	0	0	0
0	0	0	0	0	0	0	0	0	0	0	0	0	0	0	0	0	0	0	0	0	0	0	0	0	0	0	0	0	0	0	0	0	0	0	0	0	0	0	0	0	0	0	0	0	0	0	0	0	0
0	0	0	0	0	0	0	0	0	0	0	0	0	0	0	0	0	0	0	0	0	0	0	0	0	0	0	0	0	0	0	0	0	0	0	0	0	0	0	0	0	0	0	0	0	0	0	0	0	0
0	0	0	0	0	0	0	0	0	0	0	0	0	0	0	0	0	0	0	0	0	0	0	0	0	0	0	0	0	0	1	0	0	0	0	0	0	0	0	0	0	0	0	0	0	0	0	0	0	0
0	0	0	0	0	0	0	0	0	0	0	0	0	0	0	0	0	0	0	0	0	0	0	0	0	0	0	0	0	0	0	0	0	0	0	0	0	0	0	0	0	0	0	0	0	0	0	0	0	0
0	0	0	0	0	0	0	0	0	0	0	0	0	0	0	0	0	0	0	0	0	0	0	0	0	0	0	0	0	0	0	0	0	0	0	0	0	0	0	0	0	0	0	0	0	0	0	0	0	0
0	0	0	0	0	0	0	0	0	0	0	0	0	0	0	0	0	0	0	0	0	0	0	0	0	0	0	0	0	0	0	0	0	0	0	0	0	0	0	0	0	0	0	0	0	0	0	0	0	0
0	0	0	0	0	0	0	0	0	0	0	0	0	0	0	0	0	0	0	0	0	0	0	0	0	0	0	0	0	0	0	0	0	0	0	0	0	0	0	0	0	0	0	0	0	0	0	0	0	0
0	0	0	0	0	0	0	0	0	0	0	0	0	0	0	0	0	0	0	0	0	0	0	0	0	0	0	0	0	0	0	0	0	0	0	0	0	0	0	0	0	0	0	0	0	0	0	0	0	0
0	0	0	0	0	0	0	0	0	0	0	0	0	0	0	0	0	0	0	0	0	0	0	0	0	0	0	0	0	0	0	0	0	0	0	0	0	0	0	0	0	0	0	0	0	0	0	0	0	0
0	0	0	0	0	0	0	0	0	0	0	0	0	0	0	0	0	0	0	0	0	0	0	0	0	0	0	0	0	0	0	0	0	0	0	0	0	0	0	0	0	0	0	0	0	0	0	0	0	0
0	0	0	0	0	0	0	0	0	0	0	0	0	0	0	0	0	0	0	0	0	0	0	0	0	0	0	0	0	0	0	0	0	0	0	0	0	0	0	0	0	0	0	0	0	0	0	0	0	0
0	0	0	0	0	0	0	0	0	0	0	0	0	0	0	0	0	0	0	0	0	0	0	0	0	0	0	0	0	0	0	0	0	0	0	0	0	0	0	0	0	0	0	0	0	0	0	0	0	0
0	0	0	0	0	0	0	0	0	0	0	0	0	0	0	0	0	0	0	0	0	0	0	0	0	0	0	0	0	0	0	0	0	0	0	0	0	0	0	0	0	0	0	0	0	0	0	0	0	0
0	0	0	0	0	0	0	0	0	0	1	0	0	0	0	0	0	0	0	0	0	0	0	0	0	0	0	0	0	0	0	0	0	0	0	0	0	0	0	0	0	0	0	0	0	0	0	0	0	0
0	0	0	0	0	0	0	0	0	1	0	0	0	0	0	0	0	0	0	0	0	0	0	0	0	0	0	0	0	0	0	0	0	0	0	0	0	0	0	0	0	0	0	0	0	0	0	0	0	0
0	0	0	0	0	0	0	0	0	0	0	0	0	0	0	0	0	0	0	0	0	0	0	0	0	0	0	0	0	0	0	0	0	0	0	0	0	0	0	0	0	0	0	0	0	0	0	0	0	0
0	0	0	0	0	0	0	0	0	0	0	0	0	0	0	0	0	0	0	0	0	0	0	0	0	0	0	0	0	0	0	0	0	0	0	0	0	0	0	0	0	0	0	0	0	0	0	0	0	0
0	0	0	0	0	0	0	0	0	0	0	0	0	0	0	0	0	0	0	0	0	0	0	0	0	0	0	0	0	0	0	0	0	0	0	0	0	0	0	0	0	0	0	0	0	0	0	0	0	0
Binarized edges Picture Vocabulary
0	0	0	0	0	0	0	0	0	0	0	1	0	0	0	0	0	0	0	0	0	0	0	0	0	0	0	0	0	0	0	0	0	0	0	0	0	0	0	0	0	0	0	0	0	0	0	0	0	0
0	0	0	0	0	0	0	0	0	0	0	0	0	0	0	0	0	0	0	0	0	0	0	0	0	0	0	0	0	0	0	0	0	0	0	0	0	0	0	0	0	0	0	0	0	0	0	0	0	0
0	0	0	0	0	0	0	0	0	0	0	0	0	0	0	0	0	0	0	0	0	0	0	0	0	0	0	0	0	0	0	0	0	0	0	0	0	0	0	0	0	0	0	0	0	0	0	0	0	0
0	0	0	0	0	0	0	0	0	0	0	0	0	0	0	0	0	0	0	0	0	0	0	0	0	0	0	0	0	0	0	0	0	0	0	0	0	0	0	0	0	0	0	0	0	0	0	0	0	0
0	0	0	0	0	0	0	0	0	0	0	0	0	0	0	0	0	0	0	0	0	0	0	0	0	0	0	0	0	0	0	0	0	0	0	0	0	0	0	0	0	0	0	0	0	0	0	0	0	0
0	0	0	0	0	0	0	0	0	0	0	0	0	0	0	0	0	0	0	0	0	0	0	0	0	0	0	0	0	0	0	0	0	0	0	0	0	0	0	0	0	0	0	0	0	0	0	0	0	0
0	0	0	0	0	0	0	0	0	0	0	0	0	0	0	0	0	0	0	0	0	0	0	0	0	0	0	0	0	0	0	0	0	0	0	0	0	0	0	0	0	0	0	0	0	0	1	0	0	0
0	0	0	0	0	0	0	0	0	0	0	0	0	0	0	0	0	0	0	0	0	0	0	0	0	0	0	0	0	0	0	0	0	0	0	0	0	0	0	0	0	0	0	0	0	0	0	0	0	0
0	0	0	0	0	0	0	0	0	0	0	0	0	0	0	0	0	0	0	0	0	0	0	0	0	0	0	0	0	0	0	0	0	0	0	0	0	0	0	0	0	1	0	0	0	0	0	0	0	0
0	0	0	0	0	0	0	0	0	0	0	0	0	0	0	0	0	0	0	0	0	0	0	0	0	0	0	0	0	0	0	0	0	0	0	0	0	0	0	0	0	0	0	0	0	0	0	0	0	0
0	0	0	0	0	0	0	0	0	0	0	0	0	0	0	0	0	0	0	0	0	0	0	0	0	0	0	0	0	0	0	0	0	0	0	0	0	0	0	0	0	0	0	0	0	0	0	0	0	0
1	0	0	0	0	0	0	0	0	0	0	0	0	0	0	1	0	0	0	0	0	0	0	0	0	0	0	0	0	0	0	0	0	0	0	0	0	0	0	0	0	0	0	0	0	0	0	0	0	0
0	0	0	0	0	0	0	0	0	0	0	0	0	0	0	0	0	0	0	0	0	0	0	0	0	0	0	0	0	0	0	0	0	0	0	0	0	0	0	0	0	0	0	0	0	0	0	0	0	0
0	0	0	0	0	0	0	0	0	0	0	0	0	0	0	0	0	0	0	0	0	0	0	0	0	0	0	0	0	0	0	0	0	0	0	0	0	0	0	0	0	0	0	0	0	0	0	0	0	0
0	0	0	0	0	0	0	0	0	0	0	0	0	0	0	0	0	0	0	0	0	0	0	0	0	0	0	0	0	0	0	0	0	0	0	0	0	0	0	0	0	1	0	0	0	0	0	0	0	0
0	0	0	0	0	0	0	0	0	0	0	1	0	0	0	0	0	0	0	0	0	0	0	0	0	0	0	0	0	0	0	0	0	0	0	0	0	0	0	0	0	0	0	0	0	0	0	0	0	0
0	0	0	0	0	0	0	0	0	0	0	0	0	0	0	0	0	0	0	0	0	0	0	0	0	0	0	0	0	0	0	0	0	0	0	0	0	0	0	0	0	0	0	0	0	0	0	0	0	0
0	0	0	0	0	0	0	0	0	0	0	0	0	0	0	0	0	0	0	0	0	0	0	0	0	0	0	0	0	0	0	0	0	0	0	0	0	0	0	0	0	0	0	0	0	0	0	0	0	0
0	0	0	0	0	0	0	0	0	0	0	0	0	0	0	0	0	0	0	0	0	0	0	0	0	0	0	0	0	0	0	0	0	0	0	0	0	0	0	0	0	0	0	0	0	0	0	0	0	0
0	0	0	0	0	0	0	0	0	0	0	0	0	0	0	0	0	0	0	0	0	0	0	0	0	0	0	0	0	0	0	0	0	0	0	0	0	0	0	0	0	0	0	0	0	0	0	0	0	0
0	0	0	0	0	0	0	0	0	0	0	0	0	0	0	0	0	0	0	0	0	0	0	0	0	0	0	0	0	0	0	0	0	0	0	0	0	0	0	0	0	0	1	0	0	0	0	0	1	0
0	0	0	0	0	0	0	0	0	0	0	0	0	0	0	0	0	0	0	0	0	0	0	0	0	0	0	0	0	0	0	0	0	0	0	0	0	0	0	0	0	0	0	0	0	0	0	0	0	0
0	0	0	0	0	0	0	0	0	0	0	0	0	0	0	0	0	0	0	0	0	0	0	0	0	0	0	0	0	0	0	0	0	0	0	0	0	0	0	0	0	0	0	0	0	0	0	0	0	0
0	0	0	0	0	0	0	0	0	0	0	0	0	0	0	0	0	0	0	0	0	0	0	0	0	0	0	0	0	0	0	0	0	0	0	0	0	0	0	0	0	0	0	0	0	0	0	0	0	0
0	0	0	0	0	0	0	0	0	0	0	0	0	0	0	0	0	0	0	0	0	0	0	0	0	0	0	0	0	0	0	0	0	0	0	0	0	0	0	0	0	0	0	0	0	0	0	0	0	0
0	0	0	0	0	0	0	0	0	0	0	0	0	0	0	0	0	0	0	0	0	0	0	0	0	0	0	0	0	0	0	0	0	0	0	0	0	0	0	0	0	0	0	0	0	0	0	0	0	0
0	0	0	0	0	0	0	0	0	0	0	0	0	0	0	0	0	0	0	0	0	0	0	0	0	0	0	0	0	0	0	0	0	0	0	0	0	0	0	0	0	0	0	0	0	0	0	0	0	0
0	0	0	0	0	0	0	0	0	0	0	0	0	0	0	0	0	0	0	0	0	0	0	0	0	0	0	0	0	0	0	0	0	0	0	0	0	0	0	0	0	1	0	0	0	0	0	0	0	0
0	0	0	0	0	0	0	0	0	0	0	0	0	0	0	0	0	0	0	0	0	0	0	0	0	0	0	0	0	0	0	0	0	0	0	0	0	0	0	0	0	0	0	0	0	0	0	0	0	0
0	0	0	0	0	0	0	0	0	0	0	0	0	0	0	0	0	0	0	0	0	0	0	0	0	0	0	0	0	0	0	0	0	0	0	0	0	0	0	0	0	0	0	0	0	0	0	0	0	0
0	0	0	0	0	0	0	0	0	0	0	0	0	0	0	0	0	0	0	0	0	0	0	0	0	0	0	0	0	0	0	0	0	0	0	0	0	0	0	0	0	0	0	0	0	0	0	0	0	0
0	0	0	0	0	0	0	0	0	0	0	0	0	0	0	0	0	0	0	0	0	0	0	0	0	0	0	0	0	0	0	0	0	0	0	0	0	0	0	0	0	0	0	0	0	0	0	0	0	0
0	0	0	0	0	0	0	0	0	0	0	0	0	0	0	0	0	0	0	0	0	0	0	0	0	0	0	0	0	0	0	0	0	0	0	0	0	0	0	0	0	0	0	0	0	0	0	0	0	0
0	0	0	0	0	0	0	0	0	0	0	0	0	0	0	0	0	0	0	0	0	0	0	0	0	0	0	0	0	0	0	0	0	0	0	0	0	0	0	0	0	0	0	0	0	0	0	0	0	0
0	0	0	0	0	0	0	0	0	0	0	0	0	0	0	0	0	0	0	0	0	0	0	0	0	0	0	0	0	0	0	0	0	0	0	0	0	0	0	0	0	0	0	1	0	0	0	0	0	0
0	0	0	0	0	0	0	0	0	0	0	0	0	0	0	0	0	0	0	0	0	0	0	0	0	0	0	0	0	0	0	0	0	0	0	0	0	0	0	0	0	1	0	0	0	0	0	0	0	0
0	0	0	0	0	0	0	0	0	0	0	0	0	0	0	0	0	0	0	0	0	0	0	0	0	0	0	0	0	0	0	0	0	0	0	0	0	0	0	0	0	0	0	0	0	0	0	0	0	0
0	0	0	0	0	0	0	0	0	0	0	0	0	0	0	0	0	0	0	0	0	0	0	0	0	0	0	0	0	0	0	0	0	0	0	0	0	0	0	0	0	0	0	0	0	0	0	0	0	0
0	0	0	0	0	0	0	0	0	0	0	0	0	0	0	0	0	0	0	0	0	0	0	0	0	0	0	0	0	0	0	0	0	0	0	0	0	0	0	0	0	0	0	0	0	0	0	0	0	0
0	0	0	0	0	0	0	0	0	0	0	0	0	0	0	0	0	0	0	0	0	0	0	0	0	0	0	0	0	0	0	0	0	0	0	0	0	0	0	0	0	0	0	1	0	0	0	0	0	0
0	0	0	0	0	0	0	0	0	0	0	0	0	0	0	0	0	0	0	0	0	0	0	0	0	0	0	0	0	0	0	0	0	0	0	0	0	0	0	0	0	0	0	0	0	0	0	0	0	0
0	0	0	0	0	0	0	0	1	0	0	0	0	0	1	0	0	0	0	0	0	0	0	0	0	0	0	1	0	0	0	0	0	0	0	1	0	0	0	0	0	0	0	0	0	0	0	0	0	0
0	0	0	0	0	0	0	0	0	0	0	0	0	0	0	0	0	0	0	0	1	0	0	0	0	0	0	0	0	0	0	0	0	0	0	0	0	0	0	0	0	0	0	0	0	0	0	0	0	0
0	0	0	0	0	0	0	0	0	0	0	0	0	0	0	0	0	0	0	0	0	0	0	0	0	0	0	0	0	0	0	0	0	0	1	0	0	0	0	1	0	0	0	0	0	1	0	0	0	0
0	0	0	0	0	0	0	0	0	0	0	0	0	0	0	0	0	0	0	0	0	0	0	0	0	0	0	0	0	0	0	0	0	0	0	0	0	0	0	0	0	0	0	0	0	0	0	0	0	0
0	0	0	0	0	0	0	0	0	0	0	0	0	0	0	0	0	0	0	0	0	0	0	0	0	0	0	0	0	0	0	0	0	0	0	0	0	0	0	0	0	0	0	1	0	0	0	0	0	0
0	0	0	0	0	0	1	0	0	0	0	0	0	0	0	0	0	0	0	0	0	0	0	0	0	0	0	0	0	0	0	0	0	0	0	0	0	0	0	0	0	0	0	0	0	0	0	0	0	0
0	0	0	0	0	0	0	0	0	0	0	0	0	0	0	0	0	0	0	0	0	0	0	0	0	0	0	0	0	0	0	0	0	0	0	0	0	0	0	0	0	0	0	0	0	0	0	0	0	0
0	0	0	0	0	0	0	0	0	0	0	0	0	0	0	0	0	0	0	0	1	0	0	0	0	0	0	0	0	0	0	0	0	0	0	0	0	0	0	0	0	0	0	0	0	0	0	0	0	0
0	0	0	0	0	0	0	0	0	0	0	0	0	0	0	0	0	0	0	0	0	0	0	0	0	0	0	0	0	0	0	0	0	0	0	0	0	0	0	0	0	0	0	0	0	0	0	0	0	0
0	0	0	0	0	0	0	0	0	0	0	0	0	0	0	0	0	0	0	0	0	0	0	0	0	0	0	0	0	0	0	0	0	0	0	0	0	0	0	0	0	0	0	0	0	0	0	0	0	0
0	0	0	0	0	0	0	0	0	0	0	0	0	0	0	0	0	0	0	0	0	0	0	0	0	0	0	0	0	0	0	0	0	0	0	0	0	0	0	0	0	0	0	0	0	0	0	0	0	0
0	0	0	0	0	0	0	0	0	0	0	0	0	0	0	0	0	0	0	0	0	0	0	0	0	0	0	0	0	0	0	0	0	0	0	0	0	0	0	0	0	0	0	0	0	0	0	0	0	0
0	0	0	0	0	0	0	0	0	0	0	0	0	0	0	0	0	0	0	0	0	0	0	0	0	0	0	0	0	0	0	0	0	0	0	0	0	0	0	0	0	0	0	0	0	0	0	0	0	0
1	0	0	0	0	0	0	0	0	0	0	0	0	0	0	1	0	1	0	0	0	0	0	0	0	0	0	0	0	0	0	0	0	0	0	0	0	0	0	0	0	0	0	0	0	0	0	0	0	0
0	0	0	0	0	0	0	0	0	0	0	0	0	0	0	0	0	0	0	0	0	0	0	0	0	0	0	0	0	0	0	0	0	0	0	0	0	0	0	0	0	0	0	0	0	0	0	0	0	0
0	0	0	0	0	0	0	0	0	0	0	0	0	0	0	1	0	0	0	0	0	0	0	0	0	0	0	0	0	0	0	0	0	0	0	0	0	0	0	0	0	0	0	0	0	0	0	0	0	0
0	0	0	0	0	0	0	0	0	0	0	0	0	0	0	0	0	0	0	0	0	0	0	0	0	0	0	0	0	0	0	0	0	0	0	0	0	0	0	0	0	0	0	0	0	0	0	0	0	0
0	0	0	0	0	0	0	0	0	0	0	0	0	0	0	0	0	0	0	0	0	0	0	0	0	0	0	0	0	0	0	0	0	0	0	0	0	0	0	0	0	0	0	0	0	0	0	0	0	0
0	0	0	0	0	0	0	0	0	0	0	0	0	0	0	0	0	0	0	0	0	0	0	0	0	0	0	0	0	0	0	0	0	0	0	0	0	0	0	0	0	0	0	0	0	0	0	0	0	0
0	0	0	0	0	0	0	0	0	0	0	0	0	0	0	0	0	0	0	0	0	0	0	0	0	0	0	0	0	0	0	0	0	0	0	0	0	0	0	0	0	0	0	1	0	0	0	0	0	0
0	0	0	0	0	0	0	0	0	0	0	0	0	0	0	0	0	0	0	0	0	0	0	0	0	0	0	0	0	0	0	0	0	0	0	0	0	0	0	0	0	0	0	0	0	0	0	0	0	0
0	0	0	0	0	0	0	0	0	0	0	0	0	0	0	0	0	0	0	0	0	0	0	0	0	0	0	0	0	0	0	0	0	0	0	0	0	0	0	0	0	0	0	0	0	0	0	0	0	0
0	0	0	0	0	0	0	0	0	0	0	0	0	0	0	0	0	0	0	0	0	0	0	0	0	0	0	0	0	0	0	0	0	0	0	0	0	0	0	0	0	0	0	0	0	0	0	0	0	0
0	0	0	0	0	0	0	0	0	0	0	0	0	0	0	0	0	0	0	0	0	0	0	0	0	0	0	0	0	0	0	0	0	0	0	0	0	0	0	0	0	0	0	0	0	0	0	0	0	0
0	0	0	0	0	0	0	0	0	0	0	0	0	0	0	0	0	0	0	0	0	0	0	0	0	0	0	0	0	0	0	0	0	0	0	0	0	0	0	0	0	0	0	0	0	0	0	0	0	0
0	0	0	0	0	0	0	0	0	0	0	0	0	0	0	0	0	0	0	0	0	0	0	0	0	0	0	0	0	0	0	0	0	0	0	0	0	0	0	0	0	0	0	0	0	0	0	0	0	0
0	0	0	0	0	0	0	0	0	0	0	0	0	0	0	0	0	0	0	0	0	0	0	0	0	0	0	0	0	0	0	0	0	0	0	0	0	0	0	0	0	0	0	0	0	0	0	0	0	0
0	0	0	0	0	0	0	0	0	0	0	0	0	0	0	0	0	0	0	0	0	0	0	0	0	0	0	0	0	0	0	0	0	0	0	0	0	0	0	0	0	0	0	0	0	0	0	0	0	0
0	0	0	0	0	0	0	0	0	0	0	0	0	0	0	0	0	0	0	0	0	0	0	0	0	0	0	0	0	0	0	0	0	0	0	0	0	0	0	0	0	0	0	0	0	0	0	0	0	0
0	0	0	0	0	0	0	0	0	0	0	0	0	0	0	0	0	0	0	0	0	0	0	0	0	0	0	0	0	0	0	0	0	0	0	0	0	0	0	0	0	0	0	0	0	0	0	0	0	0
0	0	0	0	0	0	0	0	0	0	0	0	0	0	0	0	0	0	0	0	0	0	0	0	0	0	0	0	0	0	0	0	0	0	0	0	0	0	0	0	0	0	0	0	0	0	0	0	0	0
0	0	0	0	0	0	0	0	0	0	0	0	0	0	0	0	0	0	0	0	0	0	0	0	0	0	0	0	0	0	0	0	0	0	0	0	0	0	0	0	0	0	0	0	0	0	0	0	0	0
0	0	0	0	0	0	0	0	0	0	0	0	0	0	0	0	0	0	0	0	0	0	0	0	0	0	0	0	0	0	0	0	0	0	0	0	0	0	0	0	0	0	0	0	0	0	0	0	0	0
0	0	0	0	0	0	0	0	0	0	0	0	0	0	0	0	0	0	0	0	0	0	0	0	0	0	0	0	0	0	0	0	0	0	0	0	0	0	0	0	0	0	0	0	0	0	0	0	0	0
0	0	0	0	0	0	0	0	0	0	0	0	0	0	0	0	0	0	0	0	0	0	0	0	0	0	0	0	0	0	0	0	0	0	0	0	0	0	0	0	0	0	0	0	0	0	0	0	0	0
0	0	0	0	0	0	0	0	0	0	0	0	0	0	0	0	0	0	0	0	0	0	0	0	0	0	0	0	0	0	0	0	0	0	0	0	0	0	0	0	0	0	0	0	0	0	0	0	0	0
0	0	0	0	0	0	0	0	0	0	0	0	0	0	0	0	0	0	0	0	0	0	0	0	0	0	0	0	0	0	0	0	0	0	0	0	0	0	0	0	0	0	0	0	0	0	0	0	0	0
0	0	0	0	0	0	0	0	0	0	0	0	0	0	0	0	0	0	0	0	0	0	0	0	0	0	0	0	0	0	0	0	0	0	0	0	0	0	0	0	0	0	0	0	0	0	0	0	0	0
0	0	0	0	0	0	0	0	0	0	0	0	0	0	0	0	0	0	0	0	0	0	0	0	0	0	0	0	0	0	0	0	0	0	0	0	0	0	0	0	0	0	0	0	0	0	0	0	0	0
0	0	0	0	1	0	0	0	0	0	0	0	0	0	0	0	0	0	0	0	0	0	0	0	0	0	0	0	0	0	0	0	0	0	0	0	0	0	0	0	0	0	0	0	0	0	0	0	0	0
0	0	0	0	0	0	0	0	0	0	0	0	0	0	0	0	0	0	0	0	0	0	0	0	0	0	0	0	0	0	0	0	0	0	0	0	0	0	0	0	0	0	0	0	0	0	0	0	0	0
0	0	0	0	0	0	0	0	0	0	0	0	0	0	0	0	0	0	0	0	0	0	0	0	0	0	0	0	0	0	0	0	0	0	0	0	0	0	0	0	0	0	0	0	0	0	0	0	0	0
0	0	0	0	0	0	0	0	0	0	0	0	0	0	0	0	0	0	0	0	0	0	0	0	0	0	0	0	0	0	0	0	0	0	0	0	0	0	0	0	0	0	0	0	0	0	0	0	0	0
0	0	0	0	0	0	0	0	0	0	0	0	0	0	1	0	0	0	0	0	0	0	0	0	0	0	0	0	0	0	0	0	0	0	0	1	0	0	0	0	0	0	0	0	0	0	0	0	0	0
0	0	0	0	0	0	0	0	0	0	0	0	0	0	0	0	0	0	0	0	0	0	0	0	0	0	0	0	0	0	0	0	0	0	0	0	0	0	0	0	0	0	0	0	0	0	0	0	0	0
0	0	0	0	0	0	0	0	0	0	0	0	0	0	0	0	0	0	0	0	0	0	0	0	0	0	0	0	0	0	0	0	0	0	0	0	0	0	0	0	0	0	0	0	0	0	0	0	0	0
0	0	0	0	0	0	0	0	0	0	0	0	0	0	0	0	0	0	0	0	0	0	0	0	0	0	0	0	0	0	0	0	0	0	0	0	0	0	0	0	0	0	0	0	0	0	0	0	0	0
0	0	0	0	0	0	0	0	0	0	0	0	0	0	0	0	0	0	0	0	0	0	0	0	0	0	0	0	0	0	0	0	0	0	0	0	0	0	0	0	0	0	0	0	0	0	0	0	0	0
0	0	0	0	0	0	0	0	0	0	0	0	0	0	0	0	0	0	0	0	0	0	0	0	0	0	0	0	0	0	0	0	0	0	0	0	0	0	0	0	0	0	0	0	0	0	0	0	0	0
0	0	0	0	0	0	0	0	1	0	0	0	0	0	1	0	0	0	0	1	0	0	0	0	0	0	0	1	0	0	0	0	0	1	1	0	0	0	0	0	0	0	0	0	0	0	0	0	0	0
0	0	0	0	0	0	0	0	0	0	0	0	0	0	0	0	0	0	0	0	0	0	0	0	0	0	0	0	0	0	0	0	0	0	0	0	0	0	0	0	0	0	0	0	0	0	0	0	0	0
0	0	0	0	0	0	0	0	0	0	0	0	0	0	0	0	0	0	0	0	0	0	0	0	0	0	0	0	0	0	0	0	0	0	0	0	0	0	0	0	0	0	0	0	0	0	0	0	0	0
0	0	0	0	0	0	0	0	0	0	0	0	0	0	0	0	0	0	0	0	0	0	0	0	0	0	0	0	0	0	0	0	0	0	0	0	0	0	0	0	0	0	0	0	0	0	0	0	0	0
0	0	0	0	0	0	0	0	0	0	0	0	0	0	0	0	0	0	0	0	0	0	0	0	0	0	0	0	0	0	0	0	0	0	0	0	0	0	0	0	0	0	0	0	0	0	0	0	0	0
0	0	0	0	0	0	0	0	0	0	0	0	0	0	0	0	0	0	0	0	0	0	0	0	0	0	0	0	0	0	0	0	0	0	0	0	0	0	0	0	0	0	0	0	0	0	0	0	0	0
0	0	0	0	0	0	0	0	0	0	0	0	0	0	0	0	0	0	0	0	0	0	0	0	0	0	0	0	0	0	0	0	0	0	0	0	0	0	0	0	0	0	0	0	0	0	0	0	0	0
0	0	0	0	0	0	0	0	0	0	0	0	0	0	0	0	0	0	0	0	0	0	0	0	0	0	0	0	0	0	0	0	0	0	0	0	0	0	0	0	0	0	0	0	0	0	0	0	0	0
0	0	0	0	0	0	0	0	0	0	0	0	0	0	0	0	0	0	0	0	0	0	0	0	0	0	0	0	0	0	0	0	0	0	0	0	0	0	0	0	0	0	0	0	0	0	0	0	0	0
0	0	0	0	0	0	0	0	0	0	0	0	0	0	0	0	0	0	0	0	0	0	0	0	0	0	0	0	0	0	0	0	0	0	0	0	0	0	0	0	0	0	0	0	0	0	0	0	0	0
0	0	0	0	0	0	0	0	0	0	0	0	0	0	0	0	0	0	0	0	0	0	0	0	0	0	0	0	0	0	0	0	0	0	0	0	0	0	0	0	0	0	0	0	0	0	0	0	0	0
0	0	0	0	0	0	0	0	0	0	0	0	0	0	0	0	0	0	0	0	0	0	0	0	0	0	0	0	0	0	0	0	0	0	0	0	0	0	0	0	0	0	0	0	0	0	0	0	0	0
0	0	0	0	0	0	0	0	0	0	0	0	0	0	0	0	0	0	0	0	0	0	0	0	0	0	0	0	0	0	0	0	0	0	0	0	0	0	0	0	0	0	0	0	0	0	0	0	0	0
0	0	0	0	0	0	0	0	0	0	0	0	0	0	0	0	0	0	0	0	0	0	0	0	0	0	0	0	0	0	0	0	0	0	0	0	0	0	0	0	0	0	0	0	0	0	0	0	0	0
0	0	0	0	0	0	0	0	0	0	0	0	0	0	0	0	0	0	0	0	0	0	0	0	0	0	0	0	0	0	0	0	0	0	0	0	0	0	0	0	0	0	0	0	0	0	0	0	0	0
0	0	0	0	0	0	0	0	0	0	0	0	0	0	0	0	0	0	0	0	0	0	0	0	0	0	0	0	0	0	0	0	0	0	0	0	0	0	0	0	0	0	0	0	0	0	0	0	0	0
0	0	0	0	0	0	0	0	0	0	0	0	0	0	0	0	0	0	0	0	0	0	0	0	0	0	0	0	0	0	0	0	0	0	0	0	0	0	0	0	0	0	0	0	0	0	0	0	0	0
0	0	0	0	0	0	0	0	0	0	0	0	0	0	0	0	0	0	0	0	0	0	0	0	0	0	0	0	0	0	0	0	0	0	0	0	0	0	0	0	0	0	0	0	0	0	0	0	0	0
0	0	0	0	0	0	0	0	0	0	0	0	0	0	0	0	0	0	0	0	0	0	0	0	0	0	0	0	0	0	0	0	0	0	0	0	0	0	0	0	0	0	0	0	0	0	0	0	0	0
0	0	0	0	0	0	0	0	0	0	0	0	0	0	0	0	0	0	0	0	0	0	0	0	0	0	0	0	0	0	0	0	0	0	0	0	0	0	0	0	0	0	0	0	0	0	0	0	0	0
0	0	0	0	0	0	0	0	0	0	0	0	0	0	0	0	0	0	0	0	0	0	0	0	0	0	0	0	0	0	0	0	0	0	0	0	0	0	0	0	0	0	0	0	0	0	0	0	0	0
0	0	0	0	0	0	0	0	0	0	0	0	0	0	0	0	0	0	0	0	0	0	0	0	0	0	0	0	0	0	0	0	0	0	0	0	0	0	0	0	0	0	0	0	0	0	0	0	0	0
0	0	0	0	0	0	0	0	0	0	0	0	0	0	0	0	0	0	0	0	0	0	0	0	0	0	0	0	0	0	0	0	0	0	0	0	0	0	0	0	0	0	0	0	0	0	0	0	0	0
0	0	0	0	0	0	0	0	0	0	0	0	0	0	0	0	0	0	0	0	0	0	0	0	0	0	0	0	0	0	0	0	0	0	0	0	0	0	0	0	0	0	0	0	0	0	0	0	0	0
0	0	0	0	0	0	0	0	0	0	0	0	0	0	0	0	0	0	0	0	0	0	0	0	0	0	0	0	0	0	0	0	0	0	0	0	0	0	0	0	0	0	0	0	0	0	0	0	0	0
0	0	0	0	0	0	0	0	0	0	0	0	0	0	0	0	0	0	0	0	0	0	0	0	0	0	0	0	0	0	0	0	0	0	0	0	0	0	0	0	0	0	0	0	0	0	0	0	0	0
0	0	0	0	0	0	0	0	0	0	0	0	0	0	0	0	0	0	0	0	0	0	0	0	0	0	0	0	0	0	0	0	0	0	0	0	0	0	0	0	0	0	0	0	0	0	0	0	0	0
0	0	0	0	0	0	0	0	0	0	0	0	0	0	0	0	0	0	0	0	0	0	0	0	0	0	0	0	0	0	0	0	0	0	0	0	0	0	0	0	0	0	0	0	0	0	0	0	0	0
0	0	0	0	0	0	0	0	0	0	0	0	0	0	0	0	0	0	0	0	0	0	0	0	0	0	0	0	0	0	0	0	0	0	0	0	0	0	0	0	0	0	0	0	0	0	0	0	0	0
0	0	0	0	0	0	0	0	0	0	0	0	0	0	0	0	0	0	0	0	0	0	0	0	0	1	0	0	0	0	0	1	0	0	0	0	0	0	0	0	0	0	0	0	0	0	0	0	0	0
0	0	0	0	0	0	0	0	0	0	0	0	0	0	0	0	0	0	0	0	0	0	0	0	0	0	0	0	0	0	0	0	0	0	0	0	0	0	0	0	0	0	0	0	0	0	0	0	0	0
0	0	0	0	0	0	0	0	0	0	0	0	0	0	0	0	0	0	0	0	0	0	0	0	0	0	0	0	0	0	0	0	0	0	0	0	0	0	0	0	0	0	0	0	0	0	0	0	0	0
0	0	0	0	0	0	0	0	0	0	0	0	0	0	0	0	0	0	0	0	0	0	0	0	0	0	0	0	0	0	0	0	0	0	0	0	0	0	0	0	0	0	0	0	0	0	0	0	0	0
0	0	0	0	0	0	0	0	0	0	0	0	0	0	0	0	0	0	0	0	0	0	0	0	0	0	0	0	0	0	0	0	0	0	0	0	0	0	0	0	0	0	0	0	0	0	0	0	0	0
0	0	0	0	0	0	0	0	0	0	0	0	0	0	0	0	0	0	0	0	0	0	0	0	0	0	0	0	0	0	0	0	0	0	0	0	0	0	0	0	0	0	0	0	0	0	0	0	0	0
0	0	0	0	0	0	0	0	0	0	0	0	0	0	0	0	0	0	0	0	0	0	0	0	0	0	0	0	0	0	0	0	0	0	0	0	0	0	0	0	0	0	0	0	0	0	0	0	0	0
0	0	0	0	0	0	0	0	0	0	0	0	0	0	0	0	0	0	0	0	0	0	0	0	0	0	0	0	0	0	0	0	0	0	0	0	0	0	0	0	0	0	0	0	0	0	0	0	0	0
0	0	0	0	0	0	0	0	0	0	0	0	0	0	0	0	0	0	0	0	0	0	0	0	0	0	0	0	0	0	0	0	0	0	0	0	0	0	0	0	0	0	0	0	0	0	0	0	0	0
0	0	0	0	0	0	0	0	0	0	0	0	0	0	0	0	0	0	0	0	0	0	0	0	0	0	0	0	0	0	0	0	0	0	0	0	0	0	0	0	0	0	0	0	0	0	0	0	0	0
0	0	0	0	0	0	0	0	0	0	0	0	0	0	0	0	0	0	0	0	0	0	0	0	0	0	0	0	0	0	0	0	0	0	0	0	0	0	0	0	0	0	0	0	0	0	0	0	0	0
0	0	0	0	0	0	0	0	0	0	0	0	0	0	0	0	0	0	0	0	0	0	0	0	0	0	0	0	0	0	0	0	0	0	0	0	0	0	0	0	0	0	0	0	0	0	0	0	0	0
0	0	0	0	1	0	0	0	0	1	0	0	0	0	0	0	0	0	0	0	0	0	0	0	0	0	0	0	0	0	0	0	0	0	0	0	0	0	0	0	0	0	0	0	0	0	0	0	0	0
0	0	0	0	0	0	0	0	0	0	0	0	0	0	0	0	0	0	0	0	0	0	0	0	0	0	0	0	0	0	0	0	0	0	0	0	0	0	0	0	0	0	0	0	0	0	0	0	0	0
0	0	0	0	0	0	0	0	0	0	0	0	0	0	0	0	0	0	0	0	0	0	0	0	0	0	0	0	0	0	0	0	0	0	0	0	0	0	0	0	0	0	0	0	0	0	0	0	0	0
0	0	0	0	0	0	0	0	0	0	0	0	0	0	0	0	0	0	0	0	0	0	0	0	0	0	0	0	0	0	0	0	0	0	0	0	0	0	0	0	0	0	0	0	0	0	0	0	0	0
0	0	0	0	0	0	0	0	0	0	0	0	0	0	0	0	0	0	0	0	0	0	0	0	0	0	0	0	0	0	0	0	0	0	0	0	0	0	0	0	0	0	0	0	0	0	0	0	0	0
0	0	0	0	0	0	0	0	0	0	0	0	0	0	0	0	0	0	0	0	0	0	0	0	0	0	0	0	0	0	0	0	0	0	0	0	0	0	0	0	0	0	0	0	0	0	0	0	0	0
0	0	0	0	0	0	0	0	0	0	0	0	0	0	0	0	0	0	0	0	0	0	0	0	0	0	0	0	0	0	0	0	0	0	0	0	0	0	0	0	0	0	0	0	0	0	0	0	0	0
0	0	0	0	0	0	0	0	0	0	0	0	0	0	0	0	0	0	0	0	0	0	0	0	0	0	0	0	0	0	0	0	0	0	0	0	0	0	0	0	0	0	0	0	0	0	0	0	0	0
0	0	0	0	0	0	0	0	0	0	0	0	0	0	0	0	0	0	0	0	0	0	0	0	0	0	0	0	0	0	0	0	0	0	0	0	0	0	0	0	0	0	0	0	0	0	0	0	0	0
0	0	0	0	0	0	0	0	0	0	0	0	0	0	0	0	0	0	0	0	0	0	0	0	0	0	0	0	0	0	0	0	0	0	0	0	0	0	0	0	0	0	0	0	0	0	0	0	0	0
0	0	0	0	0	0	0	0	0	0	0	0	0	0	0	0	0	0	0	0	0	0	0	0	0	0	0	0	0	0	0	0	0	0	0	0	0	0	0	0	0	0	0	0	0	0	0	0	0	0
0	0	0	0	0	0	0	0	0	0	0	0	0	0	0	0	0	0	0	0	0	0	0	0	0	0	0	0	0	0	0	0	1	0	0	0	0	0	0	0	0	0	0	0	0	0	0	0	0	0
0	0	0	0	0	0	0	0	0	0	0	0	0	0	0	0	0	0	0	0	0	0	0	0	0	0	0	0	0	0	0	0	0	0	0	0	0	0	0	0	0	0	0	0	0	0	0	0	0	0
0	0	0	0	0	0	0	0	0	0	0	0	0	0	0	0	0	0	0	0	0	0	0	0	0	0	0	0	0	0	0	0	0	0	0	0	0	0	0	0	0	0	0	0	0	0	0	0	0	0
0	0	0	0	0	0	0	0	0	0	0	0	0	0	0	0	0	0	0	0	0	0	0	0	0	0	0	0	0	0	0	0	0	0	0	0	0	0	0	0	0	0	0	0	0	0	0	0	0	0
0	0	0	0	0	0	0	0	0	0	0	0	0	0	0	0	0	0	0	0	0	0	0	0	0	0	0	0	0	0	0	0	0	0	0	0	0	0	0	0	0	0	0	0	0	0	0	0	0	0
0	0	0	0	0	0	0	0	0	0	0	0	0	0	0	0	0	0	0	0	0	0	0	0	0	0	0	0	0	0	0	0	0	0	0	0	0	0	0	0	0	0	0	0	0	0	0	0	0	0
0	0	0	0	0	0	0	0	0	0	0	0	0	0	0	0	0	0	0	0	0	0	0	0	0	0	0	0	0	0	0	0	0	0	0	0	0	0	0	0	0	0	0	0	0	0	0	0	0	0
0	0	0	0	0	0	0	0	0	0	0	0	0	0	0	0	0	0	0	0	0	0	0	0	0	0	0	0	0	0	0	0	0	0	0	0	0	0	0	0	0	0	0	0	0	0	0	0	0	0
0	0	0	0	0	0	0	0	0	0	0	0	0	0	0	0	0	0	0	0	0	0	0	0	0	0	0	0	0	0	0	0	0	0	0	0	0	0	0	0	0	0	0	0	0	0	0	0	0	0
0	0	0	0	0	0	0	0	0	0	0	0	0	0	0	0	0	0	0	0	0	0	0	0	0	0	0	0	0	0	0	0	0	0	0	0	0	0	0	0	0	0	0	0	0	0	0	0	0	0
0	1	0	0	0	0	0	0	0	0	0	0	0	0	0	0	0	0	0	0	0	0	0	0	0	0	0	0	0	0	0	0	0	0	0	0	0	0	0	0	0	0	0	0	0	0	0	0	0	0
0	0	0	0	0	0	0	0	0	0	0	0	0	0	0	0	0	0	0	0	0	0	0	0	0	0	0	0	0	0	0	0	0	0	0	0	0	0	0	0	0	0	0	0	0	0	0	0	0	0
0	0	0	0	0	0	0	0	0	0	0	0	0	0	0	0	0	0	0	0	0	0	0	0	0	0	0	0	0	0	0	0	0	0	0	0	0	0	0	0	0	0	0	0	0	0	0	0	0	0
0	0	0	0	0	0	0	0	0	0	0	0	0	0	0	0	0	0	0	0	0	0	0	0	0	0	0	0	0	0	0	0	0	0	0	0	0	0	0	0	0	0	0	0	0	0	0	0	0	0
0	0	0	0	0	0	0	0	0	0	0	0	0	0	0	0	0	0	0	0	0	0	0	0	0	0	0	0	0	0	0	0	0	0	0	0	0	0	1	0	0	0	0	0	0	0	0	0	0	0
0	0	0	0	0	0	0	0	0	0	0	0	0	0	0	0	0	0	0	0	0	0	0	0	0	0	0	0	0	0	0	0	0	0	0	0	0	0	0	0	0	0	0	0	0	0	0	0	0	0
0	0	0	0	0	0	0	0	0	0	0	0	0	0	0	0	0	0	0	0	0	0	0	0	0	0	0	0	0	0	0	0	0	0	0	0	0	0	0	0	0	0	0	0	0	0	0	0	0	0
0	0	0	0	0	0	0	0	0	0	0	0	0	0	0	0	0	0	0	0	0	0	0	0	0	0	0	0	0	0	0	0	0	0	0	0	0	0	0	0	0	0	0	0	0	0	0	0	0	0
0	0	0	0	0	0	0	0	0	0	0	0	0	0	0	0	0	0	0	0	0	0	0	0	0	0	0	0	0	0	0	0	0	0	0	0	0	0	0	0	0	0	0	0	0	0	0	0	0	0
0	0	0	0	0	0	0	0	0	0	0	0	0	0	0	0	0	0	0	0	0	0	0	0	0	0	0	0	0	0	0	0	0	0	0	0	0	0	0	0	0	0	0	0	0	0	0	0	0	0
0	0	0	0	0	0	0	0	0	0	0	0	0	0	0	0	0	0	0	0	0	0	0	0	0	0	0	0	0	0	0	0	0	0	0	0	0	0	0	0	0	0	0	1	0	0	0	0	0	0
0	0	0	0	0	0	0	0	0	0	0	0	0	0	0	0	0	0	0	0	0	0	0	0	0	0	0	0	0	0	0	0	0	0	0	0	0	0	0	0	0	0	0	0	0	0	0	0	0	0
0	0	0	0	0	0	0	0	0	0	0	0	0	0	0	0	0	0	0	0	0	0	0	0	0	0	0	0	0	0	0	0	0	0	0	0	0	0	0	0	0	0	0	0	0	0	0	0	0	0
0	0	0	0	0	0	0	0	0	0	0	0	0	0	0	0	0	0	0	0	0	0	0	0	0	0	0	0	0	0	0	0	0	0	0	0	0	0	0	0	0	0	0	0	0	0	0	0	0	0
0	0	0	0	0	0	0	0	0	0	0	0	0	0	0	0	0	0	0	0	0	0	0	0	0	0	0	0	0	0	0	0	0	0	0	0	0	0	0	0	0	0	0	0	0	0	0	0	0	0
0	0	0	0	0	0	0	0	0	0	0	0	0	0	0	0	0	0	0	0	0	0	0	0	0	0	0	0	0	0	0	0	0	0	0	0	0	0	0	0	0	0	0	1	0	0	0	0	0	0
0	0	0	0	0	0	0	0	0	0	0	0	0	0	0	0	0	0	0	0	0	0	0	0	0	0	0	0	0	0	0	0	0	0	0	0	0	0	0	0	0	0	0	0	0	0	0	0	0	0
0	0	0	0	0	0	0	0	0	0	0	0	0	0	0	0	0	0	0	0	0	0	0	0	0	0	0	0	0	0	0	0	0	0	0	0	0	0	0	0	0	0	0	0	0	0	0	0	0	0
0	0	0	0	0	0	0	0	0	0	0	0	0	0	0	0	0	0	0	0	0	0	0	0	0	0	0	0	0	0	0	0	0	0	0	0	0	0	0	0	0	0	0	0	0	0	0	0	0	0
0	0	0	0	0	0	0	0	0	0	0	0	0	0	0	0	0	0	0	0	0	0	0	0	0	0	0	0	0	0	0	0	0	0	0	0	0	0	0	0	0	0	0	0	0	0	0	0	0	0
0	0	0	0	0	0	0	0	0	0	0	0	0	0	0	0	0	0	0	0	0	0	0	0	0	0	0	0	0	0	0	0	0	0	0	0	0	0	0	0	0	0	0	0	0	0	0	0	0	0
0	0	0	0	0	0	0	0	0	0	0	0	0	0	0	0	0	0	0	0	0	0	0	0	0	0	0	0	0	0	0	0	0	0	0	0	0	0	0	0	0	0	0	0	0	0	0	0	0	0
0	0	0	0	0	0	0	0	0	0	0	0	0	0	0	0	0	0	0	0	0	0	0	0	0	0	0	0	0	0	0	0	0	0	0	0	0	0	0	0	0	0	0	0	0	0	0	0	0	0
0	0	0	0	0	0	0	0	0	0	0	0	0	0	0	0	0	0	0	0	0	0	0	0	0	0	0	0	0	0	0	0	0	0	0	0	0	0	0	0	0	0	0	0	0	0	0	0	0	0
0	0	0	0	0	0	0	0	0	0	0	0	0	0	0	0	0	0	0	0	0	0	0	0	0	0	0	0	0	0	0	0	0	0	0	0	0	0	0	1	0	0	0	0	0	0	0	0	0	0
0	0	0	0	0	0	0	0	0	0	0	0	0	0	0	0	0	0	0	1	1	0	0	0	0	0	0	1	0	0	0	0	0	0	1	0	0	0	0	0	0	0	0	0	0	1	0	0	0	0
0	0	0	0	0	0	0	0	0	0	0	0	0	0	0	0	0	0	0	0	0	0	0	0	0	0	0	0	0	0	0	0	0	0	0	0	0	0	0	0	0	0	0	0	0	0	0	0	0	0
0	0	0	0	0	0	0	0	0	0	0	0	0	0	0	0	0	0	0	0	0	0	0	0	0	0	0	0	0	0	0	0	0	0	0	0	0	0	0	0	0	0	0	0	0	0	0	0	0	0
0	0	0	0	0	0	0	0	0	0	0	0	0	0	0	0	0	0	0	0	0	0	0	0	0	0	0	0	0	0	0	0	0	0	0	0	0	0	0	0	0	0	0	1	0	0	0	0	0	0
0	0	0	0	0	0	0	0	0	0	0	0	0	0	0	0	0	0	0	0	0	0	0	0	0	0	0	0	0	0	0	0	0	0	0	0	0	0	0	0	0	0	0	0	0	0	0	0	0	0
1	0	0	0	0	0	0	0	0	0	0	0	0	0	0	0	0	0	0	0	0	0	0	0	0	0	0	0	0	0	0	0	0	0	0	0	0	0	0	0	0	0	0	0	0	0	0	0	0	0
0	0	0	0	0	0	0	0	0	0	0	0	0	0	0	0	0	0	0	0	0	0	0	0	0	0	0	0	0	0	0	0	0	0	0	0	0	0	0	0	0	0	0	0	0	0	0	0	0	0
0	0	0	0	0	0	0	0	0	0	0	0	0	0	0	0	0	0	0	0	0	0	0	0	0	0	0	0	0	0	0	0	0	0	0	0	0	0	0	0	0	0	0	0	0	0	0	0	0	0
0	1	0	0	0	0	0	0	0	0	0	0	0	0	0	0	0	0	0	0	0	0	0	0	0	0	0	0	0	0	0	0	0	0	0	0	0	0	0	0	0	0	0	0	0	0	0	0	0	0
0	0	0	0	0	0	0	0	0	0	0	0	0	0	0	0	0	0	0	0	0	0	0	0	0	0	0	0	0	0	0	0	0	0	0	0	0	0	0	0	0	0	0	0	0	0	0	0	0	0
0	0	0	0	0	0	0	0	0	0	0	0	0	0	0	0	0	0	0	0	0	0	0	0	0	0	0	0	0	0	0	0	0	0	0	0	0	0	0	0	0	0	0	0	0	0	0	0	0	0
0	0	0	0	0	0	0	0	0	0	0	0	0	0	0	0	0	0	0	0	0	0	0	0	0	0	0	0	0	0	0	0	0	0	0	0	0	0	0	0	0	0	0	0	0	0	0	0	0	0
0	0	0	0	0	0	0	0	0	0	0	0	0	0	0	0	0	0	0	0	0	0	0	0	0	0	0	0	0	0	0	0	0	0	0	0	0	0	0	0	0	0	0	0	0	0	0	0	0	0
0	0	0	0	0	0	0	0	0	0	0	0	0	0	0	0	0	0	0	0	0	0	0	0	0	0	0	0	0	0	0	0	0	0	0	0	0	0	0	0	0	0	0	0	0	0	0	0	0	0
0	0	0	0	0	0	0	0	0	0	0	0	0	0	0	0	0	0	0	0	0	0	0	0	0	0	0	0	0	0	0	0	0	0	0	0	0	0	0	0	0	0	0	0	0	0	0	0	0	0
0	0	0	0	0	0	0	0	0	0	0	0	0	0	0	0	0	0	0	0	0	0	0	0	0	0	0	0	0	0	0	0	0	0	0	0	0	0	0	0	0	0	0	0	0	0	0	0	0	0
0	0	0	0	0	0	0	0	0	0	0	0	0	0	0	0	0	0	0	0	0	0	0	0	0	0	0	0	0	0	0	0	0	0	0	0	0	0	0	0	0	0	0	0	0	0	0	0	0	0
0	0	0	0	0	0	0	0	0	0	0	0	0	0	0	0	0	0	0	0	0	0	0	0	0	0	0	0	0	0	0	0	0	0	0	0	0	0	0	0	0	0	0	0	0	0	0	0	0	0
0	0	0	0	0	0	0	0	0	0	0	0	0	0	0	0	0	0	0	0	0	0	0	0	0	0	0	0	0	0	0	0	0	0	0	0	0	0	0	0	0	0	0	0	0	0	0	0	0	0
0	0	0	0	0	0	0	0	0	0	0	0	0	0	0	0	0	0	0	0	0	0	0	0	0	0	0	0	0	0	0	0	0	0	0	0	0	0	0	0	0	0	0	0	0	0	0	0	0	0
0	0	0	0	0	0	0	0	0	0	0	0	0	0	0	0	0	0	0	0	0	0	0	0	0	0	0	0	0	0	0	0	0	0	0	0	0	0	0	0	0	0	0	0	0	0	0	0	0	0
0	0	0	0	0	0	0	0	0	0	0	0	0	0	0	0	0	0	0	0	0	0	0	0	0	0	0	0	0	0	0	0	0	0	0	0	0	0	0	1	0	0	0	0	0	0	0	0	0	0
0	0	0	0	0	0	0	0	0	0	0	0	0	0	0	0	0	0	0	0	0	0	0	0	0	0	0	0	0	0	0	0	0	0	0	0	0	0	0	0	0	0	0	0	0	0	0	0	0	0
0	0	0	0	0	0	0	0	0	0	0	0	0	0	0	0	0	0	0	0	0	0	0	0	0	0	0	0	0	0	0	0	0	0	0	0	0	0	0	0	0	0	0	0	0	0	0	0	0	0
0	0	0	0	0	0	0	0	0	0	0	0	0	0	0	0	0	0	0	0	0	0	0	0	0	0	0	0	0	0	0	0	0	0	0	0	0	0	0	0	0	0	0	0	0	0	0	0	0	0
0	0	0	0	0	0	0	0	0	0	0	0	0	0	0	0	0	0	0	0	0	0	0	0	0	0	0	0	0	0	0	0	0	0	0	0	0	0	0	0	0	0	0	0	0	0	0	0	0	0
0	0	0	0	0	0	0	0	0	0	0	0	0	0	0	0	0	0	0	0	0	0	0	0	0	0	0	0	0	0	0	0	0	0	0	0	0	0	0	0	0	0	0	0	0	0	0	0	0	0
0	0	0	0	0	0	0	0	0	0	0	0	0	0	0	0	0	0	0	0	0	0	0	0	0	0	0	0	0	0	0	0	0	0	0	0	0	0	0	0	0	0	0	0	0	0	0	0	0	0
0	0	0	0	0	0	0	0	0	0	0	0	0	0	0	0	0	0	0	0	0	0	0	0	0	0	0	0	0	0	0	0	0	0	0	0	0	0	0	0	0	0	0	0	0	0	0	0	0	0
0	0	0	0	0	0	0	0	0	0	0	0	0	0	0	0	0	0	0	0	0	0	0	0	0	0	0	0	0	0	0	0	0	0	0	0	0	0	0	0	0	0	0	0	0	0	0	0	0	0
0	0	0	0	0	0	0	0	0	0	0	0	0	0	0	0	0	0	0	0	0	0	0	0	0	0	0	0	0	0	0	0	0	0	0	0	0	0	0	0	0	0	0	0	0	0	0	0	0	0
0	0	0	0	0	0	0	0	0	0	0	0	0	0	0	0	0	0	0	0	0	0	0	0	0	0	0	0	0	0	0	0	0	0	0	0	0	0	0	0	0	0	0	0	0	0	0	0	0	0
0	0	0	0	0	0	0	0	0	0	0	0	0	0	0	0	0	0	0	0	0	0	0	0	0	0	0	0	0	0	0	0	0	0	0	0	0	0	0	0	0	0	0	0	0	0	0	0	0	0
0	0	0	0	0	0	0	0	0	0	0	0	0	0	0	0	0	0	0	0	0	0	0	0	0	0	0	0	0	0	0	0	0	0	0	0	0	0	0	0	0	0	0	0	0	0	0	0	0	0
0	0	0	0	0	0	0	0	0	0	0	0	0	0	0	0	0	0	0	0	0	0	0	0	0	0	0	0	0	0	0	0	0	0	0	0	0	0	0	0	0	0	0	0	0	0	0	0	0	0
0	0	0	0	0	0	0	0	0	0	0	0	0	0	0	0	0	0	0	0	0	0	0	0	0	0	0	0	0	0	0	0	0	0	0	0	0	0	0	0	0	0	0	0	0	0	0	0	0	0
0	0	0	0	0	0	0	0	0	0	0	0	0	0	0	0	0	0	0	0	0	0	0	0	0	0	0	0	0	0	0	0	0	0	0	0	0	0	0	0	0	0	0	0	0	0	0	0	0	0
0	0	0	0	0	0	0	0	0	0	0	0	0	0	0	0	0	0	0	0	0	0	0	0	0	0	0	0	0	0	0	0	0	0	0	0	0	0	0	0	0	0	0	0	0	0	0	0	0	0
0	0	0	0	0	0	0	0	0	0	0	0	0	0	0	0	0	0	0	0	0	0	0	0	0	0	0	0	0	0	0	0	0	0	0	0	0	0	0	0	0	0	0	0	0	0	0	0	0	0
0	0	0	0	0	0	0	0	0	0	0	0	0	0	0	0	0	0	0	0	0	0	0	0	0	0	0	0	0	0	0	0	0	0	0	0	0	0	0	0	0	0	0	0	0	0	0	0	0	0
0	0	0	0	0	0	0	0	0	0	0	0	0	0	0	0	0	0	0	0	0	0	0	0	0	0	0	0	0	0	0	0	0	0	0	0	0	0	0	0	0	0	0	0	0	0	0	0	0	0
0	0	0	0	0	0	0	0	0	0	0	0	0	0	0	0	0	0	0	0	0	0	0	0	0	0	0	0	0	0	0	0	0	0	0	0	0	0	0	0	0	0	0	0	0	0	0	0	0	0
0	0	0	0	0	0	0	0	0	0	0	0	0	0	0	0	0	0	0	0	0	0	0	0	0	0	0	0	0	0	0	0	0	0	0	0	0	0	0	0	0	0	0	0	0	0	0	0	0	0
0	0	0	0	0	0	0	0	0	0	0	0	0	0	0	0	0	0	0	0	0	0	0	0	0	0	0	0	0	0	0	0	0	0	0	0	0	0	0	0	0	0	0	0	0	0	0	0	0	0
0	0	0	0	0	0	0	0	0	0	0	0	0	0	0	0	0	0	0	0	0	0	0	0	0	0	0	0	0	0	0	0	0	0	0	0	0	0	0	0	0	0	0	0	0	0	0	0	0	0
0	0	0	0	0	0	0	0	0	0	0	0	0	0	0	0	0	0	0	0	0	0	0	0	0	0	0	0	0	0	0	0	0	0	0	0	0	0	0	0	0	0	0	0	0	0	0	0	0	0
0	0	0	0	0	0	0	0	0	0	0	0	0	0	0	0	0	0	0	0	0	0	0	0	0	0	0	0	0	0	0	0	0	0	0	0	0	0	0	0	0	0	0	0	0	0	0	0	0	0
0	0	0	0	0	0	0	0	0	0	0	0	0	0	0	0	0	0	0	0	0	0	0	0	0	0	0	0	0	0	0	0	0	0	0	0	0	0	0	0	0	0	0	0	0	0	0	0	0	0
0	0	0	0	0	0	0	0	0	0	0	0	0	0	1	0	0	0	0	1	0	0	0	0	0	0	0	0	0	0	0	0	0	0	1	0	0	0	0	0	0	0	0	0	0	0	0	0	0	0
0	0	0	0	0	0	0	0	0	0	0	0	0	0	1	0	0	0	0	0	0	0	0	0	0	0	0	0	0	0	0	0	0	0	0	0	0	0	0	0	0	0	0	0	0	0	0	0	0	0
0	0	0	0	0	0	0	0	0	0	0	0	0	0	0	0	0	0	0	0	0	0	0	0	0	0	0	0	0	0	0	0	0	0	0	0	0	0	0	0	0	0	0	0	0	0	0	0	0	0
0	0	0	0	0	0	0	0	0	0	0	0	0	0	0	0	0	0	0	0	0	0	0	0	0	0	0	0	0	0	0	0	0	0	0	0	0	0	0	0	0	0	0	0	0	0	0	0	0	0
0	0	0	0	0	0	0	0	0	0	0	0	0	0	0	0	0	0	0	0	0	0	0	0	0	1	0	0	0	0	0	0	0	0	0	0	0	0	1	0	0	0	0	0	0	0	0	0	0	0
0	0	0	0	0	0	0	0	0	0	0	0	0	0	0	0	0	0	0	0	0	0	0	0	0	0	0	0	0	0	0	0	0	0	0	0	0	0	0	0	0	0	0	0	0	0	0	0	0	0
0	0	0	0	0	0	0	0	0	0	0	0	0	0	0	0	0	0	0	0	0	0	0	0	0	0	0	0	0	0	0	0	0	0	0	0	0	0	0	0	0	0	0	0	0	0	0	0	0	0
0	0	0	0	0	0	0	0	0	0	0	0	0	0	0	0	0	0	0	0	0	0	0	0	0	0	0	0	0	0	0	0	0	0	0	0	0	0	0	0	0	0	0	0	0	0	0	0	0	0
0	0	0	0	0	0	0	0	0	0	0	0	0	0	0	0	0	0	0	0	0	0	0	0	0	0	0	0	0	0	0	0	0	0	0	0	0	0	0	0	0	0	0	0	0	0	0	0	0	0
0	0	0	0	0	0	0	0	0	0	0	0	0	0	0	0	0	0	0	0	0	0	0	0	0	0	0	0	0	0	0	0	0	0	0	0	0	0	0	0	0	0	0	0	0	0	0	0	0	0
0	0	0	0	0	0	0	0	0	0	0	0	0	0	0	0	0	0	0	0	0	0	0	0	0	0	0	0	0	0	0	0	0	0	0	0	0	0	0	0	0	0	0	0	0	0	0	0	0	0
0	0	0	0	0	0	0	0	0	0	0	0	0	0	0	0	0	0	0	0	0	0	0	0	0	0	0	0	0	0	0	0	0	0	0	0	0	0	0	0	0	0	0	0	0	0	0	0	0	0
0	0	0	0	0	0	0	0	0	0	0	0	0	0	0	0	0	0	0	0	0	0	0	0	0	0	0	0	0	0	0	0	0	0	0	0	0	0	0	0	0	0	0	0	0	0	0	0	0	0
0	0	0	0	0	0	0	0	0	0	0	0	0	0	0	0	0	0	0	0	0	0	0	0	0	0	0	0	0	1	0	0	0	0	0	0	0	0	0	0	0	0	1	0	0	0	0	0	0	0
0	0	0	0	0	0	0	0	0	0	0	0	0	0	0	0	0	0	0	0	0	0	0	0	0	0	0	0	0	0	0	0	0	0	0	0	0	0	0	0	0	0	0	0	0	0	0	0	0	0
0	0	0	0	0	0	0	0	0	0	0	0	0	0	0	0	0	0	0	0	0	0	0	0	0	0	0	0	0	0	0	0	0	0	0	0	0	0	0	0	0	0	0	0	0	0	0	0	0	0
0	0	0	0	0	0	0	0	0	0	0	0	0	0	0	0	0	0	0	0	0	0	0	0	0	0	0	0	0	0	0	0	0	0	0	0	0	0	0	0	0	0	0	0	0	0	0	0	0	0
0	0	0	0	0	0	0	0	0	0	0	0	0	0	0	0	0	0	0	0	0	0	0	0	0	0	0	0	0	0	0	0	0	0	0	0	0	0	0	0	0	0	0	0	0	0	0	0	0	0
0	0	0	0	0	0	0	0	0	0	0	0	0	0	0	0	0	0	0	0	0	0	0	0	0	0	0	0	0	0	0	0	0	0	0	0	0	0	0	0	0	0	0	0	0	0	0	0	0	0
0	0	0	0	0	0	0	0	0	0	0	0	0	0	0	0	0	0	0	0	0	0	0	0	0	0	0	0	0	0	0	0	0	0	0	0	0	0	0	0	0	0	0	0	0	0	0	0	0	0
0	0	0	0	0	0	1	0	0	0	0	0	0	0	0	0	0	0	0	0	0	0	0	0	0	0	0	0	0	0	0	0	0	0	0	0	0	0	0	0	0	0	0	0	0	0	0	0	0	0
0	0	0	0	0	0	0	0	0	0	0	0	0	0	0	1	0	0	0	0	0	0	0	0	0	0	0	0	0	0	0	0	0	0	0	0	0	0	0	0	0	0	0	0	0	0	0	0	0	0
0	0	0	0	0	0	0	0	0	0	0	0	0	0	0	0	0	0	0	0	0	0	0	0	0	0	0	0	0	0	0	0	0	0	0	0	0	0	0	0	0	0	0	0	0	0	0	0	0	0
0	0	0	0	0	0	0	0	0	0	0	0	0	0	0	0	0	0	0	0	0	0	0	0	0	0	0	0	0	0	0	0	0	0	0	0	0	0	0	0	0	0	0	0	0	0	0	0	0	0
0	0	0	0	0	0	0	0	0	0	0	0	0	0	0	0	0	0	0	0	0	0	0	0	0	0	0	0	0	0	0	0	0	0	0	0	0	0	0	0	0	0	0	0	0	0	0	0	0	0
0	0	0	0	0	0	0	0	0	0	0	0	0	0	0	0	0	0	0	0	0	0	0	0	0	0	0	0	0	0	0	0	0	0	0	0	0	0	0	0	0	0	0	0	0	0	0	0	0	0
0	0	0	1	0	0	0	0	1	0	0	0	0	0	0	0	0	0	0	0	0	0	0	0	0	0	0	0	0	0	0	0	0	0	0	0	0	0	0	0	0	0	0	0	0	1	0	0	0	0
0	0	0	0	0	0	0	0	0	0	0	0	0	0	0	0	0	0	0	0	0	0	0	0	0	0	0	0	0	0	0	0	0	0	0	0	0	0	0	0	0	0	0	0	0	0	0	0	0	0
0	0	0	0	0	0	0	0	0	0	0	0	0	0	0	0	0	0	0	0	0	0	0	0	0	0	0	0	0	0	0	0	0	0	0	0	0	0	0	0	0	0	0	0	0	0	0	0	0	0
0	0	0	0	0	0	0	0	0	0	0	0	0	0	0	0	0	0	0	0	0	0	0	0	0	0	0	0	0	0	0	0	0	0	0	0	0	0	0	0	0	0	0	0	0	0	0	0	0	0
0	0	0	0	0	0	0	0	0	0	0	0	0	0	0	0	0	0	0	0	0	0	0	0	0	0	0	0	0	0	0	0	0	0	0	0	0	0	0	0	0	0	0	0	0	0	0	0	0	0
0	0	0	0	0	0	0	0	0	0	0	0	0	0	0	0	0	0	0	0	0	0	0	0	0	0	0	0	0	0	0	0	0	0	0	0	0	0	0	0	0	0	0	0	0	0	0	0	0	0
0	0	0	0	0	0	0	0	0	0	0	0	0	0	0	0	0	0	0	0	0	0	0	0	0	0	0	0	0	0	0	0	0	0	0	0	0	0	0	0	0	0	0	0	0	0	0	0	0	0
0	0	0	0	0	0	0	0	0	0	0	0	0	0	0	0	0	0	0	0	0	0	0	0	0	0	0	0	0	0	0	0	0	0	0	0	0	0	0	0	0	0	0	0	0	0	0	0	0	0
0	0	0	0	0	0	0	0	0	0	0	0	0	0	0	0	0	0	0	0	0	0	0	0	0	0	0	0	0	0	0	0	0	0	0	0	0	0	0	0	0	0	0	0	0	0	0	0	0	0
0	0	0	0	0	0	0	0	0	0	0	0	0	0	0	0	0	0	0	0	0	0	0	0	0	0	0	0	0	0	0	0	0	0	0	0	0	0	0	0	0	0	0	0	0	0	0	0	0	0
0	0	0	0	0	0	0	0	0	0	0	0	0	0	0	0	0	0	0	0	0	0	0	0	0	0	0	0	0	0	0	0	0	0	0	0	0	0	0	0	0	0	0	0	0	0	0	0	0	0
0	0	0	0	0	0	0	0	0	0	0	0	0	0	0	0	0	0	0	0	0	0	0	0	0	0	0	0	0	0	0	0	0	0	0	0	0	0	0	0	0	0	0	0	0	0	0	0	0	0
0	0	0	0	0	0	0	0	0	0	0	0	0	0	0	0	0	0	0	0	0	0	0	0	0	0	0	0	0	0	0	0	0	0	0	0	0	0	0	0	0	0	0	0	0	0	0	0	0	0
0	0	0	0	0	0	0	0	0	0	0	0	0	0	0	0	0	0	0	0	0	0	0	0	0	0	0	0	0	0	0	0	0	0	0	0	0	0	0	0	0	0	0	0	0	0	0	0	0	0
0	0	0	0	0	0	0	0	0	0	0	0	0	0	0	0	0	0	0	0	0	0	0	0	0	0	0	0	0	0	0	0	0	0	0	0	0	0	0	0	0	0	0	0	0	0	0	0	0	0
0	0	0	0	0	0	0	0	0	0	0	0	0	0	0	0	0	0	0	0	0	0	0	0	0	0	0	0	0	0	0	0	0	0	0	0	0	0	0	0	0	0	0	0	0	0	0	0	0	0
0	0	0	0	0	0	0	0	0	0	0	0	0	0	0	0	0	0	0	0	0	0	0	0	0	0	0	0	0	0	0	0	0	0	0	0	0	0	0	0	0	0	0	0	0	0	0	0	0	0
Binarized edges Strength
0	0	0	0	0	0	0	0	0	0	0	0	0	0	0	0	0	0	0	0	0	0	0	0	0	0	0	0	0	0	0	0	0	0	0	0	0	0	0	0	0	0	0	0	0	0	0	0	0	0
0	0	0	0	0	0	0	0	0	0	0	0	0	0	0	0	1	0	0	0	0	0	0	0	0	0	0	0	0	0	0	0	0	0	0	0	0	0	0	0	0	0	0	0	0	0	0	0	0	0
0	0	0	0	0	0	0	0	0	0	0	0	0	0	0	0	0	0	0	0	0	0	0	0	0	0	0	0	0	0	0	0	0	0	0	0	0	0	0	0	0	0	0	0	0	0	0	0	0	0
0	0	0	0	0	0	0	0	0	0	0	0	0	0	0	0	0	0	0	0	0	0	0	0	0	0	0	0	0	0	0	0	0	0	0	0	0	0	0	0	0	0	0	0	0	0	0	0	0	0
0	0	0	0	0	0	0	0	0	0	0	0	0	0	0	0	0	0	0	0	0	0	0	0	0	0	0	0	0	0	0	0	0	0	0	1	0	0	0	0	0	0	0	0	0	0	0	0	0	0
0	0	0	0	0	0	0	0	0	0	0	0	0	0	0	0	0	1	0	0	0	0	0	0	0	0	0	0	0	0	0	0	0	0	0	1	0	0	0	0	0	0	0	0	0	0	0	0	0	0
0	0	0	0	0	0	0	0	0	0	0	0	0	0	0	0	0	0	0	0	0	0	0	0	0	0	0	0	0	0	0	0	0	0	0	1	0	0	0	0	0	0	0	0	0	0	0	0	0	0
0	0	0	0	0	0	0	0	0	0	0	0	0	0	0	0	0	0	0	0	0	0	0	0	0	0	0	0	0	0	0	0	0	0	0	0	0	0	0	0	0	0	0	0	0	0	0	0	0	0
0	0	0	0	0	0	0	0	0	0	0	0	0	0	0	0	0	0	0	0	0	1	0	0	0	0	0	0	0	0	0	0	0	0	0	0	0	0	0	0	0	1	0	0	0	0	0	0	0	0
0	0	0	0	0	0	0	0	0	0	0	0	0	0	0	0	0	0	0	0	0	0	0	0	0	0	0	0	0	0	0	0	0	1	0	1	0	0	0	0	0	0	0	0	0	0	0	0	0	0
0	0	0	0	0	0	0	0	0	0	0	0	0	0	0	0	0	0	0	0	0	0	0	0	0	0	0	0	0	0	0	0	0	0	0	0	0	0	0	0	0	1	0	0	0	0	1	0	0	0
0	0	0	0	0	0	0	0	0	0	0	0	0	0	0	0	0	0	0	0	0	0	0	0	0	0	0	0	0	0	0	0	0	0	0	0	0	0	0	0	0	0	0	0	0	0	0	0	0	0
0	0	0	0	0	0	0	0	0	0	0	0	0	0	0	0	0	0	0	0	0	0	0	0	0	0	0	0	0	0	0	0	0	0	0	0	0	0	0	0	0	0	0	0	0	0	0	0	0	0
0	0	0	0	0	0	0	0	0	0	0	0	0	0	0	0	0	0	0	0	0	0	0	0	0	0	0	0	0	0	0	0	0	0	0	0	0	0	0	0	0	0	0	0	0	0	0	0	0	0
0	0	0	0	0	0	0	0	0	0	0	0	0	0	0	0	0	0	0	0	0	0	0	0	0	0	0	0	0	0	0	0	0	0	0	0	0	0	0	0	0	0	0	0	0	0	0	0	0	0
0	0	0	0	0	0	0	0	0	0	0	0	0	0	0	0	0	0	0	0	0	0	0	0	0	0	0	0	0	0	1	0	0	0	0	0	0	0	0	0	0	0	0	0	0	0	0	0	0	0
0	1	0	0	0	0	0	0	0	0	0	0	0	0	0	0	0	1	0	0	0	0	0	0	0	0	0	0	0	0	0	0	0	0	0	0	0	0	0	0	0	0	0	0	0	0	0	0	0	0
0	0	0	0	0	1	0	0	0	0	0	0	0	0	0	0	1	0	0	0	0	0	0	0	0	0	0	0	0	0	0	0	0	0	0	0	0	0	0	0	0	0	0	0	0	0	0	0	0	0
0	0	0	0	0	0	0	0	0	0	0	0	0	0	0	0	0	0	0	0	0	0	0	0	0	0	0	0	0	0	0	0	0	0	0	0	0	0	0	0	0	1	0	0	0	0	0	0	0	0
0	0	0	0	0	0	0	0	0	0	0	0	0	0	0	0	0	0	0	0	0	0	0	0	0	0	0	0	0	0	0	0	0	0	0	0	0	0	0	0	0	1	0	0	0	0	1	0	0	0
0	0	0	0	0	0	0	0	0	0	0	0	0	0	0	0	0	0	0	0	0	0	0	0	0	0	0	0	0	0	0	0	0	0	0	0	0	0	0	0	0	1	0	0	0	0	0	0	0	0
0	0	0	0	0	0	0	0	1	0	0	0	0	0	0	0	0	0	0	0	0	0	0	0	0	0	0	0	0	0	0	0	0	0	0	0	0	0	0	0	0	0	0	0	0	0	0	0	0	0
0	0	0	0	0	0	0	0	0	0	0	0	0	0	0	0	0	0	0	0	0	0	0	0	0	0	0	0	1	0	0	0	0	0	0	0	0	0	0	0	0	0	0	1	0	0	0	0	0	0
0	0	0	0	0	0	0	0	0	0	0	0	0	0	0	0	0	0	0	0	0	0	0	0	0	0	0	0	0	0	0	0	0	0	0	0	0	0	0	0	0	0	0	0	0	0	0	0	0	0
0	0	0	0	0	0	0	0	0	0	0	0	0	0	0	0	0	0	0	0	0	0	0	0	0	0	0	0	0	0	0	0	0	0	0	0	0	0	0	0	0	0	1	0	0	0	0	0	0	0
0	0	0	0	0	0	0	0	0	0	0	0	0	0	0	0	0	0	0	0	0	0	0	0	0	0	0	0	0	0	0	0	0	0	0	0	0	0	0	0	0	0	0	0	0	0	0	0	0	0
0	0	0	0	0	0	0	0	0	0	0	0	0	0	0	0	0	0	0	0	0	0	0	0	0	0	0	0	0	0	0	0	0	0	0	0	0	0	0	0	0	0	0	0	0	0	0	0	0	0
0	0	0	0	0	0	0	0	0	0	0	0	0	0	0	0	0	0	0	0	0	0	0	0	0	0	0	0	0	0	0	0	0	0	0	0	0	0	0	0	0	1	0	0	0	0	0	0	0	0
0	0	0	0	0	0	0	0	0	0	0	0	0	0	0	0	0	0	0	0	0	0	1	0	0	0	0	0	0	0	0	1	0	0	1	0	0	0	0	0	0	0	0	1	0	0	0	0	0	0
0	0	0	0	0	0	0	0	0	0	0	0	0	0	0	0	0	0	0	0	0	0	0	0	0	0	0	0	0	0	0	0	0	0	0	0	0	0	0	0	0	0	0	0	0	0	0	0	0	0
0	0	0	0	0	0	0	0	0	0	0	0	0	0	0	1	0	0	0	0	0	0	0	0	0	0	0	0	0	0	0	0	0	0	0	0	0	0	0	0	0	0	0	0	0	0	0	0	0	0
0	0	0	0	0	0	0	0	0	0	0	0	0	0	0	0	0	0	0	0	0	0	0	0	0	0	0	0	1	0	0	0	0	0	0	0	0	0	0	0	0	0	0	1	0	0	0	0	0	0
0	0	0	0	0	0	0	0	0	0	0	0	0	0	0	0	0	0	0	0	0	0	0	0	0	0	0	0	0	0	0	0	0	0	0	0	0	0	0	0	0	0	1	1	0	0	0	0	0	0
0	0	0	0	0	0	0	0	0	1	0	0	0	0	0	0	0	0	0	0	0	0	0	0	0	0	0	0	0	0	0	0	0	0	0	0	0	0	0	0	0	0	0	0	0	0	0	1	0	0
0	0	0	0	0	0	0	0	0	0	0	0	0	0	0	0	0	0	0	0	0	0	0	0	0	0	0	0	1	0	0	0	0	0	0	0	0	0	0	0	0	0	0	0	0	0	0	0	0	0
0	0	0	0	1	1	1	0	0	1	0	0	0	0	0	0	0	0	0	0	0	0	0	0	0	0	0	0	0	0	0	0	0	0	0	0	0	0	0	0	0	0	0	0	0	0	0	0	0	0
0	0	0	0	0	0	0	0	0	0	0	0	0	0	0	0	0	0	0	0	0	0	0	0	0	0	0	0	0	0	0	0	0	0	0	0	0	0	0	0	0	0	0	0	0	0	0	0	0	0
0	0	0	0	0	0	0	0	0	0	0	0	0	0	0	0	0	0	0	0	0	0	0	0	0	0	0	0	0	0	0	0	0	0	0	0	0	0	0	0	0	0	0	0	0	0	0	0	0	0
0	0	0	0	0	0	0	0	0	0	0	0	0	0	0	0	0	0	0	0	0	0	0	0	0	0	0	0	0	0	0	0	0	0	0	0	0	0	0	0	0	0	0	0	0	0	0	0	0	0
0	0	0	0	0	0	0	0	0	0	0	0	0	0	0	0	0	0	0	0	0	0	0	0	0	0	0	0	0	0	0	0	0	0	0	0	0	0	0	0	0	0	0	0	0	0	0	0	0	0
0	0	0	0	0	0	0	0	0	0	0	0	0	0	0	0	0	0	0	0	0	0	0	0	0	0	0	0	0	0	0	0	0	0	0	0	0	0	0	0	0	0	0	0	0	0	0	0	0	0
0	0	0	0	0	0	0	0	1	0	1	0	0	0	0	0	0	0	1	1	1	0	0	0	0	0	0	1	0	0	0	0	0	0	0	0	0	0	0	0	0	0	0	0	0	1	0	0	0	0
0	0	0	0	0	0	0	0	0	0	0	0	0	0	0	0	0	0	0	0	0	0	0	0	1	0	0	0	0	0	0	0	1	0	0	0	0	0	0	0	0	0	0	0	0	0	0	0	1	0
0	0	0	0	0	0	0	0	0	0	0	0	0	0	0	0	0	0	0	0	0	0	1	0	0	0	0	0	1	0	0	1	1	0	0	0	0	0	0	0	0	0	0	0	0	0	0	0	0	0
0	0	0	0	0	0	0	0	0	0	0	0	0	0	0	0	0	0	0	0	0	0	0	0	0	0	0	0	0	0	0	0	0	0	0	0	0	0	0	0	0	0	0	0	0	0	0	0	0	0
0	0	0	0	0	0	0	0	0	0	0	0	0	0	0	0	0	0	0	0	0	0	0	0	0	0	0	0	0	0	0	0	0	0	0	0	0	0	0	0	0	1	0	0	0	0	0	0	0	0
0	0	0	0	0	0	0	0	0	0	1	0	0	0	0	0	0	0	0	1	0	0	0	0	0	0	0	0	0	0	0	0	0	0	0	0	0	0	0	0	0	0	0	0	0	0	0	0	0	0
0	0	0	0	0	0	0	0	0	0	0	0	0	0	0	0	0	0	0	0	0	0	0	0	0	0	0	0	0	0	0	0	0	1	0	0	0	0	0	0	0	0	0	0	0	0	0	0	0	0
0	0	0	0	0	0	0	0	0	0	0	0	0	0	0	0	0	0	0	0	0	0	0	0	0	0	0	0	0	0	0	0	0	0	0	0	0	0	0	0	0	0	1	0	0	0	0	0	0	0
0	0	0	0	0	0	0	0	0	0	0	0	0	0	0	0	0	0	0	0	0	0	0	0	0	0	0	0	0	0	0	0	0	0	0	0	0	0	0	0	0	0	0	0	0	0	0	0	0	0
0	0	0	0	0	0	0	0	0	0	0	0	0	0	0	0	0	0	0	0	0	0	0	0	1	0	0	0	0	0	0	0	0	0	0	0	0	0	0	0	0	0	0	0	0	0	0	0	0	0
0	0	0	0	0	0	0	0	0	0	0	0	0	0	0	0	0	0	0	0	0	0	0	0	0	0	0	0	0	0	0	0	0	0	0	0	1	0	0	0	0	0	0	0	0	0	0	0	0	0
0	0	0	0	0	0	0	0	0	0	0	0	0	0	0	0	0	0	0	0	0	0	0	0	0	0	0	0	0	0	0	0	0	0	0	0	0	0	0	0	0	0	0	0	0	0	0	0	0	0
0	0	0	0	0	0	0	0	0	0	0	0	0	0	0	0	0	0	0	0	0	0	0	0	0	0	0	0	0	0	0	0	0	0	0	0	0	0	0	0	0	0	0	0	0	0	0	0	0	0
0	0	0	0	0	0	0	0	0	0	0	0	0	0	0	0	0	0	1	0	0	0	0	0	0	0	0	0	0	0	0	0	0	0	0	0	1	0	0	0	0	0	0	0	0	1	0	0	0	0
0	0	1	0	0	0	0	0	0	0	0	0	0	0	0	0	0	0	0	0	0	0	0	0	0	0	0	0	0	0	0	0	0	0	0	0	0	0	0	0	0	0	0	0	0	0	0	0	0	0
0	0	0	0	0	0	0	0	0	0	0	0	0	0	0	0	0	0	0	0	0	0	0	0	0	0	0	0	0	0	0	0	0	0	0	0	0	0	0	0	0	0	0	0	0	0	0	0	0	0
0	0	0	0	0	0	0	0	0	0	0	0	0	0	0	0	0	0	0	0	0	0	0	0	0	0	0	0	0	0	0	0	0	0	0	0	0	0	0	0	0	0	0	0	0	0	0	0	0	0
0	0	0	0	0	0	0	0	0	0	0	0	0	0	0	0	0	0	0	0	0	0	0	0	0	0	0	0	0	0	0	0	0	0	0	0	0	0	0	0	0	0	0	0	0	0	0	0	0	0
0	0	0	0	0	0	0	0	0	0	0	0	0	0	0	0	0	0	0	0	0	0	0	0	0	0	0	0	0	0	0	0	0	0	0	0	0	0	0	0	0	0	0	0	0	0	0	0	0	0
0	0	0	0	0	0	0	0	0	0	0	0	0	0	1	0	0	0	0	0	0	0	0	0	0	0	0	0	0	0	0	0	0	0	0	0	0	0	0	0	0	0	0	0	0	0	1	0	0	0
0	0	0	0	0	0	0	0	0	0	0	0	0	0	0	0	0	0	0	0	0	0	0	0	0	0	0	0	0	0	0	0	0	0	0	0	0	0	0	0	0	0	0	0	0	0	1	0	0	0
0	0	0	0	0	0	0	0	0	0	0	0	0	0	1	1	0	0	0	1	0	0	0	0	0	0	0	1	0	0	0	0	0	1	0	1	0	0	0	0	0	0	0	0	0	0	0	0	0	0
0	0	0	0	0	0	0	0	0	0	0	0	0	0	0	0	0	0	0	0	0	0	0	0	0	0	0	0	0	0	0	0	0	0	0	0	0	0	0	0	0	0	0	0	0	0	0	0	0	0
0	0	0	0	0	0	0	0	0	0	0	0	0	0	1	0	0	0	0	0	0	0	0	0	0	0	0	0	0	0	0	0	0	0	0	0	0	0	0	0	0	0	0	0	0	0	0	0	0	0
0	0	0	0	0	0	0	0	0	0	0	0	0	0	0	0	0	0	0	0	0	0	0	0	0	0	0	0	0	0	0	0	0	0	0	0	0	0	0	0	1	1	1	0	0	0	0	0	0	0
0	0	0	0	0	0	0	0	0	0	0	0	0	0	0	0	0	0	0	0	0	0	0	0	0	0	0	0	0	0	0	0	0	0	0	0	0	0	0	0	0	1	0	0	0	0	0	0	0	0
0	0	0	0	0	0	0	0	0	0	0	0	0	0	0	0	0	0	0	0	0	0	0	0	0	0	0	0	0	0	0	0	0	0	0	0	0	0	0	0	0	0	0	0	0	0	0	0	0	0
0	0	0	0	0	0	0	0	0	0	0	0	0	0	0	0	0	0	0	0	0	0	0	0	0	0	0	0	1	0	0	0	0	0	0	0	0	0	0	0	0	0	0	0	0	0	0	0	0	0
0	0	0	0	0	0	0	0	0	0	0	0	0	0	0	1	0	0	0	0	0	0	0	0	0	0	0	0	0	0	0	0	0	1	1	0	0	0	0	0	0	0	0	0	0	1	0	0	0	0
0	0	0	0	0	0	0	0	0	0	0	0	0	0	0	0	0	0	0	0	0	0	0	0	0	0	0	0	0	0	0	0	0	0	0	0	0	0	0	0	0	0	0	0	0	0	0	0	0	0
0	0	0	0	0	0	0	0	0	0	0	0	0	0	0	0	0	0	0	0	0	0	0	0	0	0	0	0	0	0	0	0	0	0	0	0	0	0	0	0	0	0	0	0	0	0	0	1	0	0
0	0	0	0	0	0	0	0	0	0	0	0	0	0	0	0	0	0	0	0	0	0	0	0	0	0	0	0	0	0	0	0	0	0	0	0	0	0	0	0	0	0	0	0	0	0	0	0	0	0
0	0	0	0	0	0	0	0	0	0	0	0	0	0	0	0	0	0	0	0	0	0	0	0	0	0	0	0	0	0	0	0	0	0	0	0	0	0	0	0	1	0	0	0	0	0	0	0	0	0
0	0	0	0	0	0	0	0	0	0	0	0	0	0	0	0	0	0	0	0	0	0	0	0	0	0	0	0	0	0	0	0	0	0	0	0	0	0	0	0	0	0	0	0	0	0	0	0	0	0
0	0	0	0	0	0	0	0	0	1	0	1	1	0	0	0	0	0	0	0	0	0	0	0	0	0	0	0	0	0	0	0	0	0	0	0	0	0	0	0	0	0	0	0	0	0	0	1	0	0
0	0	0	0	0	0	0	0	0	0	0	0	0	0	0	0	0	0	0	0	0	0	0	0	0	0	0	0	0	0	0	0	0	0	0	0	0	0	0	0	0	0	0	0	0	0	0	0	0	0
0	0	0	0	0	0	0	0	0	0	0	0	0	0	0	0	0	0	0	0	0	0	0	0	0	0	0	0	0	0	0	0	0	0	0	0	0	0	0	0	0	0	0	0	0	0	0	0	0	0
0	0	0	0	0	0	0	0	0	0	0	0	0	0	0	0	0	0	0	0	0	0	0	0	0	0	0	0	0	0	0	0	0	0	0	0	0	0	0	0	0	0	0	0	0	0	0	0	0	0
0	0	1	0	0	0	0	0	0	1	0	0	0	0	0	0	0	0	0	0	0	0	0	0	0	0	0	0	0	0	0	0	0	0	0	0	0	0	0	0	0	0	0	0	0	0	0	1	0	0
0	0	0	0	0	0	0	0	0	0	0	0	0	0	0	0	0	0	0	0	0	0	0	0	0	0	0	0	0	0	0	0	0	0	0	0	0	0	0	0	0	0	0	0	0	0	0	0	0	0
0	0	0	0	0	0	0	0	0	0	0	0	0	0	0	0	0	0	0	0	0	0	0	0	0	0	0	0	0	0	0	0	0	0	0	0	0	0	0	0	0	0	0	0	0	0	0	1	0	0
0	0	0	0	0	0	0	0	0	0	0	0	0	0	0	0	0	0	0	0	0	0	0	0	0	0	0	0	0	0	0	0	0	0	0	0	0	0	0	0	0	0	0	0	0	0	0	0	0	0
0	0	0	0	0	0	0	0	0	0	0	0	0	0	0	0	0	0	0	0	0	0	1	0	1	0	0	0	0	0	0	0	0	0	0	0	0	0	0	1	0	0	0	0	0	0	0	0	0	0
0	0	0	0	0	0	0	0	0	0	0	0	0	0	0	0	0	0	0	0	0	0	0	0	0	0	0	0	0	0	0	0	0	0	0	0	0	0	0	0	0	0	0	0	0	1	0	0	0	0
0	0	0	0	0	0	0	0	0	0	0	0	0	0	0	0	0	0	0	0	0	0	0	0	0	0	0	1	0	0	0	0	0	0	0	0	0	0	0	0	0	0	0	0	0	0	0	0	0	0
0	0	0	0	0	0	0	0	0	0	0	0	0	0	0	0	0	0	0	0	0	0	0	0	0	0	0	0	0	0	0	0	0	0	0	0	0	0	0	0	0	0	0	0	0	0	0	0	0	0
0	0	0	0	0	0	0	0	0	0	0	0	0	0	0	0	0	0	0	0	0	0	0	0	0	0	0	0	0	0	0	0	0	0	0	0	0	0	0	1	0	0	0	0	0	1	0	0	0	0
0	0	0	0	0	0	0	0	0	0	0	0	0	0	0	0	0	0	0	0	0	0	1	0	0	0	1	0	0	0	0	0	0	0	0	0	0	0	1	1	0	0	0	0	0	0	0	0	0	0
0	0	0	0	0	0	0	0	0	0	0	0	0	0	0	0	0	0	0	0	0	0	0	0	0	0	0	0	0	0	0	0	0	0	0	0	0	0	0	0	0	0	0	0	0	0	0	0	0	0
0	0	0	0	0	0	0	0	0	0	0	0	0	0	0	0	0	0	0	0	0	0	1	0	0	0	1	0	0	0	0	0	1	0	0	0	0	0	0	1	0	0	0	0	0	0	0	0	0	0
0	0	0	0	0	0	0	0	0	0	0	0	0	0	0	0	0	0	0	0	0	0	0	0	0	0	0	0	0	0	0	0	0	0	0	0	0	0	0	0	0	0	0	0	0	0	0	0	0	0
0	0	0	0	0	0	0	0	0	0	0	0	0	0	0	0	0	0	0	0	0	0	0	0	0	0	0	0	0	0	0	0	0	0	0	0	0	0	0	0	0	0	0	0	0	0	0	0	0	0
0	0	0	0	0	0	0	0	0	0	0	0	0	0	0	0	0	0	0	0	0	0	0	0	0	0	0	0	0	0	0	0	0	0	0	0	0	0	0	0	0	0	0	0	0	0	0	0	0	0
0	0	0	0	0	0	0	0	0	0	0	0	0	0	0	0	0	0	0	0	0	0	0	0	0	0	0	0	0	0	0	0	0	0	0	0	0	0	0	0	0	0	0	0	0	0	0	0	0	0
0	0	0	0	0	0	0	0	0	0	0	0	0	0	0	0	0	0	0	0	0	0	0	0	0	0	0	0	0	0	0	0	0	0	0	0	0	0	0	0	0	0	0	0	0	0	0	0	0	0
0	0	0	0	0	0	0	0	0	0	0	0	0	0	0	0	0	0	0	0	0	0	0	0	0	0	0	0	0	0	0	0	0	0	0	0	0	0	0	0	0	0	0	0	0	0	0	0	0	0
0	0	0	0	0	0	0	0	0	0	0	0	0	0	0	0	0	0	0	0	0	0	0	0	0	0	0	0	0	0	0	0	0	0	0	0	0	0	0	0	0	0	0	0	0	0	0	0	0	0
0	0	0	0	0	0	0	0	0	0	0	0	0	0	0	0	0	0	0	0	0	0	0	0	0	0	0	0	0	0	0	0	0	0	0	0	0	0	0	0	0	0	0	0	0	0	0	0	0	0
0	0	0	0	0	0	0	0	0	0	0	0	0	0	0	0	0	0	0	0	0	0	0	0	0	0	0	0	0	0	0	0	0	0	0	0	0	0	0	0	0	0	0	0	0	0	0	0	0	0
1	0	0	0	0	1	1	1	0	0	0	0	0	1	0	0	0	0	0	0	0	0	0	0	0	0	0	0	0	0	0	0	0	0	0	0	0	0	0	0	0	0	0	0	0	0	1	1	0	0
0	0	0	0	0	0	0	0	0	0	0	0	0	0	0	0	0	0	0	0	0	0	0	0	0	0	0	0	0	0	0	0	0	0	0	0	0	0	0	0	0	0	0	0	0	0	0	0	0	0
0	0	0	0	0	0	0	0	0	0	0	0	0	0	0	0	0	0	0	0	0	0	0	0	0	0	0	0	0	0	0	0	0	0	0	0	0	0	0	0	0	0	0	0	0	0	0	1	0	0
0	0	0	0	0	0	0	0	0	0	0	0	0	0	0	0	0	0	0	0	0	0	0	0	0	0	0	0	0	0	0	0	0	0	0	0	0	0	0	0	0	0	0	0	0	0	0	0	0	0
0	0	0	0	0	0	0	0	0	0	0	0	0	0	0	0	0	0	0	0	0	0	0	0	0	0	0	0	0	0	0	0	0	0	0	0	0	0	0	0	0	0	0	0	0	0	0	1	0	0
0	0	0	0	0	1	0	0	0	0	0	0	0	0	0	0	0	0	0	0	0	0	0	0	0	0	0	0	0	0	0	0	0	0	0	0	0	0	0	0	0	1	0	0	0	0	0	1	0	0
0	0	0	0	0	0	0	0	0	0	0	0	0	0	0	0	0	0	0	0	0	0	0	0	0	0	0	0	0	0	0	0	0	0	0	0	0	0	0	0	0	0	0	0	0	0	0	0	0	0
0	0	0	0	0	0	0	0	0	0	0	0	0	0	0	0	0	0	0	0	0	0	0	0	0	0	0	0	0	0	0	0	0	0	0	0	0	0	0	0	0	0	0	0	0	0	0	0	0	0
0	0	1	0	0	0	0	0	0	0	0	0	0	0	0	0	0	0	0	0	0	0	0	0	0	0	0	0	0	0	0	0	0	0	0	0	0	0	0	0	0	0	0	0	0	0	0	1	0	0
0	0	0	0	0	0	0	0	0	0	0	0	0	0	0	0	0	0	0	0	0	0	0	0	0	0	0	0	0	0	0	0	0	0	0	0	0	0	0	0	0	1	0	0	0	0	0	1	0	0
0	0	0	0	0	0	0	0	0	0	0	0	0	0	0	0	0	0	0	0	0	0	0	0	0	0	0	0	0	0	0	0	0	0	0	0	0	0	0	0	0	0	0	0	0	0	0	0	0	0
0	0	0	0	0	0	0	0	0	0	0	0	0	0	0	0	0	0	0	0	0	0	0	0	0	0	0	0	0	0	0	0	0	0	0	0	0	0	0	0	0	1	1	0	0	0	0	0	0	0
0	0	0	0	0	0	0	0	0	0	0	0	0	0	0	0	0	0	0	0	0	0	0	0	0	0	0	0	0	0	0	0	0	0	0	0	0	0	0	0	0	0	0	0	0	0	0	0	0	0
0	0	0	0	0	0	0	0	0	0	0	0	0	0	0	0	0	0	0	0	0	0	0	0	0	0	0	0	0	0	0	0	0	0	0	0	0	0	0	0	0	0	0	0	0	0	0	0	0	0
0	0	0	0	0	0	0	0	0	0	0	0	0	0	0	0	0	0	0	0	0	0	0	0	0	0	0	0	0	0	0	0	0	0	0	0	0	0	0	0	0	0	0	0	0	0	0	0	0	0
0	0	0	0	0	0	0	0	0	0	0	0	0	0	0	0	0	0	0	0	0	0	0	0	0	0	0	0	0	0	0	0	0	0	0	0	0	0	0	0	0	0	0	0	0	0	0	0	0	0
0	0	0	0	0	0	0	0	0	0	0	0	0	0	0	0	0	0	0	0	0	0	0	0	0	0	0	0	0	0	0	0	0	0	0	0	0	0	0	0	0	0	0	0	0	0	0	0	0	0
0	0	0	0	0	0	0	0	0	0	0	0	0	0	0	0	0	0	0	0	0	0	0	0	0	0	0	0	0	0	0	0	0	0	0	0	0	0	0	0	0	0	0	0	0	0	0	1	0	0
0	0	0	0	0	0	0	0	0	0	0	0	0	0	0	0	0	0	0	0	0	0	0	0	0	0	0	0	0	0	0	0	0	0	0	0	0	0	0	0	0	0	0	0	0	0	0	0	0	0
0	0	0	0	0	0	0	0	0	0	0	0	0	0	0	0	0	0	0	0	0	0	0	0	0	0	0	0	0	0	0	0	0	0	0	0	0	0	0	0	0	0	0	0	0	0	0	0	0	0
0	0	0	0	0	0	0	0	0	0	0	0	0	0	0	0	0	0	0	0	0	0	0	0	0	0	0	0	0	0	0	0	0	0	0	0	0	0	0	0	0	0	0	0	0	0	0	0	0	0
0	0	0	0	0	0	0	0	0	0	0	0	0	0	0	0	0	0	0	0	0	0	0	0	0	0	0	0	0	0	0	0	0	0	0	0	0	0	0	0	0	0	0	0	0	0	0	0	0	0
0	0	0	0	0	1	0	0	0	0	0	0	0	0	0	0	0	0	0	0	0	0	0	0	0	0	0	0	0	0	0	0	0	0	0	0	0	0	0	0	0	0	0	0	0	0	0	0	0	0
0	1	0	0	0	0	0	0	0	0	0	0	0	0	0	0	0	0	0	0	0	0	0	0	0	0	0	0	0	0	0	0	0	0	0	0	0	0	0	0	0	0	0	0	0	0	0	0	0	0
0	0	0	0	0	0	0	0	0	0	0	0	0	0	0	0	0	0	0	0	0	0	0	0	0	0	0	0	0	0	0	0	0	0	0	0	0	0	0	0	0	0	0	0	0	0	0	0	0	0
0	0	0	0	0	0	0	0	0	0	0	0	0	0	0	0	0	0	0	0	0	0	0	0	0	0	0	0	0	0	0	0	0	0	0	0	0	0	0	0	0	0	0	0	0	0	0	0	0	0
0	0	0	0	0	0	0	0	0	0	0	0	0	0	0	0	0	0	0	0	0	0	0	0	0	0	0	0	0	0	0	0	0	0	0	0	0	0	0	0	0	0	0	0	0	1	0	0	0	0
0	0	0	0	0	0	0	0	0	0	0	0	0	0	0	0	0	0	0	0	0	0	0	0	0	0	0	0	0	0	0	0	0	0	0	0	0	0	0	0	0	0	0	0	0	0	0	0	0	0
0	0	0	0	0	0	0	0	0	0	0	0	0	0	0	0	0	0	0	0	0	0	0	0	0	0	0	0	0	0	0	0	0	0	0	0	0	0	0	0	0	0	0	0	0	0	0	0	0	0
0	0	0	0	0	0	0	0	0	0	0	0	0	0	0	0	0	0	0	0	0	0	0	0	0	0	0	0	0	0	0	0	0	0	0	0	0	0	0	0	0	0	0	0	0	0	0	0	0	0
0	0	0	0	0	0	0	0	0	0	0	0	0	0	0	0	0	0	0	0	0	0	0	0	0	0	0	0	0	0	0	0	0	0	0	0	0	0	0	0	0	0	0	0	0	0	0	0	0	0
0	0	0	0	0	0	0	0	0	0	0	0	0	0	0	0	0	0	0	0	0	0	0	0	0	0	0	0	0	0	0	0	0	0	0	0	0	0	0	0	0	0	0	0	0	0	0	0	0	0
0	0	0	0	0	0	0	0	0	0	0	0	0	0	0	0	0	0	0	0	0	0	0	0	0	0	0	0	0	0	0	0	0	0	0	0	0	0	0	0	0	0	0	0	0	0	0	0	0	0
0	0	0	0	0	0	0	0	0	0	0	0	0	0	0	0	0	0	0	0	0	0	0	0	0	0	0	0	0	0	0	0	0	0	0	0	0	0	0	0	0	0	0	0	0	0	0	0	0	0
0	0	0	0	0	0	0	0	0	0	0	0	0	0	0	0	0	0	0	0	0	0	0	0	0	0	0	0	0	0	0	0	0	0	0	0	0	0	0	0	0	0	0	0	0	0	0	0	0	0
0	0	0	0	0	0	0	0	0	0	0	0	0	0	0	0	0	0	0	0	0	0	0	0	0	0	0	0	0	0	0	0	0	0	0	0	0	0	0	0	0	0	0	0	0	0	0	0	0	0
0	0	0	0	0	0	0	0	0	0	0	0	0	0	0	0	0	0	0	0	0	0	0	0	0	0	0	0	0	0	0	0	0	0	0	0	0	0	0	0	0	0	0	0	0	0	0	0	0	0
0	0	0	0	0	0	0	0	0	0	0	0	0	0	0	0	0	0	0	0	0	0	0	0	0	0	0	0	0	0	0	0	0	0	0	0	0	0	0	0	0	0	0	0	0	0	0	0	0	0
0	0	0	0	0	0	0	0	0	0	0	0	0	0	0	0	0	0	0	0	0	0	0	0	0	0	0	0	0	0	0	0	0	0	0	0	0	0	0	0	0	0	0	0	0	0	0	0	0	0
0	0	0	0	0	0	0	0	0	0	0	0	0	0	0	0	0	0	0	0	0	0	0	0	0	0	0	0	0	0	0	0	0	0	0	0	0	0	0	0	0	0	0	0	0	0	0	0	0	0
0	0	0	0	0	0	0	0	0	0	0	0	0	0	0	0	0	0	0	0	0	0	0	0	0	0	0	0	0	0	0	0	0	0	0	0	0	0	0	0	0	0	0	0	0	0	0	0	0	0
0	0	0	0	0	0	0	0	0	0	0	0	0	0	0	0	0	0	0	0	0	0	0	0	0	0	0	0	0	0	0	0	0	0	0	0	0	0	0	0	0	0	0	0	0	0	0	0	0	0
0	0	0	0	0	0	0	0	0	0	0	0	0	0	0	0	0	0	0	0	0	0	0	0	0	0	0	0	0	0	0	0	0	0	0	0	0	0	0	0	0	0	0	0	0	0	0	0	0	0
0	0	0	0	0	0	0	0	0	0	0	0	0	0	0	0	0	0	0	0	0	0	0	0	0	0	0	0	0	0	0	0	0	0	0	0	0	0	0	0	0	0	0	0	0	0	0	0	0	0
0	0	0	0	0	0	0	0	0	0	0	0	0	0	0	0	0	0	0	0	0	0	0	0	0	0	0	0	0	0	0	0	0	0	0	0	0	0	0	0	0	0	0	0	0	0	0	0	0	0
0	0	0	0	0	0	0	0	0	0	0	0	0	0	0	0	0	0	0	0	0	0	0	0	0	0	0	0	0	0	0	0	0	0	0	0	0	0	0	0	0	0	0	0	0	0	0	0	0	0
0	0	0	0	0	0	0	0	0	0	0	0	0	0	0	0	0	0	0	0	0	0	0	0	0	0	0	0	0	0	0	0	0	0	0	0	0	0	0	0	0	0	0	0	0	0	0	0	1	0
0	0	0	0	0	0	0	0	0	0	0	0	0	0	0	0	0	0	0	0	0	0	0	0	0	0	0	0	0	0	0	0	0	0	0	0	0	0	0	0	0	0	0	0	0	0	0	0	0	0
0	0	0	0	0	0	0	0	0	0	0	0	0	0	0	0	0	0	0	0	0	0	0	0	0	0	0	0	0	0	0	0	0	0	0	0	0	0	0	0	0	0	0	0	0	0	0	0	0	0
0	0	0	0	0	0	0	0	0	0	0	0	0	0	0	0	0	0	0	0	0	0	0	0	0	0	0	0	0	0	0	0	0	0	0	0	0	0	0	0	0	0	0	0	0	0	0	0	0	0
0	0	0	0	0	0	0	0	0	0	0	0	0	0	0	0	0	0	0	0	0	0	0	0	0	0	0	0	0	0	0	0	0	0	0	0	0	0	0	0	0	0	0	0	0	0	0	0	0	0
0	0	0	0	0	0	0	0	0	0	0	0	0	0	0	0	0	0	0	0	0	0	0	0	0	0	0	0	0	0	0	0	0	0	0	0	0	0	0	0	0	0	0	0	0	0	0	0	0	0
0	0	0	0	1	0	0	0	0	0	0	0	0	0	0	0	0	0	0	0	0	0	0	0	0	0	0	0	0	0	0	0	0	0	0	0	0	0	0	0	0	0	0	0	0	0	0	0	0	0
0	0	0	0	0	0	0	0	0	0	0	0	0	0	0	0	0	0	0	0	0	0	0	0	0	0	0	0	0	0	0	0	0	0	0	0	0	0	0	0	0	1	0	0	0	0	0	0	0	0
0	0	0	0	0	0	1	0	0	0	1	0	0	1	0	0	0	0	0	0	0	0	0	0	0	0	0	0	0	0	0	0	0	0	0	0	0	0	0	0	0	1	0	0	0	0	0	1	0	0
0	0	0	0	0	0	0	0	0	0	0	0	0	0	0	0	0	0	0	0	0	0	0	0	0	0	0	0	0	0	0	0	0	0	0	0	0	0	0	0	0	0	0	0	0	0	0	0	0	0
0	0	0	0	0	0	0	0	0	0	0	0	0	0	0	0	0	0	0	0	0	0	0	0	0	0	0	0	0	0	0	0	0	0	0	0	0	0	0	0	0	0	0	0	0	0	0	0	0	0
0	0	0	0	0	0	0	0	0	0	0	0	0	0	0	0	0	0	0	0	0	0	0	0	0	0	0	0	0	0	0	0	0	0	0	0	0	0	0	0	0	0	0	0	0	0	0	0	0	0
0	0	0	0	0	0	0	0	0	0	0	0	0	0	0	0	0	0	0	0	0	0	0	0	0	0	0	0	0	0	0	0	0	0	0	0	0	0	0	0	0	0	0	1	0	0	0	0	0	0
0	0	0	0	0	0	0	0	0	0	0	0	0	0	0	0	0	0	0	0	0	0	0	0	1	0	0	0	0	0	0	0	0	0	0	0	0	0	0	0	0	0	0	0	0	0	0	0	0	0
0	0	0	0	0	0	0	0	0	0	0	0	0	0	0	0	0	0	0	0	0	0	1	0	0	0	0	0	0	0	0	0	0	0	0	0	0	0	0	1	0	0	0	0	0	0	0	0	0	0
0	0	0	0	0	0	0	0	0	0	0	0	0	0	0	0	0	0	0	0	0	0	0	0	0	0	0	0	0	0	0	0	0	0	0	0	0	0	0	0	0	0	0	0	0	0	0	0	0	0
0	0	0	0	0	0	0	0	0	0	0	0	0	0	0	0	0	0	0	0	0	0	0	0	0	0	0	0	0	0	0	0	0	0	0	0	0	0	0	0	0	0	0	0	0	0	0	0	0	0
0	0	0	0	0	0	0	0	0	0	0	0	0	0	0	0	0	0	0	0	0	0	0	0	0	0	0	0	0	0	0	0	0	0	0	0	0	0	0	0	0	0	0	0	0	0	0	0	0	0
0	0	0	0	0	0	0	0	0	0	0	0	0	0	0	0	0	0	0	0	0	0	0	0	0	0	0	0	0	0	0	0	0	0	0	0	0	0	0	0	1	0	0	0	0	0	0	0	0	0
0	0	0	0	0	0	0	0	0	0	0	0	0	0	0	0	0	0	0	0	0	0	0	0	0	0	0	0	0	0	0	0	0	0	0	0	0	0	0	0	0	0	0	0	0	0	0	0	0	0
0	0	0	0	0	0	0	0	0	0	0	0	0	0	0	0	0	0	0	0	0	0	0	0	0	0	0	0	0	0	0	0	0	0	0	0	0	0	0	0	0	0	1	1	0	0	0	0	0	0
0	0	0	0	0	0	0	0	0	0	0	0	0	0	0	0	0	0	0	0	0	0	0	0	0	0	0	0	0	0	0	0	0	0	0	0	0	0	0	0	0	0	0	0	0	0	0	0	0	0
0	0	0	0	0	0	0	0	0	0	0	0	0	0	0	0	0	0	0	0	0	0	0	0	0	0	0	0	0	0	0	0	0	0	0	0	0	0	0	0	0	0	0	0	0	0	0	0	0	0
0	0	0	0	0	0	0	0	0	0	0	0	0	0	0	0	0	0	0	0	0	0	0	0	0	0	0	0	0	0	0	0	0	0	0	0	0	0	0	0	0	0	0	0	0	0	0	0	0	0
0	0	0	0	0	0	0	0	0	0	0	0	0	0	0	0	0	0	0	0	0	0	0	0	0	0	0	0	1	0	0	0	0	0	0	0	0	0	0	0	0	0	0	0	0	0	0	0	0	0
0	0	0	0	0	0	0	0	0	0	0	0	0	0	0	0	0	0	0	0	0	0	0	0	0	0	0	0	0	0	0	0	0	0	0	0	0	0	0	0	0	0	1	0	0	0	0	0	0	0
0	0	0	0	0	0	0	0	0	0	0	0	0	0	0	0	0	0	0	0	0	0	0	0	0	0	0	0	0	0	0	0	0	0	0	0	0	0	0	0	0	0	0	0	0	0	1	0	0	0
0	0	0	0	0	0	0	0	0	0	0	0	0	0	0	0	0	0	0	0	0	0	0	0	0	0	0	0	0	0	0	0	0	0	0	0	0	0	0	0	0	0	0	0	0	0	0	0	0	0
0	0	0	0	0	0	0	0	0	0	0	0	0	0	0	0	0	0	0	0	0	0	0	0	0	0	0	0	0	0	0	0	1	0	0	0	0	1	0	0	1	0	0	1	0	0	0	0	0	0
0	0	0	0	0	0	0	0	1	0	0	0	0	0	0	0	0	0	1	0	0	0	0	0	0	0	0	0	0	0	0	0	0	0	0	0	0	0	0	0	0	0	0	0	0	0	0	0	0	0
0	0	0	0	0	0	0	0	0	0	0	0	0	0	0	0	0	0	0	0	1	0	0	0	1	0	1	0	1	0	0	1	0	1	1	0	1	1	0	0	1	0	0	1	1	1	0	0	1	0
0	0	0	0	0	0	0	0	0	0	0	0	0	0	0	0	0	0	0	0	0	0	1	1	1	1	1	0	1	0	0	1	1	0	0	0	0	1	0	0	1	0	0	0	0	1	0	0	0	1
0	0	0	0	0	0	0	0	0	0	0	0	0	0	0	0	0	0	0	0	0	0	0	0	0	0	0	0	1	0	0	0	0	0	0	0	0	0	0	0	0	0	0	1	0	0	0	0	0	0
0	0	0	0	0	0	0	0	0	0	0	0	0	0	0	0	0	0	0	0	0	0	0	0	0	0	0	0	0	0	0	0	0	0	0	0	0	0	0	0	0	0	0	0	0	0	1	0	0	0
0	0	0	0	0	0	0	0	0	0	0	0	0	0	0	0	0	0	0	0	0	0	0	0	0	0	0	0	0	0	0	0	0	0	0	0	0	0	0	0	0	0	0	0	0	0	0	0	0	0
0	0	0	0	0	0	0	0	0	0	0	0	0	0	0	0	0	0	1	0	0	0	0	0	0	0	0	0	0	0	0	0	0	0	0	0	0	0	0	0	0	0	0	0	0	0	0	0	0	0
0	0	0	0	0	0	0	0	0	0	0	0	0	0	0	0	0	0	0	0	0	0	0	0	0	0	0	0	0	0	0	0	0	0	0	0	0	0	0	0	0	0	0	0	0	0	0	0	0	0
0	0	0	0	0	0	0	0	0	0	0	0	0	0	0	0	0	0	0	0	0	0	0	0	0	0	0	0	0	0	0	0	0	0	0	0	0	0	0	0	0	0	0	0	0	0	0	0	0	0
0	0	0	0	0	0	0	0	0	0	0	0	0	0	0	0	0	0	0	0	0	0	0	0	0	0	0	0	0	0	0	0	0	0	0	0	0	0	0	0	0	0	0	0	0	0	0	0	0	0
0	0	0	0	0	0	0	0	0	0	0	0	0	0	0	0	0	0	0	0	0	0	0	0	0	0	0	0	0	0	0	0	0	0	0	0	0	0	0	0	0	0	0	0	0	0	0	0	0	0
0	0	0	0	0	0	0	0	0	0	0	0	0	0	0	0	0	0	0	0	0	0	0	0	0	0	0	0	0	0	0	0	0	0	0	0	0	0	0	0	0	0	0	0	0	0	0	0	0	0
0	0	0	0	0	0	0	0	0	0	0	0	0	0	0	0	0	0	0	0	0	0	0	0	0	0	0	0	0	0	0	0	0	0	0	0	0	0	0	0	0	0	0	0	0	0	0	0	0	0
0	0	0	0	0	0	0	0	0	0	0	0	0	0	0	0	0	0	0	0	0	0	0	0	0	0	0	0	0	0	0	0	0	1	0	0	0	0	0	0	0	0	0	0	0	0	0	0	0	0
0	0	0	0	0	0	0	0	0	0	0	0	0	0	0	0	0	0	0	0	0	0	0	0	0	0	0	0	0	0	0	0	0	0	0	0	0	0	0	0	0	0	0	0	0	0	0	0	0	0
0	0	0	0	0	0	0	0	0	0	0	0	0	0	0	0	0	0	0	0	0	0	0	0	0	0	0	0	0	0	0	0	0	0	0	0	0	0	0	0	0	0	0	0	0	0	0	0	0	0
0	0	0	0	0	0	0	0	0	0	0	0	0	0	0	0	0	0	0	0	0	0	0	0	0	0	0	0	0	0	0	0	0	0	0	0	0	0	0	0	0	0	0	0	0	0	0	0	0	0
0	0	0	0	0	0	0	0	0	0	0	0	0	0	0	0	0	0	0	0	0	0	0	0	0	0	0	0	0	0	0	0	0	0	0	0	0	0	0	0	0	0	0	0	0	0	0	0	0	0
0	0	0	0	0	0	0	0	0	0	0	0	0	0	0	0	0	0	0	0	0	0	0	0	0	0	0	0	0	0	0	0	0	0	0	0	0	0	0	0	0	0	0	0	0	0	0	0	0	0
0	0	0	0	0	0	0	0	0	0	0	0	0	0	0	0	0	0	0	0	0	0	0	0	0	0	0	0	0	0	0	0	0	0	0	0	0	0	0	0	0	0	0	0	0	0	0	0	0	0
0	0	0	0	0	0	0	0	0	0	0	0	0	0	0	0	0	0	0	0	0	0	0	0	0	0	0	0	0	0	0	0	0	0	0	0	0	0	0	0	0	0	0	0	0	0	0	0	0	0
0	0	0	0	0	0	0	0	0	0	0	0	0	0	1	0	0	0	0	0	0	0	0	0	0	0	0	1	0	0	0	0	0	1	0	0	0	0	0	0	0	0	0	0	0	0	0	0	0	0
0	0	0	0	0	0	0	0	0	0	0	0	0	0	0	0	0	0	0	0	0	0	0	0	0	0	0	0	0	0	0	0	0	0	0	0	0	0	0	0	0	0	0	0	0	0	0	0	0	0
0	0	0	0	0	0	0	0	0	0	0	0	0	0	0	0	0	0	0	0	0	0	0	0	0	0	0	0	0	0	0	0	0	0	1	0	0	0	0	0	0	0	0	0	0	0	0	0	0	0
0	0	0	0	0	0	0	0	0	0	0	0	0	0	0	0	0	0	0	0	0	0	0	0	0	0	0	0	0	0	0	0	0	0	0	0	0	0	0	0	0	0	0	0	0	0	0	0	0	0
0	0	0	0	0	0	0	0	0	0	0	0	0	0	0	0	0	0	0	0	0	0	0	0	0	0	0	0	0	0	0	0	0	0	0	0	0	0	0	0	0	0	0	0	0	0	0	0	0	0
0	0	0	0	0	0	0	0	0	0	0	0	0	0	0	0	0	0	0	0	0	0	0	0	0	0	0	0	0	0	0	0	0	0	0	0	0	0	0	0	0	0	0	0	0	0	0	0	0	0
0	0	0	0	0	0	0	0	0	0	0	0	0	0	0	0	0	0	0	0	0	0	0	0	0	0	0	0	0	0	0	0	0	0	0	0	0	0	0	0	0	0	0	0	0	0	0	0	0	0
0	0	0	0	0	0	0	0	0	0	0	0	0	0	0	0	0	0	0	0	0	0	0	0	0	0	0	0	0	0	0	0	0	0	0	0	0	0	0	0	0	0	0	0	0	0	0	0	0	0
0	0	0	0	0	0	0	0	0	0	0	0	0	0	0	0	0	0	0	0	0	0	0	0	0	0	0	0	0	0	0	0	0	0	0	0	0	0	0	0	0	0	0	0	0	0	0	0	0	0
0	0	0	0	0	0	0	0	0	0	0	0	0	0	0	0	0	0	0	0	0	0	0	0	0	0	0	0	0	0	0	0	0	0	0	0	0	0	0	0	0	0	0	0	0	0	0	0	0	0
0	0	0	0	0	0	0	0	0	0	0	0	0	0	0	0	0	0	0	0	0	0	0	0	0	0	0	0	0	0	0	0	0	0	0	0	0	0	0	0	0	0	0	0	0	0	0	1	0	0
0	0	0	0	0	0	0	0	0	0	0	0	0	0	0	0	0	0	0	0	0	0	0	0	0	0	0	0	0	0	0	0	0	0	0	0	0	0	0	0	0	0	0	0	0	0	0	0	0	0
0	0	0	0	0	0	0	0	0	0	0	0	0	0	0	0	0	0	0	0	0	0	0	0	0	0	0	0	0	0	0	0	0	0	0	0	0	0	0	0	0	0	0	0	0	0	0	0	0	0
0	0	0	0	0	0	0	0	0	0	0	0	0	0	0	0	0	0	0	0	0	0	0	0	0	0	0	0	0	0	0	0	0	0	0	0	0	0	0	0	0	1	0	0	0	0	0	0	0	0
0	0	0	0	0	1	0	0	0	0	0	0	0	0	0	0	0	0	0	0	0	0	0	0	0	0	0	0	0	0	0	0	0	0	0	0	0	0	0	0	0	0	0	0	0	0	0	0	0	0
0	0	0	0	0	0	0	0	0	0	0	0	0	0	0	0	0	0	0	0	0	0	0	0	0	0	0	0	0	0	0	0	0	0	0	0	0	0	0	0	0	0	0	0	0	0	0	0	0	0
0	0	0	0	0	0	0	0	0	0	0	0	0	0	0	0	0	0	0	0	0	0	0	0	0	0	0	0	0	0	0	0	0	0	0	0	0	0	0	0	0	0	0	0	0	0	0	1	0	0
0	0	0	0	0	0	0	0	0	0	0	0	0	0	0	0	0	0	0	0	0	0	0	0	0	0	0	0	0	0	0	0	0	0	0	0	0	0	0	0	0	0	0	0	0	0	0	0	0	0
0	0	0	0	0	1	0	0	0	1	0	0	0	0	0	0	0	0	0	0	0	0	0	0	0	0	0	0	0	0	0	0	0	0	0	0	0	0	0	0	0	0	0	0	0	0	0	1	0	0
0	0	0	0	0	0	0	0	0	0	0	0	0	0	0	0	0	0	0	0	0	0	0	0	0	0	0	0	0	0	0	0	0	0	0	0	0	0	0	0	0	0	0	0	0	0	0	0	0	0
0	0	0	0	0	0	0	0	0	0	0	0	0	0	0	0	0	0	0	0	0	0	0	0	0	0	0	0	0	0	0	0	0	0	0	0	0	0	0	0	0	0	0	0	0	0	0	0	0	0
0	0	0	0	0	0	0	0	0	0	0	0	0	0	0	0	0	0	0	0	0	0	1	1	1	1	1	0	0	0	0	0	1	0	0	0	0	0	1	1	0	0	0	0	0	0	0	0	0	0
0	0	0	0	0	0	0	0	0	0	0	0	0	0	0	0	0	0	0	0	0	0	0	0	0	0	0	0	0	0	0	0	0	0	0	0	0	0	0	0	0	0	0	0	0	0	0	0	0	0
0	0	0	0	0	0	0	0	0	0	0	0	0	0	0	0	0	0	0	0	0	0	1	0	0	0	0	0	0	0	0	0	0	0	0	0	0	0	0	1	0	0	0	0	0	0	0	0	0	0
0	0	0	0	0	0	0	0	0	0	0	0	0	0	0	0	0	0	0	0	0	0	0	0	0	0	0	0	0	0	0	0	0	0	0	0	0	0	0	1	0	0	0	0	0	0	0	0	0	0
0	0	0	0	0	0	0	0	0	0	0	0	0	0	0	0	0	0	0	0	0	0	0	0	0	0	0	0	0	0	0	0	0	0	0	0	0	0	0	0	0	0	0	0	0	0	0	0	0	0
0	0	0	0	0	0	0	0	0	0	0	0	0	0	0	0	0	0	0	0	0	0	0	0	0	0	0	0	0	0	0	0	0	0	0	0	0	0	0	0	0	0	0	0	0	1	0	0	0	0
0	0	0	0	0	0	0	0	0	0	0	0	0	0	0	0	0	0	0	0	0	0	1	0	0	0	1	0	0	0	0	0	0	0	1	0	0	0	0	1	0	0	0	0	0	1	0	0	0	0
0	0	0	0	0	0	0	0	0	0	0	0	0	0	0	0	0	0	0	0	0	0	0	0	0	0	0	0	0	0	0	0	0	0	0	0	0	0	0	0	0	0	0	0	0	0	0	0	0	0
0	0	0	0	0	0	0	0	0	0	0	0	0	0	0	0	0	0	0	0	0	0	1	0	0	0	1	0	0	0	0	0	1	0	0	0	0	0	1	1	0	0	0	0	0	0	0	0	0	0
0	0	0	0	0	0	0	0	0	0	0	0	0	0	0	0	0	0	1	0	0	0	0	0	0	0	0	0	0	0	0	0	0	0	0	0	0	0	0	0	0	0	0	0	0	0	0	0	0	0
0	0	0	0	0	0	0	0	0	0	0	0	0	0	0	0	0	0	0	0	0	0	0	0	0	0	0	0	0	0	0	0	0	0	0	0	0	0	0	0	0	0	0	0	0	0	0	0	0	0
0	0	0	0	0	0	0	0	0	0	0	0	0	0	0	0	0	0	0	0	0	0	0	0	0	0	0	0	0	0	0	0	0	0	0	0	0	0	0	0	0	0	0	0	0	0	0	0	0	0
0	0	0	0	0	0	0	0	0	0	0	0	0	0	0	0	0	0	0	0	0	0	0	0	0	0	0	0	0	0	0	0	0	0	0	0	1	0	0	0	0	0	0	0	0	0	0	0	0	0
0	0	0	0	0	0	0	0	0	0	0	0	0	0	0	0	0	0	0	0	0	0	0	0	0	0	0	0	0	0	0	0	0	0	0	0	0	0	0	0	0	0	0	0	0	0	0	0	0	0
0	0	0	0	0	0	0	0	0	0	0	0	0	0	0	0	0	0	0	0	0	0	0	0	0	0	0	0	0	0	0	0	0	0	0	0	0	0	0	0	0	0	0	0	0	0	0	0	0	0
0	0	0	0	0	0	0	0	0	0	0	0	0	0	0	0	0	0	0	0	0	0	0	0	0	0	0	0	0	0	0	0	0	0	0	0	0	0	0	0	0	0	0	0	0	0	0	0	0	0
0	0	0	0	0	0	0	0	0	0	0	0	0	0	0	0	0	0	0	0	0	0	0	0	0	0	0	0	0	0	0	0	0	0	0	0	0	0	0	0	0	0	0	0	0	0	0	0	0	0
0	0	0	0	0	0	0	0	0	0	0	0	0	0	0	0	0	0	0	0	0	0	0	0	0	0	0	0	0	0	0	0	0	0	0	0	0	0	0	0	0	0	0	0	0	0	0	0	0	0
1	0	0	0	0	0	0	0	0	0	0	0	0	0	0	0	0	0	0	0	0	0	0	0	0	0	0	0	0	0	0	0	0	0	0	0	0	0	0	0	0	0	0	0	0	0	0	1	0	0
0	0	0	0	0	0	0	0	0	0	0	0	0	0	0	0	0	0	0	0	0	0	0	0	0	0	0	0	0	0	0	0	0	0	0	0	0	0	0	0	0	0	0	0	0	0	0	0	0	0
0	0	0	0	0	0	0	0	0	0	0	0	0	0	0	0	0	0	0	0	0	0	0	0	0	0	0	0	0	0	0	0	0	0	0	0	0	0	0	0	0	0	0	0	0	0	0	0	0	0
0	0	0	0	0	0	0	0	0	0	0	0	0	0	0	0	0	0	0	0	0	0	0	0	0	0	0	0	0	0	0	0	0	0	0	0	0	0	0	0	0	0	0	0	0	0	0	0	0	0
0	0	0	0	0	0	0	0	0	0	0	0	0	0	0	0	0	0	0	0	0	0	0	0	0	0	0	0	0	0	0	0	0	0	0	0	0	0	0	0	0	1	0	0	0	0	0	1	0	0
0	0	0	0	0	0	0	0	0	0	0	0	0	0	0	0	0	0	0	0	0	0	0	0	0	0	0	0	0	0	0	0	0	0	0	0	0	0	0	0	0	0	0	0	0	0	0	0	0	0
0	0	0	0	0	0	0	0	0	0	0	0	0	0	0	0	0	0	0	0	0	0	0	0	0	0	0	0	0	0	0	0	0	0	0	0	0	0	0	0	0	0	0	0	0	0	0	0	0	0
0	0	0	0	0	0	0	0	0	0	0	0	0	0	0	0	0	0	0	0	0	0	0	0	0	0	0	0	0	0	0	0	0	0	0	0	0	0	0	0	0	0	0	0	0	0	0	1	0	0
0	0	0	0	0	0	0	0	0	1	0	0	0	0	0	0	0	0	0	0	0	0	0	0	0	0	0	0	0	0	0	0	0	0	0	0	0	0	0	0	0	0	0	0	0	0	0	1	0	0
0	0	0	0	0	0	0	0	0	0	0	0	0	0	0	0	0	0	0	0	0	0	0	0	0	0	0	0	0	0	0	0	0	0	0	0	0	0	0	0	0	0	0	0	0	0	0	0	0	0
0	0	0	0	0	0	0	0	0	0	0	0	0	0	0	0	0	0	0	0	0	0	0	0	0	0	0	0	0	0	0	0	0	0	0	0	0	0	0	0	0	0	0	0	0	0	0	0	0	0
0	0	0	0	0	0	0	0	0	0	0	0	0	0	0	0	0	0	0	0	0	0	0	0	0	0	0	0	0	0	0	0	0	0	0	0	0	0	0	0	0	0	0	0	0	0	0	0	0	0
0	0	0	0	0	0	0	0	0	0	0	0	0	0	0	0	0	0	0	0	0	0	0	0	0	0	0	0	0	0	0	0	0	0	0	0	0	0	0	0	0	1	0	0	0	0	0	1	0	0
0	0	0	0	0	0	0	0	0	0	0	0	0	0	0	0	0	0	0	0	0	0	0	0	0	0	0	0	0	0	0	0	0	0	0	0	0	0	0	0	0	0	0	0	0	0	0	1	0	0
0	0	1	0	0	0	0	0	0	0	0	0	0	0	0	0	0	0	0	0	0	0	0	0	0	0	0	0	0	0	0	0	0	0	0	0	0	0	0	0	0	0	0	0	0	0	0	1	0	0
0	0	0	0	0	0	0	0	0	0	0	0	0	0	0	0	0	0	0	0	0	0	0	0	0	0	0	0	0	0	0	0	0	0	0	0	0	0	0	0	0	0	0	0	0	0	0	0	0	0
0	0	0	0	0	0	0	0	0	0	0	0	0	0	0	0	0	0	0	0	0	0	0	0	0	0	0	0	0	0	0	0	0	0	0	0	0	0	0	0	0	0	0	0	0	0	0	0	0	0
0	0	0	0	0	0	0	0	0	0	0	0	0	0	0	0	0	0	0	0	0	0	0	0	0	0	0	0	0	0	0	0	0	0	0	0	0	0	0	0	0	0	0	0	0	0	0	0	0	0
0	0	0	0	0	0	0	0	0	0	0	0	0	0	0	0	0	0	0	0	0	0	0	0	0	0	0	0	0	0	0	0	0	0	0	0	0	0	0	0	0	0	1	1	0	0	0	1	1	0
0	0	0	0	0	0	0	0	0	0	0	0	0	0	0	0	0	0	0	0	0	0	0	0	0	0	0	0	0	0	0	0	0	0	0	0	0	0	0	0	0	0	0	0	0	0	0	0	0	0
0	0	0	0	0	0	0	0	0	0	0	0	0	0	0	0	0	0	0	0	0	0	0	0	0	0	0	0	0	0	0	0	0	0	0	0	0	0	0	0	0	0	0	0	0	0	0	0	0	0
1	0	0	0	0	1	1	1	0	0	1	0	0	1	0	1	0	0	1	0	0	1	0	0	0	0	0	0	0	0	0	0	0	0	0	1	0	0	0	0	0	0	0	0	0	0	0	1	0	0
0	0	0	0	0	0	0	0	0	0	0	0	0	0	0	0	0	0	0	0	0	0	0	0	0	0	0	0	0	0	0	0	0	0	0	0	0	0	0	0	0	0	0	0	0	0	0	0	0	0
0	0	0	0	0	0	0	0	0	0	0	0	0	0	0	0	0	0	0	0	0	0	0	0	0	0	0	0	0	0	0	0	0	0	0	0	0	0	0	0	0	0	0	0	0	0	0	0	0	0
0	0	0	0	0	0	0	0	0	0	0	0	0	0	0	0	0	0	0	0	0	0	0	0	0	0	0	0	0	0	0	0	0	0	0	0	0	0	0	0	0	0	0	0	0	0	0	0	0	0
0	0	0	0	0	0	0	0	0	0	0	0	0	0	0	0	0	0	0	0	0	0	0	0	0	0	0	0	0	0	0	0	0	0	0	0	0	0	0	0	0	0	0	0	0	0	0	0	0	0
0	0	0	0	0	0	0	0	0	0	0	0	0	0	0	0	0	0	0	0	0	0	0	0	0	0	0	0	0	0	0	0	0	0	0	0	0	0	0	0	0	0	0	0	0	0	0	0	0	0
0	0	0	0	0	0	0	0	0	0	0	0	0	0	0	0	0	0	0	0	0	0	0	0	0	0	0	0	0	0	0	0	0	0	0	0	0	0	0	0	0	0	0	0	0	0	0	0	0	0
0	0	0	0	0	0	0	0	0	0	0	0	0	0	0	0	0	0	0	0	0	0	0	0	0	0	0	0	0	0	0	0	0	0	0	0	0	0	0	0	0	0	0	0	0	0	0	0	0	0
0	0	0	0	0	0	0	0	0	0	0	0	0	0	0	0	0	0	0	0	0	0	0	0	0	0	0	0	0	0	0	0	0	0	0	0	0	0	0	0	0	0	0	0	0	0	0	0	0	0
0	0	0	0	0	0	0	0	0	0	0	0	0	0	0	0	0	0	0	0	0	0	0	0	0	0	0	0	0	0	0	0	0	0	0	0	0	0	0	0	0	0	0	0	0	0	0	0	0	0
0	0	0	0	0	0	0	0	0	0	0	0	0	0	0	0	0	0	0	0	0	0	0	0	0	0	0	0	0	0	0	0	0	0	0	0	0	0	0	0	0	0	0	0	0	0	0	0	0	0
0	0	0	0	0	0	0	0	0	0	0	0	0	0	0	0	0	0	0	0	0	0	0	0	0	0	0	0	0	0	0	0	0	0	0	0	0	0	0	0	0	0	0	0	0	0	0	0	0	0
Standard deviation
0	0.10916	0.14138	0.12911	0.1278	0.17599	0.18911	0.17653	0.18588	0.1664	0.17013	0.16624	0.14941	0.15072	0.14385	0.15274	0.16611	0.12832	0.15036	0.14921	0.13785	0.15812	0.10896	0.10733	0.1026	0.11045	0.12808	0.14347	0.14093	0.13221	0.14118	0.11441	0.11338	0.13118	0.11854	0.13511	0.092721	0.10764	0.10385	0.097949	0.1111	0.11635	0.12179	0.1158	0.12173	0.12147	0.16731	0.14655	0.1174	0.14815
0.10916	0	0.1025	0.11634	0.092698	0.10294	0.09832	0.096856	0.087947	0.090577	0.090007	0.091419	0.084752	0.088744	0.08389	0.088815	0.1073	0.10158	0.081322	0.084857	0.086657	0.080376	0.076056	0.083181	0.083677	0.080687	0.075158	0.081035	0.082302	0.074481	0.0802	0.079753	0.075781	0.086716	0.084443	0.089866	0.078467	0.078891	0.081348	0.076361	0.080232	0.073044	0.0782	0.083092	0.08357	0.079496	0.088382	0.083425	0.078967	0.083925
0.14138	0.1025	0	0.098172	0.14325	0.18019	0.1536	0.1547	0.17991	0.15687	0.17082	0.13924	0.21476	0.13089	0.1253	0.14186	0.13766	0.11841	0.14328	0.1537	0.14927	0.12972	0.10283	0.11311	0.10887	0.11449	0.11978	0.12867	0.14086	0.17897	0.13091	0.12017	0.10884	0.13567	0.12526	0.13375	0.09297	0.12514	0.1105	0.10262	0.11528	0.14083	0.12548	0.1263	0.13766	0.12926	0.17548	0.15503	0.1421	0.18815
0.12911	0.11634	0.098172	0	0.091659	0.10545	0.11225	0.11088	0.10918	0.090821	0.099047	0.096053	0.091522	0.088892	0.0899	0.095116	0.12943	0.10757	0.10958	0.10003	0.09334	0.10385	0.095867	0.091566	0.086991	0.091966	0.09359	0.092542	0.095766	0.090591	0.094065	0.087698	0.09437	0.09097	0.089009	0.096201	0.07652	0.083115	0.092288	0.083303	0.091691	0.083916	0.097174	0.075093	0.093499	0.087598	0.093834	0.095956	0.092865	0.088861
0.1278	0.092698	0.14325	0.091659	0	0.19129	0.15266	0.16326	0.20421	0.18465	0.19454	0.16698	0.23131	0.15565	0.18294	0.177	0.14866	0.12005	0.15602	0.20475	0.17375	0.15578	0.1143	0.12098	0.12132	0.12401	0.13954	0.1653	0.17425	0.21176	0.15872	0.13054	0.11658	0.17666	0.15393	0.17763	0.12518	0.12118	0.11472	0.11518	0.1139	0.17385	0.14422	0.14264	0.13976	0.15578	0.2111	0.19064	0.18201	0.22542
0.17599	0.10294	0.18019	0.10545	0.19129	0	0.20544	0.22749	0.2519	0.21469	0.28317	0.20845	0.2674	0.21363	0.18274	0.20433	0.16705	0.1293	0.20871	0.18666	0.18182	0.21336	0.13313	0.13603	0.12783	0.14031	0.15503	0.16789	0.19665	0.25111	0.20267	0.14957	0.13589	0.16085	0.13769	0.17987	0.10654	0.15031	0.12973	0.11827	0.15146	0.19844	0.19083	0.1634	0.1616	0.15244	0.26912	0.22907	0.21627	0.25912
0.18911	0.09832	0.1536	0.11225	0.15266	0.20544	0	0.20231	0.25192	0.18388	0.25382	0.20136	0.18168	0.21655	0.19441	0.18012	0.1751	0.13668	0.20222	0.20259	0.17671	0.23028	0.096994	0.1137	0.10378	0.11026	0.12837	0.1959	0.19026	0.19817	0.20323	0.14746	0.11749	0.16807	0.14349	0.1753	0.11706	0.1217	0.11367	0.095828	0.15374	0.15769	0.20238	0.14202	0.17613	0.14182	0.21317	0.23493	0.17026	0.17862
0.17653	0.096856	0.1547	0.11088	0.16326	0.22749	0.20231	0	0.22078	0.20219	0.23288	0.24991	0.19524	0.22613	0.19592	0.2058	0.16367	0.13688	0.21748	0.21554	0.20313	0.2205	0.11453	0.12831	0.11628	0.11922	0.14634	0.19608	0.19921	0.20067	0.22769	0.16363	0.12173	0.20821	0.16975	0.1714	0.1306	0.1343	0.12068	0.10868	0.16238	0.14947	0.19479	0.14803	0.21544	0.17597	0.20688	0.26776	0.15095	0.16636
0.18588	0.087947	0.17991	0.10918	0.20421	0.2519	0.25192	0.22078	0	0.25608	0.25312	0.26987	0.26352	0.26516	0.21574	0.18563	0.1853	0.14153	0.19293	0.2458	0.20308	0.21097	0.1318	0.1285	0.15202	0.14302	0.18049	0.21681	0.21741	0.21815	0.18799	0.17543	0.12626	0.2234	0.20651	0.17467	0.14329	0.15102	0.1317	0.12879	0.17769	0.19048	0.19325	0.17623	0.21762	0.20342	0.22153	0.29161	0.16183	0.19708
0.1664	0.090577	0.15687	0.090821	0.18465	0.21469	0.18388	0.20219	0.25608	0	0.24746	0.20229	0.27705	0.22149	0.17824	0.20775	0.174	0.14902	0.21114	0.20089	0.18653	0.24395	0.1271	0.1352	0.12768	0.13591	0.14824	0.17736	0.2139	0.24654	0.20952	0.14357	0.12965	0.16114	0.14892	0.20751	0.11509	0.14459	0.12839	0.12103	0.12714	0.18564	0.17001	0.14935	0.15191	0.15594	0.26992	0.20346	0.19414	0.28691
0.17013	0.090007	0.17082	0.099047	0.19454	0.28317	0.25382	0.23288	0.25312	0.24746	0	0.28184	0.24502	0.27987	0.22247	0.19886	0.18203	0.14008	0.19365	0.23136	0.22162	0.20108	0.12004	0.12876	0.14564	0.17322	0.19359	0.23496	0.24361	0.26946	0.22067	0.20482	0.13146	0.21576	0.20864	0.18389	0.14324	0.16991	0.13854	0.12049	0.20323	0.17118	0.2242	0.21219	0.23662	0.20436	0.23735	0.29186	0.18315	0.18673
0.16624	0.091419	0.13924	0.096053	0.16698	0.20845	0.20136	0.24991	0.26987	0.20229	0.28184	0	0.24733	0.24727	0.18109	0.2275	0.17115	0.13868	0.21197	0.19415	0.19348	0.26604	0.12109	0.14023	0.12611	0.13423	0.15342	0.17672	0.22347	0.24866	0.23417	0.14885	0.1267	0.15788	0.13628	0.18224	0.11314	0.14	0.13591	0.11338	0.14659	0.18717	0.18786	0.16785	0.16133	0.14439	0.312	0.23298	0.20388	0.29094
0.14941	0.084752	0.21476	0.091522	0.23131	0.2674	0.18168	0.19524	0.26352	0.27705	0.24502	0.24733	0	0.19976	0.25138	0.19054	0.15476	0.12378	0.19442	0.268	0.21978	0.18353	0.10821	0.12466	0.13206	0.13864	0.17037	0.25081	0.26765	0.24545	0.18743	0.18434	0.12282	0.22433	0.20172	0.16502	0.13933	0.13402	0.12492	0.11328	0.15924	0.18243	0.1891	0.21406	0.1979	0.18638	0.23408	0.31477	0.22769	0.2352
0.15072	0.088744	0.13089	0.088892	0.15565	0.21363	0.21655	0.22613	0.26516	0.22149	0.27987	0.24727	0.19976	0	0.19557	0.217	0.15971	0.12955	0.26267	0.19416	0.20715	0.24744	0.11782	0.12651	0.1151	0.13834	0.16936	0.21424	0.22559	0.21383	0.23708	0.18614	0.12766	0.16033	0.14567	0.17073	0.11762	0.15023	0.1251	0.11025	0.18654	0.17327	0.2662	0.21475	0.20764	0.14114	0.27096	0.26235	0.23558	0.2392
0.14385	0.08389	0.1253	0.0899	0.18294	0.18274	0.19441	0.19592	0.21574	0.17824	0.22247	0.18109	0.25138	0.19557	0	0.16902	0.15613	0.1212	0.18322	0.17857	0.17029	0.16571	0.16524	0.1571	0.17536	0.16648	0.17476	0.17002	0.16994	0.19804	0.17	0.17084	0.14626	0.15982	0.17459	0.17403	0.13454	0.16345	0.15738	0.14254	0.15198	0.16615	0.13941	0.14691	0.17697	0.16473	0.21066	0.17708	0.14837	0.18404
0.15274	0.088815	0.14186	0.095116	0.177	0.20433	0.18012	0.2058	0.18563	0.20775	0.19886	0.2275	0.19054	0.217	0.16902	0	0.15698	0.13423	0.21395	0.18346	0.19527	0.20637	0.13424	0.12386	0.13206	0.14195	0.18204	0.20612	0.20659	0.1822	0.22144	0.1525	0.12171	0.18987	0.15824	0.16759	0.12681	0.12792	0.12777	0.12142	0.14713	0.1404	0.16001	0.15902	0.17523	0.18033	0.19374	0.22767	0.14144	0.1846
0.16611	0.1073	0.13766	0.12943	0.14866	0.16705	0.1751	0.16367	0.1853	0.174	0.18203	0.17115	0.15476	0.15971	0.15613	0.15698	0	0.14135	0.16574	0.16595	0.15496	0.15274	0.11713	0.12635	0.10974	0.11286	0.12497	0.16001	0.1556	0.15704	0.16076	0.13004	0.12404	0.14652	0.13033	0.1533	0.10431	0.11871	0.11988	0.10976	0.12205	0.13409	0.15063	0.11992	0.13779	0.12195	0.16427	0.15935	0.13874	0.15306
0.12832	0.10158	0.11841	0.10757	0.12005	0.1293	0.13668	0.13688	0.14153	0.14902	0.14008	0.13868	0.12378	0.12955	0.1212	0.13423	0.14135	0	0.13193	0.13817	0.12657	0.12926	0.10641	0.098293	0.10329	0.097745	0.11888	0.12588	0.1328	0.11244	0.11898	0.10474	0.099322	0.13206	0.12029	0.13417	0.096162	0.097915	0.099623	0.10237	0.097492	0.10965	0.11508	0.11096	0.11011	0.11471	0.13031	0.12647	0.10117	0.12819
0.15036	0.081322	0.14328	0.10958	0.15602	0.20871	0.20222	0.21748	0.19293	0.21114	0.19365	0.21197	0.19442	0.26267	0.18322	0.21395	0.16574	0.13193	0	0.17769	0.2191	0.23433	0.12177	0.12666	0.11916	0.14917	0.16295	0.1959	0.18657	0.22741	0.23093	0.18232	0.1342	0.19121	0.16233	0.18429	0.12479	0.16631	0.12998	0.10752	0.17949	0.16901	0.22641	0.1601	0.2253	0.17058	0.23621	0.22645	0.17584	0.18617
0.14921	0.084857	0.1537	0.10003	0.20475	0.18666	0.20259	0.21554	0.2458	0.20089	0.23136	0.19415	0.268	0.19416	0.17857	0.18346	0.16595	0.13817	0.17769	0	0.17845	0.18408	0.14296	0.13875	0.15826	0.16866	0.16852	0.1868	0.1964	0.22192	0.17996	0.17076	0.12441	0.17046	0.16604	0.18207	0.12416	0.16645	0.13744	0.13541	0.16924	0.18115	0.16179	0.16943	0.19757	0.18655	0.24554	0.18905	0.17071	0.2299
0.13785	0.086657	0.14927	0.09334	0.17375	0.18182	0.17671	0.20313	0.20308	0.18653	0.22162	0.19348	0.21978	0.20715	0.17029	0.19527	0.15496	0.12657	0.2191	0.17845	0	0.18828	0.16895	0.1503	0.16555	0.18972	0.18978	0.17267	0.19892	0.24861	0.19623	0.18976	0.15963	0.18244	0.1671	0.1713	0.13686	0.19487	0.15703	0.15751	0.18934	0.1718	0.2249	0.19562	0.22716	0.20735	0.27318	0.20132	0.19189	0.23706
0.15812	0.080376	0.12972	0.10385	0.15578	0.21336	0.23028	0.2205	0.21097	0.24395	0.20108	0.26604	0.18353	0.24744	0.16571	0.20637	0.15274	0.12926	0.23433	0.18408	0.18828	0	0.1304	0.12093	0.1337	0.13795	0.19952	0.19462	0.17833	0.2141	0.22209	0.21646	0.13432	0.17628	0.16575	0.17144	0.12482	0.16284	0.12674	0.12553	0.16123	0.16227	0.23718	0.15792	0.1813	0.18399	0.24341	0.2527	0.189	0.20494
0.10896	0.076056	0.10283	0.095867	0.1143	0.13313	0.096994	0.11453	0.1318	0.1271	0.12004	0.12109	0.10821	0.11782	0.16524	0.13424	0.11713	0.10641	0.12177	0.14296	0.16895	0.1304	0	0.22284	0.19301	0.20272	0.21528	0.17192	0.14954	0.11274	0.13161	0.16018	0.23499	0.15666	0.15997	0.13003	0.12476	0.1626	0.21552	0.17533	0.16636	0.13412	0.13509	0.14083	0.16621	0.16964	0.12875	0.12956	0.12599	0.17647
0.10733	0.083181	0.11311	0.091566	0.12098	0.13603	0.1137	0.12831	0.1285	0.1352	0.12876	0.14023	0.12466	0.12651	0.1571	0.12386	0.12635	0.098293	0.12666	0.13875	0.1503	0.12093	0.22284	0	0.2279	0.2155	0.20279	0.17453	0.16213	0.11325	0.12643	0.15404	0.23699	0.15208	0.16828	0.11808	0.13359	0.18006	0.23442	0.18024	0.19223	0.15109	0.135	0.2032	0.17293	0.18748	0.12747	0.13002	0.12963	0.17046
0.1026	0.083677	0.10887	0.086991	0.12132	0.12783	0.10378	0.11628	0.15202	0.12768	0.14564	0.12611	0.13206	0.1151	0.17536	0.13206	0.10974	0.10329	0.11916	0.15826	0.16555	0.1337	0.19301	0.2279	0	0.18922	0.19064	0.18413	0.15772	0.13214	0.14656	0.15762	0.20457	0.15882	0.1799	0.12399	0.14198	0.16622	0.20755	0.16581	0.18074	0.12536	0.12418	0.16173	0.17001	0.1711	0.14038	0.12428	0.12989	0.18796
0.11045	0.080687	0.11449	0.091966	0.12401	0.14031	0.11026	0.11922	0.14302	0.13591	0.17322	0.13423	0.13864	0.13834	0.16648	0.14195	0.11286	0.097745	0.14917	0.16866	0.18972	0.13795	0.20272	0.2155	0.18922	0	0.21149	0.2009	0.17878	0.14988	0.1653	0.18326	0.25558	0.152	0.16822	0.1178	0.13942	0.20742	0.20497	0.16344	0.2093	0.13556	0.18681	0.19376	0.22237	0.16154	0.16553	0.13899	0.15379	0.21135
0.12808	0.075158	0.11978	0.09359	0.13954	0.15503	0.12837	0.14634	0.18049	0.14824	0.19359	0.15342	0.17037	0.16936	0.17476	0.18204	0.12497	0.11888	0.16295	0.16852	0.18978	0.19952	0.21528	0.20279	0.19064	0.21149	0	0.1833	0.21179	0.17884	0.20274	0.17749	0.23664	0.16108	0.16024	0.15148	0.13373	0.16955	0.19763	0.16999	0.17871	0.16812	0.20118	0.16494	0.18362	0.17454	0.19398	0.16642	0.19613	0.24341
0.14347	0.081035	0.12867	0.092542	0.1653	0.16789	0.1959	0.19608	0.21681	0.17736	0.23496	0.17672	0.25081	0.21424	0.17002	0.20612	0.16001	0.12588	0.1959	0.1868	0.17267	0.19462	0.17192	0.17453	0.18413	0.2009	0.1833	0	0.19387	0.20929	0.18741	0.1773	0.17585	0.16118	0.18362	0.17345	0.12526	0.18489	0.17645	0.1573	0.16928	0.16427	0.16919	0.15571	0.19303	0.18747	0.24059	0.18655	0.16196	0.21617
0.14093	0.082302	0.14086	0.095766	0.17425	0.19665	0.19026	0.19921	0.21741	0.2139	0.24361	0.22347	0.26765	0.22559	0.16994	0.20659	0.1556	0.1328	0.18657	0.1964	0.19892	0.17833	0.14954	0.16213	0.15772	0.17878	0.21179	0.19387	0	0.19918	0.21438	0.19506	0.15762	0.17927	0.19949	0.17381	0.13488	0.17465	0.17752	0.14183	0.17604	0.1629	0.16662	0.18941	0.20323	0.20839	0.22964	0.21259	0.16432	0.19784
0.13221	0.074481	0.17897	0.090591	0.21176	0.25111	0.19817	0.20067	0.21815	0.24654	0.26946	0.24866	0.24545	0.21383	0.19804	0.1822	0.15704	0.11244	0.22741	0.22192	0.24861	0.2141	0.11274	0.11325	0.13214	0.14988	0.17884	0.20929	0.19918	0	0.2257	0.22706	0.11549	0.20029	0.18543	0.15866	0.13029	0.16958	0.12173	0.11387	0.18788	0.17077	0.22713	0.22767	0.2298	0.17493	0.23115	0.31786	0.25833	0.22277
0.14118	0.0802	0.13091	0.094065	0.15872	0.20267	0.20323	0.22769	0.18799	0.20952	0.22067	0.23417	0.18743	0.23708	0.17	0.22144	0.16076	0.11898	0.23093	0.17996	0.19623	0.22209	0.13161	0.12643	0.14656	0.1653	0.20274	0.18741	0.21438	0.2257	0	0.22406	0.13868	0.18393	0.19503	0.17009	0.13524	0.2192	0.1357	0.12517	0.19868	0.15521	0.25565	0.16851	0.24447	0.2176	0.25745	0.26066	0.20211	0.21279
0.11441	0.079753	0.12017	0.087698	0.13054	0.14957	0.14746	0.16363	0.17543	0.14357	0.20482	0.14885	0.18434	0.18614	0.17084	0.1525	0.13004	0.10474	0.18232	0.17076	0.18976	0.21646	0.16018	0.15404	0.15762	0.18326	0.17749	0.1773	0.19506	0.22706	0.22406	0	0.17624	0.15392	0.15991	0.13919	0.12494	0.22344	0.15882	0.13685	0.19178	0.16054	0.2422	0.18405	0.20672	0.18155	0.23748	0.17748	0.2017	0.21351
0.11338	0.075781	0.10884	0.09437	0.11658	0.13589	0.11749	0.12173	0.12626	0.12965	0.13146	0.1267	0.12282	0.12766	0.14626	0.12171	0.12404	0.099322	0.1342	0.12441	0.15963	0.13432	0.23499	0.23699	0.20457	0.25558	0.23664	0.17585	0.15762	0.11549	0.13868	0.17624	0	0.13555	0.15254	0.11578	0.13491	0.20696	0.24621	0.18582	0.202	0.14353	0.15162	0.17277	0.20956	0.18226	0.12661	0.13279	0.14796	0.20534
0.13118	0.086716	0.13567	0.09097	0.17666	0.16085	0.16807	0.20821	0.2234	0.16114	0.21576	0.15788	0.22433	0.16033	0.15982	0.18987	0.14652	0.13206	0.19121	0.17046	0.18244	0.17628	0.15666	0.15208	0.15882	0.152	0.16108	0.16118	0.17927	0.20029	0.18393	0.15392	0.13555	0	0.15096	0.15775	0.14608	0.15604	0.15112	0.14816	0.17264	0.16203	0.15043	0.15236	0.17162	0.18015	0.23189	0.15616	0.17883	0.22617
0.11854	0.084443	0.12526	0.089009	0.15393	0.13769	0.14349	0.16975	0.20651	0.14892	0.20864	0.13628	0.20172	0.14567	0.17459	0.15824	0.13033	0.12029	0.16233	0.16604	0.1671	0.16575	0.15997	0.16828	0.1799	0.16822	0.16024	0.18362	0.19949	0.18543	0.19503	0.15991	0.15254	0.15096	0	0.15196	0.1327	0.1592	0.16189	0.14829	0.1798	0.13588	0.14885	0.16154	0.15851	0.16185	0.20859	0.13725	0.16052	0.22698
0.13511	0.089866	0.13375	0.096201	0.17763	0.17987	0.1753	0.1714	0.17467	0.20751	0.18389	0.18224	0.16502	0.17073	0.17403	0.16759	0.1533	0.13417	0.18429	0.18207	0.1713	0.17144	0.13003	0.11808	0.12399	0.1178	0.15148	0.17345	0.17381	0.15866	0.17009	0.13919	0.11578	0.15775	0.15196	0	0.12231	0.11402	0.11621	0.12757	0.12861	0.15674	0.16379	0.12399	0.14994	0.15242	0.16827	0.16813	0.12221	0.14973
0.092721	0.078467	0.09297	0.07652	0.12518	0.10654	0.11706	0.1306	0.14329	0.11509	0.14324	0.11314	0.13933	0.11762	0.13454	0.12681	0.10431	0.096162	0.12479	0.12416	0.13686	0.12482	0.12476	0.13359	0.14198	0.13942	0.13373	0.12526	0.13488	0.13029	0.13524	0.12494	0.13491	0.14608	0.1327	0.12231	0	0.14482	0.14423	0.13425	0.16049	0.11678	0.11875	0.13833	0.14201	0.14553	0.16106	0.10752	0.12858	0.17219
0.10764	0.078891	0.12514	0.083115	0.12118	0.15031	0.1217	0.1343	0.15102	0.14459	0.16991	0.14	0.13402	0.15023	0.16345	0.12792	0.11871	0.097915	0.16631	0.16645	0.19487	0.16284	0.1626	0.18006	0.16622	0.20742	0.16955	0.18489	0.17465	0.16958	0.2192	0.22344	0.20696	0.15604	0.1592	0.11402	0.14482	0	0.18608	0.15346	0.18248	0.14993	0.19649	0.175	0.21113	0.17372	0.17043	0.14574	0.18966	0.23076
0.10385	0.081348	0.1105	0.092288	0.11472	0.12973	0.11367	0.12068	0.1317	0.12839	0.13854	0.13591	0.12492	0.1251	0.15738	0.12777	0.11988	0.099623	0.12998	0.13744	0.15703	0.12674	0.21552	0.23442	0.20755	0.20497	0.19763	0.17645	0.17752	0.12173	0.1357	0.15882	0.24621	0.15112	0.16189	0.11621	0.14423	0.18608	0	0.18987	0.20741	0.15589	0.15674	0.20848	0.18072	0.17479	0.1366	0.13156	0.15264	0.20069
0.097949	0.076361	0.10262	0.083303	0.11518	0.11827	0.095828	0.10868	0.12879	0.12103	0.12049	0.11338	0.11328	0.11025	0.14254	0.12142	0.10976	0.10237	0.10752	0.13541	0.15751	0.12553	0.17533	0.18024	0.16581	0.16344	0.16999	0.1573	0.14183	0.11387	0.12517	0.13685	0.18582	0.14816	0.14829	0.12757	0.13425	0.15346	0.18987	0	0.17956	0.11947	0.12511	0.15302	0.16253	0.16476	0.12194	0.11753	0.12401	0.17227
0.1111	0.080232	0.11528	0.091691	0.1139	0.15146	0.15374	0.16238	0.17769	0.12714	0.20323	0.14659	0.15924	0.18654	0.15198	0.14713	0.12205	0.097492	0.17949	0.16924	0.18934	0.16123	0.16636	0.19223	0.18074	0.2093	0.17871	0.16928	0.17604	0.18788	0.19868	0.19178	0.202	0.17264	0.1798	0.12861	0.16049	0.18248	0.20741	0.17956	0	0.15018	0.22361	0.20694	0.19827	0.20024	0.2098	0.17194	0.21065	0.23751
0.11635	0.073044	0.14083	0.083916	0.17385	0.19844	0.15769	0.14947	0.19048	0.18564	0.17118	0.18717	0.18243	0.17327	0.16615	0.1404	0.13409	0.10965	0.16901	0.18115	0.1718	0.16227	0.13412	0.15109	0.12536	0.13556	0.16812	0.16427	0.1629	0.17077	0.15521	0.16054	0.14353	0.16203	0.13588	0.15674	0.11678	0.14993	0.15589	0.11947	0.15018	0	0.17367	0.18844	0.16288	0.14702	0.18317	0.21565	0.17814	0.18602
0.12179	0.0782	0.12548	0.097174	0.14422	0.19083	0.20238	0.19479	0.19325	0.17001	0.2242	0.18786	0.1891	0.2662	0.13941	0.16001	0.15063	0.11508	0.22641	0.16179	0.2249	0.23718	0.13509	0.135	0.12418	0.18681	0.20118	0.16919	0.16662	0.22713	0.25565	0.2422	0.15162	0.15043	0.14885	0.16379	0.11875	0.19649	0.15674	0.12511	0.22361	0.17367	0	0.18947	0.21917	0.16461	0.22686	0.21172	0.20809	0.18828
0.1158	0.083092	0.1263	0.075093	0.14264	0.1634	0.14202	0.14803	0.17623	0.14935	0.21219	0.16785	0.21406	0.21475	0.14691	0.15902	0.11992	0.11096	0.1601	0.16943	0.19562	0.15792	0.14083	0.2032	0.16173	0.19376	0.16494	0.15571	0.18941	0.22767	0.16851	0.18405	0.17277	0.15236	0.16154	0.12399	0.13833	0.175	0.20848	0.15302	0.20694	0.18844	0.18947	0	0.18985	0.18153	0.21357	0.19664	0.20702	0.2108
0.12173	0.08357	0.13766	0.093499	0.13976	0.1616	0.17613	0.21544	0.21762	0.15191	0.23662	0.16133	0.1979	0.20764	0.17697	0.17523	0.13779	0.11011	0.2253	0.19757	0.22716	0.1813	0.16621	0.17293	0.17001	0.22237	0.18362	0.19303	0.20323	0.2298	0.24447	0.20672	0.20956	0.17162	0.15851	0.14994	0.14201	0.21113	0.18072	0.16253	0.19827	0.16288	0.21917	0.18985	0	0.18786	0.20323	0.1718	0.18352	0.26894
0.12147	0.079496	0.12926	0.087598	0.15578	0.15244	0.14182	0.17597	0.20342	0.15594	0.20436	0.14439	0.18638	0.14114	0.16473	0.18033	0.12195	0.11471	0.17058	0.18655	0.20735	0.18399	0.16964	0.18748	0.1711	0.16154	0.17454	0.18747	0.20839	0.17493	0.2176	0.18155	0.18226	0.18015	0.16185	0.15242	0.14553	0.17372	0.17479	0.16476	0.20024	0.14702	0.16461	0.18153	0.18786	0	0.20565	0.15853	0.17287	0.25053
0.16731	0.088382	0.17548	0.093834	0.2111	0.26912	0.21317	0.20688	0.22153	0.26992	0.23735	0.312	0.23408	0.27096	0.21066	0.19374	0.16427	0.13031	0.23621	0.24554	0.27318	0.24341	0.12875	0.12747	0.14038	0.16553	0.19398	0.24059	0.22964	0.23115	0.25745	0.23748	0.12661	0.23189	0.20859	0.16827	0.16106	0.17043	0.1366	0.12194	0.2098	0.18317	0.22686	0.21357	0.20323	0.20565	0	0.24988	0.18637	0.22251
0.14655	0.083425	0.15503	0.095956	0.19064	0.22907	0.23493	0.26776	0.29161	0.20346	0.29186	0.23298	0.31477	0.26235	0.17708	0.22767	0.15935	0.12647	0.22645	0.18905	0.20132	0.2527	0.12956	0.13002	0.12428	0.13899	0.16642	0.18655	0.21259	0.31786	0.26066	0.17748	0.13279	0.15616	0.13725	0.16813	0.10752	0.14574	0.13156	0.11753	0.17194	0.21565	0.21172	0.19664	0.1718	0.15853	0.24988	0	0.23579	0.28847
0.1174	0.078967	0.1421	0.092865	0.18201	0.21627	0.17026	0.15095	0.16183	0.19414	0.18315	0.20388	0.22769	0.23558	0.14837	0.14144	0.13874	0.10117	0.17584	0.17071	0.19189	0.189	0.12599	0.12963	0.12989	0.15379	0.19613	0.16196	0.16432	0.25833	0.20211	0.2017	0.14796	0.17883	0.16052	0.12221	0.12858	0.18966	0.15264	0.12401	0.21065	0.17814	0.20809	0.20702	0.18352	0.17287	0.18637	0.23579	0	0.19729
0.14815	0.083925	0.18815	0.088861	0.22542	0.25912	0.17862	0.16636	0.19708	0.28691	0.18673	0.29094	0.2352	0.2392	0.18404	0.1846	0.15306	0.12819	0.18617	0.2299	0.23706	0.20494	0.17647	0.17046	0.18796	0.21135	0.24341	0.21617	0.19784	0.22277	0.21279	0.21351	0.20534	0.22617	0.22698	0.14973	0.17219	0.23076	0.20069	0.17227	0.23751	0.18602	0.18828	0.2108	0.26894	0.25053	0.22251	0.28847	0.19729	0
0.10851	0.080862	0.12476	0.092405	0.11599	0.11455	0.10856	0.099245	0.10869	0.11824	0.10489	0.11121	0.10941	0.1018	0.1012	0.10592	0.11287	0.11718	0.09706	0.11215	0.10117	0.099715	0.092798	0.092138	0.092707	0.089916	0.10021	0.10315	0.10323	0.10404	0.10015	0.094821	0.085884	0.11274	0.10181	0.1035	0.097845	0.08794	0.092294	0.091393	0.089314	0.088822	0.092599	0.094529	0.096245	0.094091	0.10561	0.11463	0.085632	0.10785
0.14061	0.081994	0.16082	0.10015	0.18019	0.18445	0.16358	0.16502	0.18923	0.18749	0.16979	0.16374	0.22206	0.16596	0.14218	0.17247	0.15166	0.13535	0.16699	0.16446	0.16638	0.16806	0.12026	0.12033	0.12093	0.1317	0.13767	0.14384	0.16413	0.1855	0.15092	0.13797	0.11987	0.1591	0.14617	0.16773	0.1147	0.14506	0.12171	0.10921	0.1367	0.14996	0.13286	0.14099	0.16817	0.14841	0.20385	0.18259	0.15366	0.20989
0.13943	0.083375	0.14168	0.09125	0.17573	0.18307	0.15168	0.14931	0.17206	0.19765	0.15811	0.17867	0.18769	0.17151	0.13897	0.17355	0.13982	0.1291	0.18213	0.16566	0.19292	0.19925	0.14744	0.13338	0.13796	0.15478	0.16155	0.16205	0.15878	0.16166	0.17875	0.15578	0.14876	0.15524	0.16239	0.16435	0.12788	0.16988	0.14447	0.1374	0.15404	0.15287	0.13517	0.14005	0.19844	0.17013	0.2059	0.18617	0.15134	0.20443
0.14084	0.074035	0.12478	0.085182	0.14555	0.19357	0.15426	0.18281	0.18861	0.21994	0.16367	0.23512	0.16086	0.22006	0.17649	0.22707	0.13793	0.12788	0.19158	0.18879	0.18644	0.22501	0.17628	0.16311	0.16252	0.1825	0.22117	0.17839	0.19146	0.14831	0.21664	0.17254	0.18943	0.18829	0.16242	0.18332	0.13551	0.17196	0.17993	0.15193	0.1517	0.15919	0.13929	0.1421	0.18131	0.21647	0.24664	0.2369	0.15244	0.20908
0.14834	0.091919	0.15816	0.094271	0.16051	0.20391	0.19147	0.21972	0.21107	0.18981	0.22832	0.18626	0.19652	0.19636	0.1584	0.16464	0.14886	0.11656	0.19262	0.16764	0.18146	0.19079	0.11061	0.11578	0.11808	0.12271	0.13368	0.16717	0.17109	0.21285	0.19471	0.1425	0.11425	0.15178	0.13219	0.14031	0.11265	0.12806	0.11815	0.10294	0.14238	0.14503	0.18401	0.13845	0.16849	0.13806	0.2476	0.21942	0.17498	0.20663
0.14561	0.086738	0.16771	0.094046	0.17618	0.20578	0.18946	0.20098	0.21582	0.20786	0.22222	0.20084	0.21501	0.18828	0.17002	0.19638	0.16142	0.12653	0.18186	0.19169	0.17622	0.19606	0.11441	0.11669	0.10965	0.12006	0.13237	0.16157	0.186	0.19064	0.17003	0.12552	0.11157	0.17314	0.14078	0.16963	0.12019	0.12613	0.11087	0.10854	0.1188	0.15631	0.14018	0.13147	0.15503	0.143	0.2804	0.20525	0.15605	0.24086
0.12766	0.084006	0.14284	0.092475	0.16735	0.18524	0.15108	0.16337	0.17577	0.19844	0.16697	0.18431	0.18117	0.16874	0.15243	0.1755	0.15243	0.12858	0.17252	0.16109	0.1573	0.19267	0.10523	0.10532	0.10133	0.11632	0.12487	0.13957	0.16138	0.15526	0.15998	0.12921	0.10909	0.15135	0.12481	0.18514	0.11054	0.12113	0.10301	0.10182	0.11682	0.13065	0.12948	0.12465	0.14142	0.13325	0.19718	0.17607	0.12905	0.18648
0.10293	0.075234	0.11364	0.07981	0.11568	0.11288	0.096645	0.10541	0.12234	0.1204	0.11798	0.10819	0.10581	0.10385	0.11375	0.10818	0.1028	0.090125	0.11811	0.12402	0.12338	0.10734	0.10217	0.093923	0.098365	0.099833	0.11144	0.11821	0.10363	0.10801	0.11002	0.10619	0.10228	0.12107	0.11264	0.10244	0.10159	0.10234	0.1014	0.10199	0.10399	0.10368	0.11402	0.098502	0.12625	0.10951	0.12463	0.12624	0.10725	0.12963
0.089365	0.074003	0.088251	0.076113	0.092257	0.09735	0.090165	0.086684	0.097528	0.096499	0.095767	0.092821	0.098713	0.093504	0.095316	0.093212	0.095698	0.082951	0.10621	0.09763	0.10211	0.10334	0.085679	0.091605	0.092463	0.091163	0.097017	0.095749	0.08672	0.096784	0.091879	0.094407	0.094969	0.10084	0.09495	0.088301	0.092219	0.096192	0.092687	0.093603	0.10069	0.089504	0.10117	0.089465	0.10464	0.097324	0.10389	0.11629	0.097952	0.1229
0.098857	0.074369	0.1036	0.085792	0.089808	0.10125	0.096827	0.094041	0.10197	0.097345	0.10186	0.096052	0.092484	0.089602	0.098304	0.098002	0.10534	0.097699	0.10233	0.10413	0.098539	0.098449	0.094622	0.094043	0.0942	0.093802	0.093579	0.0949	0.089002	0.089535	0.089422	0.094272	0.090017	0.10397	0.097699	0.091211	0.097858	0.086834	0.094052	0.095716	0.088078	0.09238	0.093117	0.092525	0.087065	0.098986	0.088521	0.094748	0.091007	0.10384
0.12048	0.078783	0.11772	0.090672	0.13501	0.1358	0.12227	0.14249	0.1712	0.15699	0.17091	0.14104	0.14942	0.13461	0.1652	0.17077	0.12237	0.12379	0.14867	0.16415	0.16407	0.16791	0.17404	0.17611	0.16897	0.1774	0.17252	0.17448	0.17314	0.14639	0.16528	0.1575	0.18965	0.16116	0.15019	0.16191	0.14798	0.16924	0.1823	0.15497	0.20116	0.14845	0.15441	0.16581	0.16939	0.17532	0.18095	0.14079	0.15621	0.22124
0.090485	0.077562	0.098719	0.082706	0.11249	0.11626	0.10355	0.10277	0.11513	0.11014	0.11676	0.1084	0.10539	0.11442	0.13035	0.10959	0.10891	0.095874	0.1116	0.11658	0.13251	0.12527	0.15464	0.17328	0.15751	0.15869	0.15574	0.14125	0.14053	0.10858	0.12247	0.12356	0.16999	0.12508	0.13132	0.1217	0.13848	0.15215	0.18586	0.16269	0.18313	0.12652	0.12968	0.15973	0.14563	0.16035	0.11323	0.11402	0.1225	0.16485
0.14335	0.081997	0.14232	0.084423	0.16132	0.18544	0.18975	0.18979	0.21555	0.18228	0.20191	0.19659	0.19072	0.20746	0.1742	0.1876	0.15509	0.1253	0.18869	0.18328	0.18157	0.21896	0.14991	0.1375	0.14138	0.15438	0.18343	0.16281	0.19022	0.18679	0.20806	0.1442	0.15465	0.17575	0.15465	0.15879	0.12595	0.15903	0.14977	0.13644	0.14707	0.15644	0.16702	0.14326	0.16632	0.1869	0.26461	0.20995	0.18175	0.20782
0.13965	0.085421	0.15946	0.088574	0.21262	0.21384	0.18845	0.19018	0.23368	0.21335	0.20354	0.19452	0.25635	0.20186	0.15231	0.20215	0.15872	0.12889	0.19931	0.18492	0.20418	0.21305	0.15404	0.14173	0.14794	0.16421	0.1793	0.1703	0.19325	0.23613	0.20107	0.16278	0.15316	0.17072	0.16825	0.18312	0.12575	0.17841	0.14804	0.1363	0.16472	0.19292	0.15134	0.15205	0.21236	0.1889	0.26666	0.22254	0.21183	0.27924
0.15114	0.079747	0.15456	0.088479	0.18513	0.23589	0.18468	0.21327	0.1764	0.2552	0.19223	0.27487	0.18343	0.25611	0.18179	0.19379	0.16051	0.13444	0.21952	0.21588	0.23057	0.24184	0.1706	0.1579	0.16627	0.18482	0.23112	0.20641	0.19826	0.18334	0.23334	0.20287	0.18739	0.21261	0.20237	0.15383	0.15635	0.19139	0.18275	0.16561	0.19422	0.16638	0.20377	0.19145	0.24144	0.25996	0.23946	0.28364	0.19047	0.22018
0.10234	0.079706	0.10146	0.088643	0.10989	0.12548	0.12075	0.12626	0.12968	0.12529	0.14168	0.13402	0.12498	0.14504	0.12515	0.12035	0.1161	0.10052	0.15152	0.13808	0.16197	0.15829	0.12733	0.14192	0.12684	0.14575	0.15799	0.12954	0.11533	0.14187	0.18474	0.15524	0.14997	0.13119	0.13497	0.11731	0.12026	0.16359	0.15842	0.13252	0.18039	0.13348	0.19207	0.17819	0.16354	0.14628	0.14404	0.15468	0.18643	0.20901
0.10911	0.073557	0.10268	0.08347	0.10545	0.13048	0.11781	0.12169	0.14309	0.11648	0.14204	0.13497	0.13598	0.13367	0.13891	0.1351	0.11458	0.10247	0.13191	0.15851	0.15988	0.14742	0.13409	0.13999	0.14058	0.14713	0.193	0.14689	0.13888	0.13104	0.16414	0.15331	0.149	0.15142	0.15731	0.13091	0.13114	0.14363	0.1605	0.13887	0.16683	0.14327	0.1628	0.18676	0.13838	0.16944	0.13151	0.15491	0.21374	0.21217
0.09541	0.074782	0.093413	0.080786	0.10558	0.11531	0.10152	0.10383	0.11895	0.11188	0.12391	0.11342	0.1234	0.11932	0.13007	0.11594	0.1024	0.087677	0.12003	0.12121	0.12663	0.13745	0.11969	0.11878	0.11206	0.11659	0.15208	0.12964	0.12248	0.13992	0.15662	0.142	0.13089	0.11337	0.11187	0.10663	0.10989	0.13171	0.12318	0.11421	0.14007	0.15607	0.14641	0.13971	0.12124	0.12858	0.13019	0.14126	0.20389	0.15764
0.12328	0.076217	0.13333	0.096018	0.13164	0.17752	0.17279	0.20282	0.16145	0.16161	0.20279	0.17952	0.17751	0.23718	0.1515	0.15463	0.16423	0.10694	0.21969	0.17288	0.20226	0.22032	0.14479	0.14836	0.15808	0.18853	0.19258	0.1725	0.17294	0.23386	0.2307	0.17778	0.16944	0.18069	0.18585	0.13927	0.15309	0.22215	0.16924	0.15676	0.21826	0.15155	0.25847	0.1977	0.24044	0.21565	0.24902	0.22535	0.20672	0.2264
0.12907	0.088394	0.13088	0.10051	0.14447	0.19776	0.17924	0.19231	0.1845	0.1735	0.19784	0.18518	0.17157	0.18479	0.14512	0.15536	0.16262	0.12731	0.21208	0.15988	0.20253	0.20065	0.11039	0.11834	0.10708	0.12207	0.13976	0.16235	0.16573	0.1917	0.22827	0.17661	0.11429	0.14546	0.13121	0.14905	0.11283	0.14976	0.124	0.10583	0.17897	0.13273	0.20288	0.17456	0.19787	0.14016	0.17792	0.19764	0.20413	0.15756
0.10893	0.073927	0.11176	0.081123	0.11192	0.12928	0.11288	0.11842	0.12448	0.13061	0.13891	0.13337	0.1165	0.13822	0.13268	0.12745	0.12522	0.099223	0.14864	0.14204	0.15445	0.16284	0.12326	0.13653	0.13474	0.14371	0.15665	0.13542	0.12406	0.13262	0.15795	0.14439	0.1442	0.13811	0.14445	0.11248	0.12616	0.14291	0.14604	0.12502	0.15	0.11782	0.15396	0.14273	0.15514	0.1525	0.14467	0.17299	0.16965	0.20568
0.10544	0.076084	0.097323	0.081102	0.10199	0.12491	0.1125	0.11768	0.1592	0.11485	0.14651	0.11927	0.12974	0.12358	0.16107	0.14404	0.1047	0.0893	0.12478	0.16748	0.1585	0.14051	0.13605	0.15294	0.13394	0.14362	0.18015	0.16855	0.15736	0.13377	0.16932	0.15248	0.16801	0.1592	0.15162	0.12174	0.13128	0.14561	0.15582	0.13467	0.16247	0.18393	0.16251	0.16549	0.13922	0.16234	0.14661	0.13258	0.23255	0.20984
0.10935	0.07343	0.094964	0.087915	0.10828	0.13248	0.12123	0.12427	0.15647	0.12408	0.14961	0.12955	0.14109	0.13518	0.14472	0.16019	0.10994	0.098987	0.13571	0.1596	0.16975	0.16021	0.14555	0.15579	0.13902	0.17365	0.21623	0.14759	0.14714	0.16719	0.2026	0.18873	0.1692	0.15948	0.15758	0.13605	0.14372	0.17956	0.17708	0.14736	0.22992	0.17071	0.23572	0.23073	0.15815	0.18477	0.14113	0.14261	0.26804	0.2306
0.11115	0.076807	0.099734	0.087751	0.1161	0.13794	0.12288	0.12562	0.14546	0.13232	0.1465	0.14518	0.1314	0.13942	0.1509	0.142	0.1084	0.098732	0.14529	0.15958	0.16867	0.17405	0.14532	0.16052	0.15157	0.16616	0.19798	0.15729	0.14315	0.14734	0.21614	0.18266	0.17137	0.1557	0.16302	0.13616	0.15072	0.17327	0.18188	0.1525	0.20698	0.15597	0.21374	0.21895	0.1685	0.18035	0.1472	0.16151	0.25025	0.29792
0.12658	0.074549	0.11865	0.085626	0.11874	0.14968	0.14777	0.14738	0.18504	0.13282	0.19316	0.1428	0.17496	0.17459	0.16204	0.15737	0.12398	0.10643	0.16065	0.18703	0.1974	0.1645	0.1374	0.1553	0.13656	0.16764	0.20226	0.16656	0.16837	0.17984	0.18434	0.17748	0.16766	0.17227	0.16587	0.13289	0.13825	0.17966	0.18586	0.14826	0.2172	0.20277	0.20687	0.23361	0.16299	0.17315	0.17988	0.16784	0.22684	0.23504
0.10109	0.071008	0.096683	0.081703	0.10632	0.12424	0.11437	0.12182	0.1429	0.12103	0.13218	0.13123	0.1221	0.12635	0.13435	0.1277	0.11556	0.096441	0.12039	0.14959	0.14363	0.12233	0.13554	0.13925	0.13296	0.14736	0.17726	0.14343	0.13469	0.12	0.13314	0.13837	0.16359	0.15233	0.14434	0.12474	0.13001	0.14054	0.16337	0.12778	0.15543	0.13611	0.1381	0.16987	0.12297	0.16416	0.13737	0.13621	0.18218	0.1751
0.1129	0.074547	0.11067	0.08379	0.12462	0.13611	0.11726	0.1124	0.15388	0.12827	0.13975	0.12639	0.12932	0.12669	0.14412	0.12833	0.11234	0.09475	0.12268	0.14783	0.14784	0.13704	0.15664	0.17698	0.13826	0.15916	0.17583	0.14832	0.14434	0.12276	0.14343	0.13998	0.18989	0.14035	0.13777	0.11023	0.11726	0.15806	0.18818	0.14336	0.17381	0.22745	0.14459	0.16531	0.14848	0.14357	0.13502	0.14598	0.16784	0.17781
0.10849	0.071296	0.09615	0.08507	0.11811	0.13672	0.12125	0.12167	0.14433	0.12736	0.13257	0.13296	0.12266	0.14044	0.12629	0.13157	0.10832	0.096852	0.12266	0.14091	0.14531	0.12271	0.15646	0.15099	0.14372	0.15378	0.21009	0.13165	0.13019	0.12417	0.13161	0.13835	0.18007	0.14737	0.14976	0.11993	0.12878	0.14754	0.18014	0.1368	0.18078	0.14179	0.16078	0.19183	0.13469	0.17081	0.13643	0.14946	0.17454	0.15588
0.10768	0.068072	0.10221	0.081911	0.10924	0.12965	0.11206	0.11499	0.14883	0.11905	0.13922	0.12164	0.12229	0.12146	0.14235	0.13159	0.10158	0.087754	0.1326	0.15843	0.16035	0.13313	0.14201	0.15484	0.13691	0.15464	0.17399	0.1522	0.14759	0.12316	0.1443	0.13625	0.17597	0.15837	0.1515	0.11243	0.13247	0.14457	0.16834	0.13845	0.15277	0.16569	0.14106	0.15501	0.13214	0.16444	0.13988	0.12345	0.18503	0.17016
0.10776	0.072437	0.10086	0.088348	0.11387	0.12766	0.12209	0.11806	0.15289	0.12333	0.14795	0.12542	0.12763	0.12827	0.13694	0.13659	0.11725	0.096808	0.13144	0.16012	0.16696	0.13126	0.16475	0.16392	0.15489	0.17092	0.19854	0.14637	0.14591	0.12504	0.13463	0.14	0.18935	0.1563	0.16111	0.11882	0.13136	0.15399	0.18521	0.15601	0.16833	0.1565	0.1465	0.1793	0.13729	0.17705	0.13661	0.12415	0.18413	0.16679
0.11497	0.074775	0.099324	0.087341	0.11638	0.12936	0.11744	0.11853	0.13635	0.12218	0.1237	0.13103	0.12751	0.13705	0.11873	0.12551	0.11358	0.1045	0.11967	0.13161	0.14128	0.12288	0.14759	0.14483	0.13315	0.15205	0.20382	0.12699	0.12544	0.11549	0.13125	0.13942	0.17184	0.1385	0.14431	0.12013	0.12207	0.15273	0.17321	0.13177	0.17509	0.13539	0.15415	0.17693	0.14118	0.16412	0.12617	0.14792	0.15622	0.15901
0.1113	0.06763	0.09697	0.090356	0.11399	0.12553	0.1138	0.10871	0.15695	0.11633	0.13807	0.12138	0.13608	0.12177	0.14081	0.12616	0.11493	0.094053	0.12237	0.15579	0.16189	0.12733	0.15696	0.16993	0.14605	0.15276	0.17856	0.15718	0.15068	0.11924	0.14501	0.13958	0.18225	0.14781	0.15108	0.11114	0.12248	0.14428	0.17674	0.14378	0.14353	0.19348	0.12897	0.15016	0.13382	0.15544	0.1292	0.12181	0.16581	0.16863
0.12909	0.084687	0.13114	0.093348	0.17335	0.18932	0.16699	0.15705	0.15253	0.17724	0.15824	0.18508	0.16602	0.17061	0.17581	0.15538	0.13814	0.11126	0.15971	0.17715	0.14849	0.15542	0.12718	0.13193	0.13536	0.13201	0.1457	0.17222	0.16036	0.15993	0.15836	0.13855	0.13131	0.16977	0.15612	0.15893	0.13906	0.1242	0.12866	0.1247	0.11874	0.15418	0.13574	0.13397	0.1331	0.14005	0.1619	0.18244	0.13223	0.15808
0.096288	0.07793	0.096466	0.078299	0.1148	0.11491	0.11387	0.11371	0.14037	0.12333	0.12763	0.11978	0.12033	0.12053	0.15264	0.11759	0.10259	0.10404	0.11349	0.117	0.12117	0.10462	0.12975	0.13836	0.1404	0.14141	0.128	0.12643	0.12599	0.11457	0.11153	0.11981	0.13108	0.12393	0.13555	0.11397	0.11991	0.1162	0.13661	0.13002	0.13076	0.12313	0.11186	0.13366	0.12231	0.12333	0.13401	0.11649	0.11161	0.12643
0.10771	0.078265	0.13532	0.083746	0.15397	0.16335	0.13113	0.13967	0.16703	0.15782	0.18985	0.14427	0.18158	0.14033	0.14418	0.14169	0.10823	0.10071	0.15037	0.1355	0.14544	0.16892	0.11273	0.12026	0.11209	0.11885	0.12522	0.14449	0.15114	0.19755	0.17026	0.13242	0.12094	0.12477	0.10938	0.12961	0.10526	0.11604	0.12338	0.10942	0.13671	0.1945	0.17965	0.17113	0.13316	0.12477	0.17312	0.17449	0.19672	0.20446
0.11006	0.07524	0.13376	0.085308	0.1774	0.17217	0.14963	0.15116	0.16966	0.16664	0.16545	0.16361	0.21497	0.16456	0.12242	0.14295	0.12385	0.095098	0.15079	0.12722	0.14417	0.14936	0.12311	0.12855	0.12009	0.12794	0.15003	0.13053	0.14709	0.20555	0.16003	0.12896	0.13156	0.1226	0.11809	0.12132	0.098803	0.13583	0.14263	0.11308	0.14373	0.2196	0.13648	0.15979	0.14126	0.14203	0.18319	0.22374	0.21192	0.21113
0.093921	0.073597	0.089271	0.074275	0.10156	0.11367	0.097598	0.098571	0.11945	0.11353	0.10586	0.11842	0.11553	0.10312	0.11337	0.099048	0.09683	0.086345	0.10694	0.11823	0.11676	0.1018	0.10837	0.12088	0.10381	0.10257	0.12583	0.11957	0.10644	0.093439	0.1134	0.11121	0.11715	0.11679	0.11164	0.094805	0.10373	0.10619	0.12306	0.11711	0.12204	0.15525	0.10732	0.12912	0.10962	0.11286	0.10322	0.11806	0.12464	0.12941
0.1008	0.077986	0.10174	0.079567	0.13126	0.14204	0.12459	0.11867	0.13146	0.13446	0.12043	0.13111	0.12752	0.13088	0.12586	0.11225	0.11145	0.09756	0.12119	0.11903	0.11363	0.12839	0.11357	0.11028	0.11629	0.11837	0.12404	0.11997	0.12068	0.12287	0.12687	0.11168	0.12099	0.1051	0.10562	0.11292	0.10212	0.11648	0.11583	0.117	0.1146	0.17954	0.13202	0.12176	0.12913	0.11938	0.12713	0.14132	0.10812	0.12704
0.11273	0.081376	0.12312	0.088789	0.15768	0.16077	0.15331	0.15893	0.18038	0.17172	0.18361	0.15725	0.17774	0.14411	0.16013	0.14671	0.12023	0.10619	0.15829	0.16322	0.16102	0.13309	0.15628	0.20282	0.18487	0.17508	0.171	0.16582	0.15474	0.15921	0.14986	0.14844	0.18527	0.14933	0.14529	0.13629	0.13037	0.14804	0.19158	0.15445	0.1565	0.16409	0.1372	0.15883	0.16832	0.15333	0.18338	0.15225	0.13686	0.16664
0.13544	0.078161	0.15577	0.089465	0.1928	0.2063	0.18166	0.18666	0.23828	0.18574	0.24275	0.17782	0.27798	0.18026	0.15803	0.17357	0.13714	0.11281	0.18357	0.16561	0.15663	0.19791	0.13157	0.13603	0.1297	0.14847	0.14924	0.16414	0.1801	0.26797	0.19196	0.15083	0.13989	0.15006	0.13245	0.14753	0.10946	0.14498	0.15065	0.12073	0.18084	0.20704	0.20466	0.19638	0.16602	0.16103	0.26435	0.22182	0.26352	0.3154
0.12991	0.079332	0.13722	0.088891	0.17912	0.19286	0.18476	0.17284	0.22571	0.1857	0.22643	0.19034	0.24783	0.19026	0.16176	0.16058	0.13748	0.11865	0.16965	0.18729	0.19795	0.16556	0.15255	0.19889	0.18052	0.18312	0.18548	0.17777	0.1924	0.20316	0.17196	0.18906	0.17037	0.17373	0.1797	0.14473	0.13662	0.19691	0.19627	0.15961	0.18659	0.18031	0.1783	0.17761	0.20638	0.19849	0.23216	0.20578	0.20226	0.21866
0.10626	0.076898	0.097131	0.0796	0.1054	0.11427	0.10857	0.10293	0.11161	0.10641	0.10493	0.10568	0.10094	0.10112	0.11329	0.11174	0.11175	0.10355	0.12155	0.11497	0.10424	0.12581	0.11181	0.10456	0.098673	0.10807	0.11118	0.10619	0.10216	0.10616	0.11637	0.10321	0.11833	0.12089	0.10447	0.12052	0.10471	0.10494	0.11171	0.099123	0.11224	0.096097	0.099421	0.10343	0.10948	0.11669	0.10823	0.1136	0.1022	0.10787
0.082567	0.066908	0.077533	0.070935	0.084055	0.086062	0.089028	0.085359	0.088862	0.083797	0.087786	0.083479	0.07989	0.084626	0.09201	0.084682	0.08	0.071897	0.087863	0.085951	0.088943	0.084829	0.089101	0.095087	0.083388	0.08894	0.088563	0.090555	0.084584	0.080525	0.082061	0.083811	0.094641	0.093678	0.089951	0.083024	0.096912	0.088168	0.097739	0.093258	0.08952	0.085706	0.086455	0.092005	0.080544	0.089382	0.089178	0.083801	0.087031	0.087176
0.097722	0.07147	0.098696	0.081395	0.11356	0.11425	0.10404	0.10042	0.10983	0.10638	0.10512	0.10395	0.11618	0.10333	0.097095	0.11088	0.1057	0.083871	0.11029	0.10714	0.11286	0.10626	0.11277	0.11171	0.11154	0.10992	0.12032	0.10189	0.098857	0.10812	0.10793	0.10505	0.11285	0.1126	0.10197	0.097463	0.10653	0.10889	0.11402	0.1019	0.10431	0.10666	0.088691	0.096803	0.10746	0.10958	0.10761	0.11504	0.10208	0.11538
0.097844	0.074236	0.11182	0.074312	0.1288	0.12558	0.11084	0.11006	0.11724	0.11569	0.11387	0.11272	0.14559	0.11495	0.10146	0.11757	0.10461	0.085684	0.12032	0.11292	0.12065	0.11319	0.10365	0.10677	0.1041	0.11322	0.10939	0.107	0.10532	0.13064	0.11925	0.10529	0.10501	0.12096	0.11416	0.10327	0.11126	0.11202	0.1093	0.10448	0.11029	0.13851	0.10444	0.11717	0.10664	0.11074	0.11864	0.14816	0.12652	0.13514
0.093423	0.067771	0.095242	0.071384	0.11766	0.10937	0.10133	0.10073	0.11204	0.11033	0.10541	0.10147	0.123	0.10079	0.095064	0.10209	0.090673	0.084804	0.10078	0.10673	0.11095	0.094638	0.094963	0.096482	0.094356	0.10507	0.10801	0.10136	0.10153	0.107	0.10395	0.098135	0.10088	0.098669	0.093284	0.099634	0.091109	0.10671	0.098646	0.096744	0.096389	0.10924	0.092816	0.097333	0.10731	0.1038	0.1107	0.11404	0.10163	0.11543
0.098809	0.086344	0.10571	0.087798	0.091978	0.097702	0.099732	0.092686	0.1007	0.092062	0.091229	0.087134	0.095301	0.090184	0.095819	0.092868	0.10092	0.10041	0.097025	0.098009	0.094096	0.093046	0.099741	0.10656	0.098244	0.09533	0.092926	0.090171	0.087331	0.082827	0.088146	0.081386	0.098416	0.10569	0.097869	0.10232	0.093701	0.091344	0.10012	0.097075	0.090027	0.089571	0.084842	0.089012	0.082042	0.098509	0.09687	0.093576	0.080529	0.092813
0.10408	0.07052	0.11172	0.076452	0.1331	0.13121	0.10018	0.10519	0.11768	0.11681	0.1238	0.11504	0.13983	0.11798	0.12393	0.10715	0.10525	0.088932	0.11829	0.12166	0.12525	0.12142	0.11727	0.13487	0.11591	0.11394	0.13067	0.12912	0.13259	0.13196	0.12847	0.11392	0.13295	0.11217	0.1138	0.096678	0.10119	0.11959	0.14677	0.11442	0.13505	0.18879	0.11831	0.14531	0.11899	0.1222	0.11692	0.1475	0.13495	0.14035
0.0981	0.07638	0.10685	0.080628	0.11864	0.12321	0.11219	0.1045	0.12082	0.12063	0.11412	0.10703	0.13051	0.10575	0.1182	0.11733	0.11932	0.10726	0.10849	0.12414	0.11708	0.11139	0.1063	0.11722	0.10521	0.11808	0.11424	0.10836	0.11297	0.11239	0.10576	0.11253	0.11987	0.12041	0.10424	0.12241	0.10113	0.11775	0.12222	0.09604	0.11252	0.11468	0.098595	0.10485	0.11238	0.11265	0.11207	0.13339	0.10501	0.12297
0.12708	0.078024	0.12129	0.086566	0.1407	0.16353	0.15709	0.16177	0.18333	0.16276	0.19472	0.14579	0.18545	0.17111	0.13739	0.15543	0.12831	0.10975	0.15818	0.13513	0.13116	0.16476	0.11936	0.15557	0.12914	0.12541	0.13696	0.12951	0.15887	0.16893	0.15135	0.1144	0.14574	0.12629	0.10972	0.15017	0.10986	0.13198	0.15326	0.12009	0.15417	0.14153	0.16955	0.16706	0.14209	0.11847	0.18455	0.14795	0.15221	0.18313
0.087128	0.074663	0.086527	0.074111	0.096308	0.1034	0.090367	0.092268	0.096788	0.10024	0.091639	0.10024	0.10087	0.10109	0.097912	0.094164	0.089054	0.083554	0.096541	0.10452	0.097408	0.086901	0.11271	0.11972	0.12526	0.1101	0.1254	0.10829	0.099898	0.10205	0.090087	0.094306	0.12285	0.10925	0.11537	0.095909	0.10776	0.10435	0.12483	0.11523	0.11803	0.1083	0.094762	0.12542	0.099368	0.11369	0.10379	0.115	0.10629	0.10087
0.1084	0.079149	0.10445	0.087748	0.12101	0.13836	0.11638	0.1195	0.14982	0.12799	0.14787	0.12208	0.13003	0.13354	0.13609	0.13056	0.11697	0.10818	0.12465	0.12126	0.12485	0.13045	0.13062	0.16755	0.13267	0.15086	0.15258	0.13007	0.14498	0.13522	0.13145	0.12203	0.15948	0.13343	0.11039	0.13244	0.11322	0.12808	0.18483	0.1264	0.18134	0.14165	0.15343	0.19441	0.12693	0.12346	0.14112	0.12853	0.1544	0.15759
0.085903	0.076488	0.088781	0.06942	0.093091	0.094783	0.082256	0.081973	0.09013	0.098378	0.087474	0.094679	0.094675	0.084929	0.094556	0.083712	0.087867	0.081913	0.086378	0.089342	0.087307	0.084408	0.10318	0.12398	0.10608	0.098829	0.097661	0.096046	0.095292	0.084696	0.08366	0.084475	0.10795	0.092699	0.10146	0.082876	0.10142	0.098983	0.11846	0.10559	0.094973	0.091928	0.084671	0.10169	0.092094	0.10377	0.087596	0.087618	0.082874	0.089903
0.095938	0.076921	0.09242	0.088963	0.098035	0.10599	0.099712	0.10168	0.11469	0.10663	0.10145	0.1042	0.098171	0.10502	0.12052	0.10282	0.11068	0.10013	0.10627	0.10433	0.10701	0.11438	0.14096	0.1454	0.13057	0.14645	0.14183	0.11568	0.1145	0.098446	0.10357	0.12151	0.14967	0.10825	0.10539	0.10399	0.10468	0.1365	0.15752	0.12077	0.15489	0.10822	0.10673	0.14622	0.12405	0.12212	0.10873	0.10026	0.12744	0.13379
0.092785	0.07907	0.084558	0.073191	0.093002	0.10072	0.096996	0.10311	0.11158	0.10051	0.10524	0.1001	0.10163	0.099283	0.10174	0.10926	0.098184	0.085155	0.10013	0.10642	0.11083	0.099682	0.11963	0.12059	0.11298	0.11614	0.13972	0.10074	0.10319	0.10355	0.10879	0.10571	0.12778	0.11364	0.11106	0.10296	0.10506	0.10558	0.12453	0.11379	0.11496	0.10334	0.10568	0.12252	0.10285	0.12298	0.11157	0.10322	0.11941	0.12117
0.1014	0.079108	0.093491	0.078254	0.10604	0.11302	0.10926	0.11116	0.12745	0.11217	0.11544	0.1218	0.11859	0.12772	0.12011	0.11609	0.10495	0.092106	0.10724	0.11453	0.11844	0.10906	0.1462	0.14106	0.13989	0.14227	0.1634	0.12714	0.11938	0.11198	0.10655	0.12226	0.15085	0.12333	0.12854	0.10493	0.10849	0.12815	0.15477	0.13626	0.13722	0.13782	0.11791	0.14553	0.11411	0.13669	0.13331	0.13095	0.13082	0.12797
0.11414	0.082059	0.10252	0.087323	0.11664	0.13525	0.118	0.11385	0.12282	0.12467	0.12758	0.13064	0.12896	0.12462	0.12437	0.11485	0.11067	0.10507	0.11992	0.12889	0.12524	0.11173	0.11875	0.13347	0.11458	0.1376	0.12841	0.12193	0.12475	0.12686	0.10738	0.11282	0.1318	0.12407	0.12079	0.11843	0.11734	0.12149	0.14863	0.11545	0.1538	0.11665	0.12671	0.1598	0.13026	0.13143	0.11375	0.12739	0.12237	0.13315
0.087218	0.073541	0.092886	0.078082	0.093786	0.10055	0.089169	0.091679	0.10236	0.10106	0.099928	0.095157	0.10708	0.095004	0.11102	0.092157	0.094926	0.090032	0.09884	0.10849	0.1108	0.093535	0.10756	0.12352	0.11519	0.12147	0.11508	0.10357	0.10992	0.11157	0.089387	0.10731	0.11296	0.10825	0.10725	0.09463	0.10191	0.11751	0.12963	0.10434	0.1197	0.098347	0.1019	0.12566	0.10693	0.11158	0.1017	0.10445	0.11256	0.11754
0.09652	0.07914	0.093355	0.081846	0.093956	0.10742	0.097637	0.10214	0.11959	0.10698	0.12158	0.10602	0.10676	0.10035	0.10514	0.10347	0.10221	0.087053	0.10611	0.11735	0.11277	0.10198	0.12375	0.12903	0.13023	0.13344	0.12771	0.11812	0.12371	0.1063	0.11278	0.11893	0.13734	0.11332	0.12349	0.092883	0.10545	0.12752	0.14081	0.12472	0.13418	0.097162	0.10683	0.11942	0.12232	0.12793	0.12022	0.10932	0.10933	0.12472
0.086017	0.08046	0.086905	0.075437	0.08554	0.096854	0.08798	0.090135	0.10293	0.090118	0.096805	0.090818	0.093177	0.091882	0.10229	0.090939	0.08827	0.083875	0.092138	0.10499	0.097757	0.082971	0.13279	0.12662	0.12039	0.12008	0.12639	0.10948	0.10877	0.08933	0.092847	0.096488	0.134	0.10521	0.11239	0.088757	0.10717	0.11381	0.13565	0.12355	0.11887	0.11103	0.093877	0.11074	0.11644	0.12318	0.09932	0.094802	0.090269	0.10423
0.12327	0.073271	0.11477	0.091868	0.12653	0.14769	0.15016	0.15401	0.18406	0.1367	0.17181	0.13161	0.16013	0.1364	0.13886	0.14386	0.12193	0.10679	0.13437	0.1287	0.12569	0.1434	0.12481	0.15742	0.12402	0.12442	0.13361	0.14181	0.14247	0.15169	0.1455	0.11812	0.14688	0.12833	0.10848	0.12242	0.11126	0.1262	0.15958	0.12267	0.16383	0.13753	0.14619	0.17229	0.12834	0.11948	0.16223	0.14046	0.15279	0.1746
0.11417	0.080292	0.1081	0.084215	0.14164	0.15604	0.12922	0.13343	0.13827	0.15089	0.14008	0.15162	0.15736	0.1392	0.11999	0.13014	0.11429	0.099572	0.14013	0.14438	0.1665	0.13384	0.14004	0.12872	0.13023	0.15616	0.15823	0.13509	0.14022	0.15507	0.13638	0.14132	0.13663	0.14624	0.14814	0.12118	0.11703	0.1503	0.14443	0.12956	0.15665	0.13111	0.13527	0.15047	0.17023	0.15817	0.1565	0.15945	0.14078	0.15536
0.10399	0.079988	0.10766	0.086478	0.12764	0.14499	0.12398	0.11135	0.13673	0.13717	0.13394	0.13833	0.13646	0.12976	0.13728	0.11842	0.12377	0.10022	0.1192	0.13588	0.12488	0.12318	0.13683	0.15644	0.13973	0.15218	0.1506	0.14297	0.14639	0.13046	0.13142	0.1285	0.15717	0.12803	0.13099	0.12049	0.12458	0.13493	0.16519	0.12687	0.16339	0.13566	0.13154	0.15299	0.13623	0.13749	0.12942	0.14663	0.13159	0.13906
0.10996	0.073386	0.10381	0.084183	0.12628	0.14843	0.13065	0.12333	0.15254	0.13799	0.15213	0.1351	0.14021	0.14015	0.13409	0.13096	0.1104	0.10285	0.12488	0.12556	0.12685	0.13789	0.13159	0.1535	0.13241	0.12849	0.13246	0.13324	0.13519	0.12444	0.13289	0.11928	0.14181	0.12298	0.11445	0.12275	0.12419	0.13042	0.15537	0.12577	0.14957	0.1324	0.13214	0.1457	0.1288	0.12511	0.14344	0.13868	0.128	0.15577
0.094649	0.073125	0.10836	0.083689	0.11567	0.11062	0.10139	0.10947	0.1171	0.12528	0.12305	0.11681	0.13281	0.10967	0.11908	0.11046	0.10257	0.089186	0.11348	0.12545	0.11029	0.1021	0.1043	0.11264	0.10581	0.11427	0.11349	0.11596	0.11355	0.12532	0.11087	0.10725	0.11255	0.13282	0.10767	0.096247	0.10916	0.11049	0.1112	0.09822	0.11324	0.11704	0.11243	0.12421	0.11521	0.11914	0.12893	0.12667	0.11948	0.13675
0.10949	0.084159	0.11398	0.084936	0.14466	0.15355	0.12271	0.13088	0.15416	0.15416	0.15909	0.14048	0.14182	0.13743	0.14102	0.13569	0.12246	0.10574	0.14578	0.14286	0.15128	0.14243	0.1164	0.13988	0.10963	0.12251	0.14159	0.13862	0.14574	0.14422	0.15724	0.13018	0.13292	0.14547	0.1269	0.12535	0.1204	0.12945	0.1374	0.11059	0.15793	0.13007	0.14879	0.16011	0.14107	0.13238	0.13878	0.15494	0.15846	0.16658
0.093807	0.071816	0.10808	0.082264	0.11737	0.12805	0.10691	0.11101	0.12592	0.12525	0.12326	0.1122	0.12809	0.10838	0.12512	0.11736	0.10159	0.093519	0.1149	0.11451	0.10991	0.11161	0.12615	0.12785	0.11424	0.11705	0.11958	0.1227	0.11204	0.11918	0.11009	0.10595	0.13136	0.12117	0.10597	0.10335	0.11318	0.1095	0.12733	0.11406	0.11968	0.13002	0.10777	0.12876	0.10803	0.11133	0.13112	0.11821	0.11898	0.15102
0.1063	0.083991	0.099466	0.083767	0.10149	0.11555	0.10269	0.11162	0.12606	0.10227	0.13207	0.11144	0.13045	0.10837	0.11687	0.1201	0.10907	0.11042	0.10941	0.13541	0.13477	0.10356	0.12689	0.14094	0.13381	0.15288	0.13872	0.11745	0.14427	0.11783	0.11082	0.12022	0.13313	0.12656	0.13004	0.11446	0.11263	0.13206	0.15522	0.12216	0.15565	0.11357	0.12008	0.1582	0.1278	0.14416	0.11868	0.11227	0.1226	0.13859
0.093579	0.07779	0.090971	0.076601	0.088507	0.092143	0.090512	0.091023	0.10189	0.094487	0.099464	0.091712	0.090261	0.093431	0.098565	0.096782	0.096799	0.087987	0.092989	0.10608	0.09966	0.091101	0.11344	0.13153	0.12559	0.12031	0.11015	0.10627	0.10387	0.091115	0.088827	0.09395	0.12154	0.10363	0.11141	0.091473	0.098749	0.11222	0.13668	0.11236	0.11759	0.095258	0.0881	0.1187	0.10468	0.12285	0.10162	0.093961	0.097091	0.099648
0.071393	0.066053	0.070868	0.069368	0.072732	0.07488	0.081409	0.073809	0.074848	0.078722	0.077994	0.079107	0.069216	0.074719	0.075339	0.07681	0.072657	0.075563	0.074324	0.073518	0.081757	0.076012	0.076982	0.08176	0.075151	0.076817	0.075628	0.07068	0.076377	0.076775	0.076333	0.073903	0.079869	0.075299	0.075825	0.077706	0.083255	0.080611	0.08791	0.085542	0.092195	0.075464	0.082514	0.094197	0.076571	0.07788	0.076993	0.075133	0.078787	0.076361
0.086404	0.074312	0.086483	0.077282	0.094851	0.10396	0.1037	0.10531	0.10627	0.10312	0.10926	0.10636	0.10049	0.10569	0.10474	0.097561	0.098293	0.086679	0.098344	0.099269	0.10455	0.10421	0.1254	0.13159	0.12168	0.13356	0.12194	0.10918	0.10697	0.085739	0.10218	0.11507	0.14064	0.098853	0.1053	0.091951	0.10953	0.12181	0.14692	0.11788	0.12779	0.098214	0.1021	0.12099	0.11328	0.11318	0.11016	0.10135	0.089987	0.11062
0.079198	0.070868	0.088347	0.074694	0.092907	0.095215	0.099356	0.099877	0.10239	0.096411	0.099643	0.097912	0.09854	0.096129	0.10055	0.096269	0.09323	0.082422	0.09197	0.095016	0.10407	0.094898	0.14383	0.13893	0.13428	0.14377	0.141	0.10966	0.1011	0.089072	0.088553	0.1106	0.1541	0.091884	0.10737	0.090593	0.10337	0.13278	0.15822	0.13248	0.14002	0.10113	0.10162	0.11898	0.12166	0.12013	0.1029	0.093711	0.1007	0.11239
0.091045	0.080696	0.092911	0.077961	0.093497	0.098935	0.094898	0.10179	0.10227	0.10101	0.093095	0.092032	0.091413	0.092557	0.092711	0.095617	0.096944	0.084004	0.0882	0.09075	0.09202	0.085916	0.092591	0.097884	0.087089	0.096763	0.096432	0.09191	0.088914	0.079529	0.091264	0.08496	0.10577	0.089733	0.08448	0.093337	0.086351	0.089972	0.10744	0.089467	0.096422	0.093917	0.084942	0.097997	0.082177	0.089235	0.093534	0.089562	0.092028	0.09626
0.089682	0.078213	0.08845	0.07577	0.10744	0.09669	0.10482	0.10646	0.10903	0.10459	0.10809	0.11204	0.10601	0.1091	0.10645	0.096263	0.099303	0.091921	0.10086	0.10337	0.10806	0.096328	0.12969	0.13401	0.14045	0.14099	0.13883	0.10761	0.10653	0.096038	0.10296	0.10962	0.1511	0.11062	0.11365	0.096631	0.11156	0.13055	0.15368	0.13174	0.13904	0.1014	0.099973	0.12099	0.12159	0.11539	0.12073	0.10145	0.097154	0.12281
0.088658	0.082689	0.096044	0.080937	0.098705	0.09806	0.10059	0.10402	0.10551	0.096758	0.10481	0.092672	0.090758	0.097952	0.10426	0.095999	0.10207	0.092869	0.091771	0.10571	0.094045	0.08651	0.10816	0.10508	0.10372	0.10885	0.10446	0.093321	0.097119	0.089211	0.089251	0.086587	0.12064	0.10448	0.09682	0.092902	0.092531	0.095588	0.11434	0.10231	0.096102	0.098394	0.090308	0.097775	0.08945	0.092635	0.11038	0.098207	0.093398	0.10817
0.085828	0.078851	0.086285	0.072572	0.091572	0.085905	0.080398	0.078965	0.092196	0.089618	0.084148	0.093423	0.086669	0.082287	0.099944	0.088713	0.087096	0.079284	0.08436	0.086296	0.10394	0.087565	0.11423	0.12851	0.10748	0.10746	0.101	0.091844	0.088853	0.084055	0.092278	0.091392	0.11428	0.099068	0.09656	0.083409	0.11036	0.11059	0.12243	0.1085	0.099163	0.088115	0.087251	0.099695	0.092408	0.10124	0.089707	0.086198	0.086175	0.093592
0.078975	0.071563	0.080477	0.07739	0.086513	0.095413	0.087345	0.087487	0.095747	0.094447	0.088816	0.096172	0.087566	0.09061	0.095022	0.094005	0.086332	0.088426	0.090028	0.08491	0.094147	0.081435	0.11244	0.11065	0.099376	0.11154	0.10502	0.091704	0.08961	0.086906	0.091071	0.09671	0.12211	0.091448	0.096449	0.086734	0.093624	0.10768	0.12017	0.11251	0.11604	0.090565	0.093506	0.10962	0.11022	0.09706	0.090997	0.092626	0.1011	0.10307
0.091989	0.076938	0.096057	0.090267	0.10672	0.10657	0.10768	0.10639	0.12035	0.10593	0.11382	0.11168	0.099884	0.11225	0.13418	0.1086	0.10173	0.090142	0.109	0.099792	0.1158	0.11302	0.16235	0.16739	0.14514	0.16063	0.14518	0.11894	0.11081	0.10138	0.10938	0.12478	0.16801	0.10457	0.10938	0.099592	0.11401	0.14428	0.16382	0.13822	0.1304	0.12257	0.10944	0.10969	0.13286	0.12583	0.12735	0.10798	0.10907	0.13356
0.080643	0.076976	0.076908	0.079029	0.079168	0.086322	0.08135	0.078995	0.076962	0.08342	0.083987	0.084664	0.07835	0.080902	0.090283	0.078441	0.090719	0.073173	0.078188	0.084129	0.090195	0.07542	0.10666	0.099314	0.098757	0.099801	0.10082	0.09069	0.087253	0.079744	0.072936	0.082128	0.099322	0.09385	0.092754	0.082109	0.089396	0.091238	0.10451	0.095421	0.091011	0.079653	0.081232	0.090646	0.081604	0.092685	0.086154	0.080458	0.081708	0.086493
0.076299	0.073472	0.082279	0.074812	0.082813	0.081	0.077956	0.074257	0.089782	0.082384	0.080669	0.083837	0.079915	0.080621	0.081877	0.079815	0.082929	0.082563	0.075932	0.083879	0.084303	0.080078	0.099341	0.098749	0.091324	0.087748	0.092305	0.080752	0.077802	0.08329	0.077779	0.081101	0.094796	0.093058	0.085332	0.08023	0.092595	0.090924	0.10303	0.0977	0.088489	0.078688	0.080105	0.087049	0.083218	0.086677	0.077928	0.078814	0.079178	0.080239
0.077977	0.070139	0.077	0.070517	0.075097	0.078185	0.073975	0.076957	0.089734	0.079567	0.08225	0.078644	0.074503	0.079086	0.079738	0.085852	0.077872	0.072369	0.080129	0.075918	0.088631	0.07336	0.097047	0.10704	0.10036	0.089174	0.092416	0.082267	0.083077	0.076808	0.075457	0.078097	0.1047	0.081568	0.080526	0.079863	0.086601	0.085648	0.10683	0.10336	0.093698	0.075683	0.084496	0.09071	0.076313	0.08778	0.0815	0.074259	0.07643	0.078458
0.085601	0.078182	0.090449	0.081877	0.095078	0.10004	0.088388	0.085392	0.096113	0.096942	0.089252	0.096032	0.089931	0.089036	0.11061	0.092134	0.092605	0.086118	0.093474	0.08818	0.10317	0.096098	0.1246	0.12057	0.11782	0.11075	0.10843	0.10518	0.099041	0.094927	0.096369	0.10064	0.11335	0.1006	0.098486	0.087572	0.097935	0.1092	0.11482	0.11257	0.096472	0.096922	0.090447	0.096396	0.098105	0.10367	0.092185	0.088911	0.093404	0.10695
0.076008	0.068764	0.081493	0.07089	0.076999	0.082011	0.078234	0.078512	0.08793	0.083995	0.081687	0.084601	0.081096	0.081152	0.086407	0.084118	0.080691	0.076565	0.077068	0.088967	0.084762	0.079363	0.090009	0.096414	0.093589	0.094867	0.086418	0.08331	0.083529	0.079468	0.075894	0.083722	0.095454	0.084079	0.084979	0.086799	0.086976	0.090783	0.099191	0.092563	0.091203	0.081359	0.07937	0.092316	0.077702	0.087281	0.075152	0.079074	0.078595	0.08288
0.10484	0.092175	0.15815	0.095217	0.13338	0.13864	0.12368	0.12284	0.14206	0.12648	0.15332	0.12214	0.16259	0.1217	0.13291	0.13029	0.12169	0.097524	0.12229	0.14971	0.13773	0.10691	0.099364	0.10475	0.1014	0.10666	0.11434	0.13111	0.13112	0.14919	0.12075	0.10696	0.099337	0.13302	0.12129	0.12985	0.10322	0.1057	0.10123	0.093602	0.10676	0.13261	0.10821	0.11411	0.1156	0.12118	0.15668	0.13346	0.12979	0.15967
0.10011	0.090914	0.10532	0.097997	0.093742	0.10064	0.098554	0.1005	0.10782	0.10043	0.1051	0.096219	0.089102	0.097157	0.10044	0.097115	0.10168	0.097045	0.099839	0.10407	0.09426	0.094883	0.086262	0.092845	0.08658	0.086111	0.08681	0.09894	0.091496	0.088272	0.089127	0.0835	0.091454	0.098952	0.088785	0.092223	0.089309	0.085552	0.087175	0.082079	0.089697	0.094099	0.09033	0.091643	0.093079	0.087634	0.097832	0.095995	0.079698	0.091675
0.096566	0.089299	0.10642	0.081464	0.089642	0.086781	0.084481	0.077657	0.083257	0.086905	0.083053	0.080472	0.080085	0.077493	0.083414	0.078949	0.08606	0.085643	0.075214	0.083257	0.085554	0.069645	0.078194	0.079241	0.078399	0.073708	0.081984	0.082416	0.075453	0.080131	0.073763	0.078455	0.079598	0.084693	0.079682	0.077386	0.074588	0.077473	0.080105	0.071849	0.084028	0.072539	0.075795	0.082822	0.077285	0.074883	0.082358	0.083141	0.069452	0.080845
0.14759	0.10419	0.17444	0.12256	0.13843	0.15348	0.14364	0.14781	0.16042	0.1534	0.15345	0.13651	0.17755	0.1241	0.12512	0.12913	0.13042	0.10477	0.12912	0.13511	0.13685	0.12475	0.10232	0.11495	0.10586	0.11568	0.11739	0.12082	0.13326	0.1425	0.12251	0.11782	0.10781	0.1272	0.11333	0.12812	0.093108	0.12279	0.10976	0.099325	0.11788	0.12702	0.12604	0.12749	0.13707	0.11852	0.15735	0.12597	0.1202	0.15737
0.12984	0.089829	0.16827	0.094273	0.18814	0.18706	0.16429	0.17355	0.21943	0.17372	0.21456	0.16214	0.2607	0.16827	0.16854	0.1876	0.1436	0.12022	0.15902	0.19532	0.18347	0.15862	0.12021	0.12695	0.12374	0.13915	0.14531	0.16518	0.16885	0.22277	0.15685	0.14451	0.12249	0.16458	0.14632	0.17831	0.11589	0.14219	0.11738	0.11502	0.13679	0.18504	0.15217	0.14867	0.17214	0.1595	0.22526	0.19429	0.17517	0.22438
0.1599	0.094347	0.13055	0.11136	0.13903	0.15262	0.1465	0.13998	0.16676	0.14585	0.16726	0.14154	0.13892	0.13309	0.13794	0.14131	0.14504	0.10825	0.13658	0.14109	0.12628	0.14091	0.10629	0.11321	0.10408	0.106	0.12374	0.1362	0.13615	0.12849	0.1402	0.11172	0.1108	0.12882	0.11544	0.12738	0.10294	0.11193	0.11011	0.10095	0.12437	0.11764	0.13393	0.12245	0.12874	0.11879	0.1508	0.1455	0.11742	0.13513
0.12931	0.081392	0.14833	0.090549	0.17728	0.17673	0.15721	0.16973	0.20501	0.17942	0.20167	0.17439	0.21535	0.17612	0.18038	0.18658	0.15484	0.12018	0.17656	0.19591	0.18032	0.18172	0.11439	0.13236	0.12625	0.13162	0.14824	0.1831	0.19284	0.19431	0.17048	0.13392	0.1257	0.16878	0.15061	0.18907	0.1348	0.12526	0.1219	0.12087	0.11774	0.1679	0.14656	0.14686	0.14229	0.15436	0.20742	0.1802	0.15447	0.2116
0.15312	0.088864	0.15688	0.098541	0.18341	0.17388	0.19213	0.20113	0.22058	0.17424	0.24346	0.17345	0.26554	0.19623	0.15631	0.20687	0.14421	0.12117	0.18512	0.17047	0.18458	0.18156	0.12293	0.13432	0.1346	0.14572	0.15479	0.16378	0.18837	0.2282	0.18402	0.158	0.12223	0.15187	0.13768	0.16494	0.10718	0.15288	0.12506	0.11875	0.15088	0.18888	0.17085	0.16912	0.18016	0.16361	0.25611	0.18288	0.19894	0.24111
0.14267	0.082253	0.14102	0.090678	0.15447	0.19054	0.18063	0.17831	0.21672	0.18784	0.22176	0.18434	0.17274	0.15685	0.19154	0.16648	0.14709	0.12256	0.17097	0.18961	0.15521	0.18076	0.11146	0.12806	0.10829	0.1099	0.1323	0.17067	0.18064	0.17617	0.17144	0.13441	0.12169	0.15748	0.13019	0.15763	0.10881	0.12068	0.11953	0.10549	0.14061	0.1706	0.17269	0.14356	0.14277	0.1354	0.17263	0.19104	0.15482	0.1567
0.14295	0.084698	0.13368	0.090809	0.15651	0.18987	0.17777	0.19226	0.20336	0.17438	0.20752	0.18655	0.2043	0.18322	0.15758	0.16865	0.13188	0.11221	0.18041	0.16794	0.15223	0.18437	0.10621	0.12951	0.10923	0.11278	0.1247	0.15587	0.1645	0.18392	0.1881	0.12864	0.11683	0.1436	0.12439	0.15306	0.10959	0.12007	0.12132	0.10343	0.13383	0.14582	0.16261	0.12558	0.1424	0.12866	0.18694	0.19939	0.13892	0.16185
0.16024	0.085798	0.15238	0.094215	0.18677	0.21614	0.20442	0.20296	0.21416	0.22927	0.23175	0.22099	0.23601	0.20472	0.1904	0.18457	0.16348	0.1301	0.18838	0.22806	0.19471	0.16463	0.1357	0.1341	0.15053	0.14445	0.18251	0.20298	0.21139	0.20057	0.17273	0.15795	0.13771	0.21437	0.20305	0.16561	0.14905	0.14039	0.14022	0.13415	0.17082	0.17318	0.15808	0.18175	0.18705	0.20129	0.18419	0.22957	0.16085	0.16895
0.14839	0.083046	0.14895	0.089072	0.18173	0.19874	0.18054	0.19284	0.23947	0.17766	0.22882	0.18763	0.24934	0.21782	0.16869	0.20928	0.16687	0.12658	0.197	0.16966	0.18903	0.20804	0.12054	0.13876	0.12879	0.14226	0.14331	0.16151	0.20268	0.21552	0.18789	0.15836	0.12763	0.13884	0.13451	0.19301	0.10568	0.15866	0.13027	0.11694	0.14463	0.16627	0.16776	0.1584	0.18471	0.15274	0.25139	0.18027	0.16888	0.23418
0.14964	0.086328	0.20575	0.088603	0.22818	0.24923	0.18299	0.18798	0.21919	0.2664	0.25257	0.25637	0.2221	0.18986	0.25217	0.18189	0.1628	0.12666	0.1939	0.28821	0.24112	0.156	0.12051	0.1318	0.1452	0.14511	0.19569	0.26663	0.27339	0.22413	0.19252	0.18627	0.12997	0.25595	0.23284	0.16249	0.16798	0.14748	0.13858	0.12112	0.17185	0.16137	0.17755	0.19871	0.22297	0.21846	0.20438	0.2864	0.16036	0.17861
0.13599	0.08128	0.14973	0.090252	0.1637	0.20298	0.17505	0.18155	0.20513	0.2223	0.21336	0.2047	0.19425	0.2005	0.18094	0.1645	0.14827	0.12601	0.1898	0.19028	0.19371	0.18599	0.11533	0.12592	0.11171	0.12907	0.14409	0.18499	0.18048	0.18508	0.18983	0.17104	0.12284	0.17621	0.15831	0.15866	0.12133	0.14158	0.12324	0.11059	0.14589	0.16249	0.1735	0.1789	0.19027	0.1622	0.19858	0.20966	0.15282	0.15716
0.14053	0.082524	0.13746	0.089473	0.1819	0.18682	0.17801	0.19891	0.23229	0.17424	0.23993	0.17956	0.25628	0.21229	0.15901	0.21206	0.15612	0.12387	0.18825	0.18013	0.19747	0.20539	0.11669	0.14406	0.1316	0.13997	0.14834	0.174	0.21729	0.20462	0.19563	0.15081	0.12265	0.14166	0.13743	0.17403	0.1127	0.15407	0.13193	0.11281	0.1394	0.16121	0.16709	0.15954	0.16899	0.1526	0.2551	0.17609	0.17058	0.24571
0.13782	0.076526	0.14483	0.092102	0.1606	0.18205	0.18074	0.21133	0.25314	0.18903	0.25031	0.17926	0.21377	0.20018	0.17475	0.19251	0.14165	0.11826	0.2039	0.19111	0.18816	0.20453	0.11465	0.15355	0.12083	0.13075	0.15203	0.18588	0.21303	0.22077	0.20774	0.1635	0.13207	0.15024	0.13502	0.15909	0.11943	0.13911	0.13325	0.11216	0.14916	0.16296	0.19806	0.17265	0.15779	0.14172	0.23393	0.18679	0.18799	0.22373
0.14398	0.080564	0.12764	0.087349	0.17311	0.19097	0.17541	0.18316	0.17176	0.19534	0.17726	0.20899	0.20023	0.19821	0.19742	0.15012	0.15523	0.12146	0.15144	0.16993	0.16003	0.16574	0.15328	0.14337	0.16949	0.16476	0.19711	0.19031	0.18302	0.18519	0.14921	0.16301	0.15501	0.17847	0.19257	0.14339	0.13952	0.15794	0.16054	0.14906	0.15351	0.15324	0.14158	0.15352	0.17414	0.18973	0.19549	0.2073	0.1365	0.14989
0.12086	0.078406	0.12828	0.083792	0.15241	0.16475	0.15009	0.15546	0.1723	0.15655	0.17584	0.16045	0.17875	0.18584	0.14993	0.17861	0.13476	0.12402	0.18364	0.14963	0.16561	0.17066	0.10913	0.12346	0.10732	0.11775	0.13171	0.15027	0.17948	0.14947	0.17605	0.12539	0.11503	0.12983	0.12634	0.16758	0.10366	0.11528	0.12165	0.10788	0.12089	0.12383	0.13151	0.13009	0.12899	0.13726	0.18009	0.16487	0.12331	0.14978
0.12899	0.090814	0.14881	0.10864	0.15769	0.14589	0.15253	0.14533	0.17788	0.16417	0.18256	0.1443	0.13406	0.14494	0.14857	0.13747	0.13655	0.11891	0.15299	0.15468	0.142	0.12687	0.11205	0.12267	0.10153	0.10709	0.11853	0.14141	0.1398	0.12854	0.12633	0.11197	0.12097	0.13395	0.11799	0.13345	0.096987	0.11035	0.11662	0.10799	0.11188	0.14191	0.13225	0.12268	0.13827	0.12052	0.16459	0.14682	0.11159	0.12318
0.12332	0.081327	0.1185	0.088348	0.13744	0.15705	0.14639	0.1531	0.16604	0.16393	0.18265	0.16034	0.16734	0.17156	0.156	0.15752	0.13836	0.1418	0.16366	0.17692	0.15846	0.16215	0.11062	0.11183	0.10884	0.11215	0.13686	0.1625	0.16634	0.14403	0.15045	0.12657	0.10382	0.14221	0.1415	0.1732	0.11284	0.10865	0.10729	0.11163	0.10393	0.12906	0.12753	0.11839	0.12323	0.13954	0.17445	0.15158	0.11136	0.1535
0.14179	0.077814	0.14288	0.095881	0.165	0.21802	0.18003	0.19207	0.19535	0.19763	0.20211	0.20005	0.19799	0.2096	0.1621	0.16585	0.15228	0.11927	0.18376	0.17284	0.18195	0.18339	0.11236	0.12546	0.11551	0.13278	0.14355	0.16855	0.16953	0.20673	0.18193	0.15495	0.12109	0.17653	0.15693	0.15663	0.12381	0.13948	0.12822	0.10606	0.15965	0.16306	0.1718	0.17225	0.19977	0.16854	0.21097	0.23303	0.15655	0.16713
0.13098	0.080059	0.14031	0.085819	0.1941	0.17611	0.17313	0.17721	0.2069	0.19959	0.20192	0.18339	0.23359	0.17311	0.17169	0.16983	0.14696	0.12737	0.16013	0.19487	0.16804	0.17082	0.13265	0.12807	0.13843	0.14705	0.16158	0.17172	0.18732	0.208	0.16073	0.15598	0.11489	0.16401	0.16009	0.17103	0.1211	0.14887	0.13197	0.12227	0.15856	0.16765	0.14372	0.16485	0.17404	0.17118	0.21044	0.17201	0.15732	0.19607
0.1241	0.078943	0.13663	0.085179	0.16662	0.18959	0.14572	0.1619	0.16124	0.19835	0.18726	0.20037	0.17232	0.18406	0.15738	0.16173	0.13625	0.11917	0.17536	0.17536	0.18686	0.16957	0.12856	0.13068	0.1281	0.13473	0.16206	0.1684	0.1808	0.17668	0.17363	0.14619	0.12629	0.16598	0.15652	0.14349	0.12124	0.12766	0.14001	0.11912	0.13738	0.13237	0.14285	0.1573	0.16602	0.16911	0.19056	0.2039	0.13773	0.14561
0.1336	0.078516	0.1312	0.087036	0.16349	0.19381	0.15843	0.1565	0.15527	0.20507	0.1782	0.1916	0.17754	0.18458	0.15148	0.16493	0.14106	0.11904	0.18295	0.16021	0.19204	0.19773	0.14446	0.13501	0.13491	0.14875	0.17124	0.15871	0.16091	0.20488	0.18913	0.17058	0.12811	0.15046	0.15538	0.15636	0.12473	0.15893	0.13563	0.12243	0.16424	0.1596	0.18343	0.16887	0.19455	0.16735	0.19447	0.19117	0.17717	0.17282
0.10775	0.074102	0.10536	0.095663	0.11465	0.13554	0.1084	0.11747	0.13151	0.12733	0.12765	0.12389	0.12115	0.12221	0.16086	0.13588	0.11923	0.1081	0.13111	0.13304	0.16135	0.13882	0.22237	0.23053	0.18869	0.20838	0.21237	0.1694	0.16548	0.12093	0.14919	0.16113	0.25766	0.1424	0.15202	0.13485	0.12653	0.17785	0.22032	0.17531	0.17825	0.15262	0.14462	0.16185	0.17978	0.16722	0.13034	0.13293	0.141	0.19645
0.1054	0.078687	0.10074	0.094609	0.10846	0.12642	0.096954	0.10907	0.12193	0.12075	0.11463	0.11885	0.10719	0.11454	0.16012	0.12813	0.1166	0.10558	0.11791	0.1375	0.16012	0.12187	0.2488	0.21788	0.18792	0.19575	0.21154	0.16425	0.14808	0.10383	0.11885	0.15325	0.22183	0.14664	0.16411	0.12526	0.11768	0.16021	0.20872	0.17059	0.15938	0.13274	0.12798	0.13928	0.16853	0.16362	0.1209	0.12288	0.11619	0.16129
0.09456	0.076592	0.10505	0.081492	0.10622	0.11611	0.09533	0.10537	0.11617	0.11874	0.11881	0.12523	0.11242	0.11016	0.136	0.11414	0.11018	0.095591	0.11588	0.13274	0.1332	0.1154	0.17694	0.23599	0.1904	0.18558	0.16836	0.15754	0.14737	0.11352	0.11674	0.14591	0.19347	0.13623	0.14961	0.10721	0.12437	0.15954	0.21649	0.14878	0.17286	0.13392	0.12034	0.1683	0.1604	0.16568	0.12435	0.1143	0.11933	0.15728
0.10102	0.086419	0.11066	0.081418	0.1291	0.12661	0.1133	0.12522	0.16938	0.12525	0.17071	0.12021	0.14664	0.11693	0.15985	0.13116	0.11329	0.10736	0.12708	0.14864	0.16406	0.13088	0.16874	0.20503	0.197	0.15703	0.17421	0.17467	0.17716	0.14757	0.16249	0.15524	0.17404	0.1475	0.16305	0.12012	0.13076	0.15962	0.17706	0.1518	0.18867	0.12252	0.13203	0.15826	0.16669	0.15046	0.15214	0.12708	0.12327	0.18926
0.10974	0.083616	0.11305	0.085274	0.13612	0.1548	0.11959	0.1275	0.15782	0.15435	0.17236	0.16586	0.16052	0.14613	0.16171	0.15117	0.1168	0.11061	0.13792	0.15794	0.16304	0.14801	0.14922	0.17564	0.16492	0.1645	0.17876	0.2019	0.1848	0.17372	0.17115	0.15764	0.15689	0.15338	0.15775	0.12796	0.12261	0.14241	0.16572	0.13034	0.14882	0.14207	0.13881	0.15542	0.15703	0.16994	0.15116	0.14714	0.13903	0.16966
0.11481	0.080224	0.12044	0.09082	0.14493	0.14299	0.1233	0.14665	0.17917	0.15438	0.18226	0.13879	0.15449	0.13399	0.16903	0.16154	0.12616	0.12435	0.15109	0.15965	0.17989	0.15198	0.19817	0.18766	0.1809	0.17611	0.18404	0.18634	0.18552	0.15266	0.16936	0.16847	0.18847	0.166	0.16794	0.15592	0.14619	0.17431	0.18351	0.17595	0.20374	0.15211	0.15253	0.17053	0.18588	0.18373	0.18353	0.13968	0.15461	0.21471
0.13576	0.078175	0.16651	0.082967	0.19039	0.21464	0.16533	0.16839	0.1851	0.21494	0.22658	0.21796	0.21713	0.18593	0.1974	0.16442	0.14346	0.11108	0.19418	0.22196	0.22287	0.17619	0.11826	0.12521	0.13356	0.1639	0.16844	0.20815	0.2244	0.19141	0.19622	0.19749	0.12279	0.18557	0.17121	0.14301	0.1279	0.15863	0.12743	0.10944	0.18081	0.16112	0.19102	0.21249	0.20547	0.16966	0.19401	0.23616	0.20633	0.19024
0.12583	0.080531	0.13354	0.095444	0.15872	0.17879	0.1434	0.14968	0.16352	0.19213	0.18971	0.1963	0.16947	0.19998	0.17214	0.1596	0.13494	0.11482	0.15532	0.17517	0.19556	0.1813	0.17504	0.16321	0.17164	0.17858	0.24412	0.19152	0.21065	0.19359	0.20292	0.19817	0.17235	0.17659	0.18324	0.14008	0.12906	0.16744	0.16942	0.15084	0.16836	0.15807	0.17925	0.17926	0.19335	0.21391	0.17265	0.20662	0.1743	0.19583
0.10813	0.079371	0.11155	0.080987	0.11447	0.14336	0.11575	0.12878	0.15152	0.13665	0.18126	0.14047	0.1603	0.14854	0.15014	0.13447	0.1106	0.094636	0.13216	0.15277	0.15745	0.14985	0.16031	0.15755	0.14542	0.19583	0.16837	0.16769	0.17502	0.19671	0.18626	0.21308	0.17095	0.13407	0.14102	0.11138	0.11887	0.17291	0.16152	0.13272	0.16893	0.13623	0.18494	0.17865	0.17628	0.15826	0.17445	0.14336	0.1647	0.20032
0.105	0.076819	0.10536	0.096514	0.11449	0.13122	0.11356	0.12253	0.13233	0.13379	0.1401	0.13077	0.12192	0.12848	0.14221	0.12358	0.11873	0.098977	0.13303	0.13258	0.1515	0.1266	0.22473	0.23155	0.18631	0.19923	0.21909	0.1681	0.15603	0.12185	0.13724	0.16919	0.28424	0.13455	0.15097	0.11107	0.12996	0.19356	0.25433	0.18811	0.20713	0.1417	0.15209	0.18793	0.21118	0.17796	0.13019	0.12943	0.1478	0.20365
0.11177	0.0782	0.11591	0.086872	0.14661	0.13033	0.12671	0.15205	0.18182	0.14183	0.19286	0.12612	0.17616	0.13175	0.16091	0.15228	0.12905	0.11446	0.14948	0.16268	0.16355	0.14519	0.16101	0.1557	0.16498	0.15653	0.15435	0.16906	0.19251	0.17669	0.16757	0.15087	0.14475	0.15729	0.18302	0.14394	0.13475	0.15094	0.15962	0.15121	0.17516	0.13214	0.14187	0.16467	0.15952	0.16663	0.18379	0.131	0.14899	0.20843
0.12879	0.089033	0.12221	0.090022	0.17272	0.1503	0.16853	0.18767	0.2108	0.16025	0.20707	0.14816	0.21447	0.15325	0.15876	0.1716	0.14097	0.12379	0.16737	0.17809	0.17192	0.15675	0.15368	0.14357	0.14945	0.14877	0.15346	0.14861	0.17531	0.19384	0.16374	0.14854	0.12531	0.16633	0.14746	0.15953	0.12859	0.14728	0.14468	0.13826	0.16063	0.15958	0.1421	0.15511	0.159	0.15921	0.21168	0.15086	0.16815	0.19935
0.098518	0.079641	0.098239	0.083663	0.1367	0.11374	0.12077	0.13772	0.1564	0.12024	0.15689	0.1125	0.14558	0.1174	0.13299	0.13713	0.1111	0.09564	0.13907	0.12823	0.14843	0.12821	0.13512	0.13908	0.14654	0.1502	0.14635	0.13003	0.14287	0.13916	0.14541	0.1393	0.13802	0.15059	0.13769	0.12763	0.16656	0.1572	0.15314	0.13938	0.17464	0.12271	0.13022	0.14937	0.15535	0.1575	0.16913	0.10929	0.1374	0.17158
0.10986	0.077344	0.12095	0.096698	0.13308	0.15097	0.11714	0.13731	0.15029	0.15067	0.16332	0.14127	0.13563	0.13785	0.16321	0.13868	0.12972	0.10222	0.16684	0.16601	0.1967	0.13938	0.21632	0.2154	0.17251	0.18178	0.20829	0.19094	0.17012	0.15738	0.18092	0.18781	0.24668	0.15604	0.15175	0.11877	0.13059	0.17409	0.22054	0.17378	0.17668	0.14054	0.17512	0.17152	0.22843	0.16528	0.17209	0.14843	0.15268	0.21053
0.096776	0.0768	0.10507	0.089196	0.11198	0.12411	0.10917	0.1137	0.12665	0.1192	0.12908	0.12306	0.11926	0.12113	0.14727	0.12356	0.11212	0.097582	0.11962	0.13363	0.14004	0.12386	0.18977	0.22593	0.18834	0.20091	0.18458	0.16689	0.15974	0.11573	0.12401	0.14736	0.23146	0.14818	0.15594	0.1144	0.14468	0.17462	0.23662	0.17993	0.1849	0.14456	0.14129	0.17872	0.16974	0.16652	0.12832	0.12108	0.13874	0.17909
0.094581	0.071615	0.10003	0.080368	0.11613	0.12026	0.099946	0.10402	0.12822	0.11268	0.12385	0.10828	0.11124	0.11147	0.13682	0.11476	0.10771	0.10163	0.10894	0.12845	0.13556	0.11601	0.17536	0.18385	0.16132	0.16914	0.16945	0.15118	0.13832	0.1093	0.11908	0.13405	0.18883	0.14211	0.15413	0.12791	0.14277	0.15465	0.19515	0.20832	0.18895	0.11919	0.13219	0.16055	0.15647	0.15978	0.11379	0.11307	0.12402	0.16607
0.1044	0.078438	0.11496	0.086355	0.11269	0.12979	0.11129	0.11846	0.12733	0.13024	0.12989	0.13746	0.12052	0.12459	0.14557	0.11922	0.1289	0.099491	0.12631	0.12883	0.13931	0.12201	0.21573	0.23926	0.21445	0.20815	0.1945	0.1596	0.15446	0.1176	0.12581	0.14918	0.2472	0.14446	0.15607	0.11265	0.13552	0.17904	0.2437	0.18544	0.19916	0.15674	0.14433	0.21337	0.16628	0.17535	0.12367	0.12588	0.13505	0.1731
0.10967	0.081182	0.11825	0.083498	0.12445	0.15267	0.13477	0.14588	0.16062	0.13441	0.17775	0.14857	0.16748	0.16242	0.15689	0.13955	0.11917	0.10017	0.16036	0.16601	0.18022	0.14756	0.15387	0.17318	0.16223	0.19331	0.17873	0.16516	0.17282	0.1914	0.18413	0.18727	0.18007	0.16631	0.17135	0.12506	0.16175	0.1696	0.20344	0.16302	0.19888	0.14917	0.21331	0.19497	0.16581	0.18973	0.17357	0.16097	0.19473	0.22238
0.10873	0.069602	0.14804	0.081105	0.16144	0.17356	0.14447	0.14053	0.16997	0.16647	0.17039	0.16397	0.16083	0.14787	0.15473	0.13935	0.12339	0.10211	0.15524	0.17962	0.16129	0.15333	0.1296	0.14604	0.11953	0.12678	0.15785	0.16029	0.15827	0.15593	0.14672	0.13248	0.13552	0.15909	0.13332	0.13726	0.11684	0.12548	0.15006	0.12259	0.14773	0.20102	0.15535	0.17334	0.14314	0.15352	0.17195	0.19307	0.15478	0.16962
0.11264	0.075227	0.12822	0.088347	0.14637	0.18489	0.16138	0.15494	0.15787	0.1639	0.16711	0.16718	0.18866	0.20215	0.13734	0.1393	0.14256	0.10361	0.19736	0.15251	0.18661	0.21619	0.11878	0.12369	0.11461	0.14651	0.17967	0.1516	0.16092	0.20128	0.22827	0.21101	0.12937	0.1394	0.14674	0.14976	0.11374	0.1791	0.13189	0.11134	0.20214	0.17586	0.1999	0.18467	0.18586	0.15519	0.17969	0.19702	0.19498	0.18675
0.10597	0.075098	0.12267	0.075444	0.14789	0.16696	0.137	0.14502	0.15348	0.14684	0.16858	0.15171	0.19203	0.17653	0.13943	0.14089	0.12785	0.11471	0.15253	0.15828	0.17893	0.16418	0.12483	0.15173	0.12885	0.18196	0.15724	0.143	0.18427	0.1987	0.16181	0.18872	0.1504	0.15496	0.14744	0.12423	0.12598	0.17858	0.17771	0.1293	0.22115	0.18261	0.17759	0.20167	0.1727	0.16325	0.16672	0.19701	0.18821	0.18452
0.10914	0.080137	0.12742	0.089772	0.14116	0.15226	0.1258	0.15111	0.1517	0.15959	0.18046	0.14189	0.14739	0.16112	0.15899	0.13907	0.12885	0.10035	0.19811	0.16938	0.20259	0.16665	0.17863	0.19236	0.16902	0.20285	0.17674	0.18493	0.16854	0.17694	0.20165	0.21121	0.22588	0.13939	0.14447	0.12226	0.12677	0.20176	0.20755	0.16188	0.18252	0.14674	0.21142	0.1716	0.20499	0.15074	0.19482	0.14428	0.17773	0.22067
0.095226	0.076308	0.10365	0.084088	0.12307	0.12008	0.11426	0.11251	0.13601	0.11883	0.13883	0.11418	0.11716	0.12223	0.14501	0.12639	0.11051	0.096695	0.12066	0.12745	0.14098	0.1299	0.1594	0.17182	0.15009	0.15963	0.15774	0.1523	0.15403	0.11814	0.13689	0.13536	0.17893	0.14067	0.14087	0.13047	0.15042	0.16056	0.1773	0.15692	0.18402	0.13923	0.13601	0.1666	0.15424	0.17199	0.13984	0.12193	0.13343	0.17113
0.11915	0.081277	0.12855	0.087528	0.1559	0.15361	0.13681	0.17956	0.20106	0.15937	0.2125	0.14602	0.19206	0.13977	0.16746	0.18173	0.12426	0.11556	0.17364	0.18228	0.19798	0.16365	0.1833	0.18576	0.16753	0.17056	0.17221	0.18716	0.20437	0.18795	0.20709	0.17852	0.17582	0.17651	0.15886	0.14958	0.1437	0.18261	0.16677	0.17255	0.19993	0.14933	0.16194	0.18504	0.18836	0.1704	0.2173	0.15515	0.16929	0.24508
0.151	0.07918	0.14859	0.093052	0.18317	0.19636	0.19895	0.23763	0.26414	0.19568	0.26264	0.18818	0.27637	0.20319	0.17673	0.21445	0.14867	0.11978	0.21743	0.19792	0.20586	0.23911	0.12488	0.14405	0.13603	0.14957	0.16222	0.1903	0.20685	0.2566	0.24528	0.16201	0.13516	0.15557	0.13617	0.1717	0.11583	0.14949	0.1363	0.11646	0.17102	0.19655	0.21663	0.17644	0.17371	0.16208	0.27927	0.18751	0.24713	0.27733
0.1525	0.082745	0.16421	0.087985	0.20451	0.22415	0.1805	0.18518	0.20191	0.22351	0.19031	0.22048	0.21176	0.19295	0.17725	0.19344	0.13942	0.11512	0.19772	0.20805	0.21469	0.19951	0.14461	0.13765	0.14741	0.15668	0.18539	0.1954	0.20083	0.17458	0.192	0.17756	0.15697	0.19446	0.17831	0.17621	0.1376	0.16654	0.14972	0.13156	0.17178	0.15982	0.14783	0.19007	0.21351	0.22871	0.23255	0.22459	0.17058	0.24287
0.14853	0.079706	0.15267	0.088457	0.19874	0.22942	0.18367	0.19915	0.1857	0.23715	0.1785	0.24721	0.22516	0.2209	0.15278	0.19052	0.14847	0.12433	0.18229	0.17454	0.21708	0.17197	0.131	0.1312	0.14863	0.17757	0.17784	0.17458	0.16467	0.22352	0.1965	0.20332	0.13866	0.18573	0.19121	0.1602	0.15236	0.18724	0.14735	0.13987	0.20264	0.17324	0.17932	0.20245	0.23209	0.20157	0.2302	0.25345	0.17081	0.20671
0.11553	0.091175	0.13702	0.090334	0.13722	0.14244	0.12311	0.12078	0.14609	0.15667	0.13221	0.14839	0.15878	0.13208	0.13099	0.14523	0.13005	0.11356	0.13429	0.14123	0.1305	0.1409	0.10368	0.108	0.096603	0.1078	0.10831	0.12663	0.14371	0.13711	0.12707	0.11844	0.09822	0.12479	0.11617	0.13364	0.099396	0.10752	0.10481	0.096009	0.11067	0.11164	0.10824	0.11852	0.1233	0.11375	0.14881	0.14026	0.11892	0.14438
0.13017	0.098737	0.12804	0.093431	0.14692	0.14938	0.13687	0.13758	0.16354	0.16345	0.15649	0.14827	0.18834	0.15484	0.12805	0.14599	0.13434	0.13764	0.14994	0.13774	0.14137	0.14566	0.11858	0.1156	0.11067	0.12061	0.13078	0.12672	0.13193	0.15721	0.12996	0.12758	0.11862	0.13384	0.12693	0.14851	0.10044	0.12405	0.11707	0.10934	0.12647	0.13335	0.13131	0.14177	0.15444	0.12863	0.17008	0.15315	0.12491	0.16782
0.13112	0.082267	0.15121	0.089067	0.17311	0.16876	0.15478	0.1528	0.19153	0.18722	0.16281	0.17584	0.20442	0.17141	0.13879	0.17314	0.14274	0.13477	0.1656	0.15248	0.16591	0.17889	0.12069	0.12491	0.12342	0.1342	0.13784	0.14586	0.16536	0.16181	0.15494	0.14412	0.12448	0.13952	0.13404	0.16469	0.10255	0.14876	0.12472	0.11405	0.13954	0.14242	0.13568	0.14043	0.18062	0.14481	0.20786	0.17103	0.14088	0.19266
0.11222	0.081326	0.11921	0.08503	0.12224	0.1343	0.11475	0.11001	0.13135	0.14704	0.12443	0.13982	0.12158	0.12878	0.12373	0.14083	0.11519	0.11004	0.13804	0.13558	0.14841	0.16321	0.13808	0.1377	0.13723	0.14739	0.15261	0.13206	0.12676	0.12314	0.13376	0.13643	0.15168	0.14206	0.13087	0.13312	0.12069	0.13889	0.15333	0.12717	0.14937	0.12456	0.12055	0.13685	0.15706	0.15511	0.13525	0.1442	0.13323	0.16364
0.094184	0.09511	0.093958	0.085285	0.084419	0.089878	0.079678	0.082829	0.090072	0.088955	0.08766	0.080502	0.083978	0.084075	0.083635	0.082464	0.096208	0.094552	0.085229	0.080829	0.074862	0.078056	0.086277	0.088457	0.085186	0.084954	0.084381	0.083837	0.079025	0.083159	0.075903	0.075564	0.084302	0.086492	0.088244	0.081949	0.088728	0.082749	0.087737	0.08176	0.081845	0.078982	0.080818	0.083034	0.074983	0.074291	0.080059	0.076285	0.076057	0.075408
0.15633	0.085019	0.16791	0.091754	0.20239	0.19863	0.18144	0.19394	0.22593	0.20138	0.20814	0.18838	0.26032	0.19802	0.15521	0.20247	0.15451	0.13177	0.16881	0.17889	0.18727	0.18803	0.12944	0.13201	0.13277	0.14938	0.15066	0.15749	0.1769	0.21767	0.17219	0.14959	0.12631	0.15362	0.14702	0.17474	0.10724	0.15656	0.1261	0.12105	0.14528	0.17704	0.15371	0.15114	0.18557	0.1542	0.25721	0.18885	0.17692	0.2472
0.12728	0.079811	0.10894	0.083041	0.13299	0.14377	0.14022	0.14788	0.14388	0.15582	0.14332	0.16532	0.1598	0.16384	0.13809	0.17079	0.12405	0.11399	0.14937	0.13178	0.14192	0.17476	0.15418	0.15508	0.1445	0.17413	0.17236	0.13888	0.15836	0.13219	0.1653	0.1515	0.17888	0.13677	0.13542	0.1398	0.1157	0.15659	0.16473	0.14117	0.15957	0.12538	0.12306	0.1517	0.16511	0.18848	0.17978	0.14768	0.14661	0.19602
0.14237	0.080496	0.16244	0.086196	0.18199	0.21613	0.1608	0.16562	0.15827	0.23215	0.17333	0.22997	0.18089	0.1934	0.17895	0.1693	0.14139	0.11717	0.17894	0.21175	0.20733	0.18431	0.15343	0.15571	0.16476	0.17152	0.18842	0.18365	0.1954	0.1721	0.18461	0.18557	0.17777	0.22268	0.19998	0.13201	0.16232	0.17325	0.1632	0.14752	0.18746	0.15359	0.16198	0.218	0.21521	0.24257	0.19756	0.24859	0.19324	0.21581
0.1328	0.085959	0.14992	0.085214	0.15584	0.1712	0.16025	0.18527	0.20857	0.18254	0.20382	0.16324	0.20272	0.16595	0.14998	0.1606	0.14036	0.11373	0.18123	0.16768	0.17525	0.18022	0.11245	0.12874	0.12193	0.12468	0.14101	0.16088	0.16587	0.19349	0.18074	0.1344	0.11888	0.15394	0.13653	0.1407	0.11301	0.12897	0.12038	0.10773	0.13037	0.14795	0.15347	0.14045	0.15772	0.1428	0.22429	0.18107	0.16546	0.20355
0.11932	0.081149	0.13615	0.085615	0.14125	0.15678	0.12945	0.14583	0.16614	0.16414	0.15414	0.16671	0.1544	0.15624	0.14292	0.16097	0.13343	0.11472	0.14783	0.14311	0.1374	0.16286	0.097851	0.10963	0.10124	0.11719	0.11687	0.12783	0.14436	0.14191	0.1455	0.11426	0.11166	0.12697	0.11241	0.15153	0.097982	0.11649	0.10995	0.10378	0.11694	0.11823	0.1176	0.12034	0.13088	0.11555	0.17712	0.15679	0.12095	0.15684
0.09739	0.078217	0.10231	0.078084	0.10933	0.10873	0.10005	0.097708	0.10492	0.12403	0.10895	0.10713	0.10547	0.096456	0.1011	0.10283	0.098819	0.094028	0.11189	0.10764	0.1084	0.10206	0.090294	0.096349	0.094189	0.096316	0.095418	0.10321	0.10169	0.09781	0.10483	0.094318	0.097743	0.10395	0.094754	0.10156	0.093049	0.092614	0.097774	0.090759	0.094095	0.095831	0.096527	0.091278	0.10716	0.095682	0.11565	0.11344	0.10243	0.11738
0.10452	0.077171	0.11867	0.074936	0.11509	0.12645	0.10694	0.12794	0.1373	0.13326	0.13828	0.12198	0.11557	0.12001	0.11838	0.12122	0.10766	0.091173	0.11892	0.12607	0.12334	0.11408	0.088288	0.098959	0.092817	0.097462	0.10323	0.11783	0.1251	0.11286	0.11634	0.10632	0.096356	0.11531	0.10379	0.1119	0.092575	0.098224	0.093857	0.090656	0.094853	0.10458	0.11158	0.10763	0.11249	0.098477	0.15329	0.12259	0.10878	0.12276
0.13657	0.082	0.15474	0.087433	0.19185	0.18935	0.1706	0.16427	0.19363	0.20416	0.17508	0.19331	0.21756	0.17976	0.14987	0.19952	0.1474	0.12925	0.1699	0.16827	0.18539	0.18712	0.15445	0.1529	0.1541	0.18023	0.17358	0.1563	0.16945	0.17201	0.17082	0.17073	0.16542	0.15631	0.15927	0.17195	0.11179	0.17953	0.15972	0.13766	0.1708	0.15704	0.14409	0.15561	0.21351	0.18552	0.23677	0.19727	0.16719	0.22155
0.098536	0.07329	0.11396	0.080781	0.12868	0.13003	0.10268	0.10402	0.11503	0.12582	0.11997	0.12542	0.14282	0.12056	0.12207	0.11576	0.11477	0.095528	0.12529	0.12231	0.13281	0.12919	0.11067	0.10986	0.10769	0.10793	0.14829	0.1211	0.12032	0.13977	0.14956	0.12221	0.11973	0.12004	0.11035	0.10461	0.10146	0.12636	0.11583	0.10681	0.13264	0.14632	0.13572	0.13759	0.12229	0.12341	0.12003	0.16272	0.16364	0.14133
0.12976	0.080829	0.13658	0.086691	0.16151	0.19431	0.16398	0.16322	0.17463	0.18759	0.18451	0.17732	0.19282	0.15987	0.14424	0.14578	0.15093	0.10935	0.19145	0.16075	0.18951	0.18168	0.1047	0.12427	0.11272	0.11958	0.12797	0.15683	0.16832	0.16873	0.20303	0.16445	0.1124	0.15724	0.13766	0.1364	0.12151	0.14398	0.12199	0.1054	0.16307	0.13609	0.18274	0.18271	0.19381	0.14274	0.16163	0.18871	0.17882	0.15181
0.10689	0.074433	0.11071	0.085913	0.12354	0.14117	0.12369	0.13093	0.124	0.13835	0.13725	0.14266	0.12814	0.14813	0.13447	0.12777	0.13225	0.094067	0.17133	0.13616	0.1557	0.17706	0.12508	0.14281	0.13693	0.14294	0.14844	0.13444	0.12481	0.13616	0.16579	0.14915	0.1422	0.14026	0.14127	0.11467	0.12381	0.14748	0.14251	0.13153	0.1494	0.12612	0.17932	0.14825	0.16287	0.14842	0.15561	0.17559	0.17675	0.2116
0.10416	0.07212	0.10261	0.083536	0.10707	0.11869	0.09937	0.11684	0.11724	0.11906	0.12545	0.11817	0.11152	0.11511	0.11871	0.11381	0.12034	0.099803	0.13081	0.12239	0.12128	0.12055	0.10148	0.11298	0.11059	0.11618	0.11574	0.11989	0.11043	0.11398	0.11347	0.1082	0.11589	0.12373	0.12478	0.10456	0.10917	0.11626	0.11695	0.10585	0.11388	0.10518	0.1164	0.1228	0.1258	0.1234	0.13347	0.1349	0.12363	0.14378
0.099169	0.085257	0.09686	0.083712	0.094109	0.10166	0.092992	0.087754	0.10332	0.097554	0.10106	0.096205	0.08962	0.092321	0.09272	0.092301	0.10548	0.095535	0.10171	0.097667	0.091982	0.094227	0.090548	0.097851	0.092688	0.0912	0.087208	0.090866	0.0935	0.085408	0.087668	0.084117	0.095875	0.093132	0.090706	0.087869	0.09629	0.089347	0.098153	0.090765	0.088702	0.095625	0.092297	0.097246	0.089666	0.091338	0.10098	0.09772	0.088012	0.089003
0.13634	0.082426	0.18286	0.091009	0.21737	0.22961	0.15986	0.16132	0.18941	0.24542	0.20123	0.23837	0.22534	0.19677	0.17244	0.16046	0.15217	0.12041	0.19046	0.22889	0.21546	0.16991	0.13455	0.13799	0.14399	0.1661	0.21816	0.19711	0.20369	0.21562	0.21164	0.21469	0.16762	0.21534	0.19291	0.13012	0.14177	0.20632	0.1603	0.12911	0.2264	0.21059	0.20973	0.23302	0.23738	0.20172	0.20668	0.28883	0.25134	0.24091
0.10812	0.07016	0.095404	0.085285	0.11466	0.13102	0.12392	0.12751	0.14238	0.12686	0.1396	0.1327	0.13439	0.1333	0.13452	0.15524	0.10617	0.098249	0.13821	0.15394	0.16863	0.16109	0.13298	0.14712	0.1328	0.15958	0.20345	0.14377	0.14377	0.15863	0.19959	0.1871	0.15673	0.15448	0.15677	0.13641	0.14182	0.17145	0.16538	0.14015	0.2104	0.15543	0.2223	0.21782	0.15061	0.18139	0.13964	0.14313	0.27057	0.20872
0.097038	0.077121	0.11263	0.081725	0.13047	0.12553	0.10122	0.10298	0.12776	0.11768	0.1198	0.11843	0.13888	0.12009	0.11939	0.11176	0.10308	0.082118	0.11642	0.12079	0.13052	0.11826	0.12292	0.14101	0.11382	0.11696	0.13784	0.13148	0.13072	0.12489	0.13122	0.11511	0.13895	0.11833	0.11253	0.097757	0.099989	0.12652	0.14959	0.11816	0.14105	0.18944	0.1208	0.14227	0.1265	0.12498	0.11599	0.14193	0.13851	0.13812
0.1038	0.07499	0.10367	0.086907	0.11138	0.13146	0.11864	0.11815	0.13459	0.11589	0.14235	0.13315	0.12801	0.13969	0.13291	0.12581	0.11472	0.10104	0.14284	0.14413	0.16029	0.16205	0.12104	0.14683	0.13617	0.14319	0.17133	0.13356	0.12909	0.13499	0.17919	0.1587	0.14863	0.14448	0.1517	0.12677	0.13834	0.15755	0.1612	0.13134	0.19088	0.13342	0.17423	0.1979	0.15153	0.16316	0.13338	0.15618	0.20596	0.21346
0.10691	0.071295	0.10052	0.083766	0.10634	0.12627	0.11354	0.12364	0.15676	0.11362	0.15037	0.12048	0.13268	0.127	0.15637	0.14903	0.10337	0.095682	0.12819	0.17094	0.16666	0.15072	0.12845	0.14223	0.14121	0.14643	0.19439	0.16951	0.16763	0.1355	0.1831	0.15461	0.15374	0.16021	0.16034	0.12793	0.13282	0.14842	0.14844	0.12982	0.15647	0.15856	0.17238	0.16282	0.13132	0.17384	0.15184	0.13875	0.24128	0.20129
0.11844	0.075762	0.11255	0.08893	0.10944	0.13415	0.11949	0.13	0.17368	0.11908	0.16909	0.12894	0.1594	0.14288	0.15153	0.15709	0.11202	0.10628	0.14724	0.17772	0.18729	0.16695	0.14334	0.15424	0.13743	0.16676	0.20805	0.15685	0.16242	0.16752	0.19135	0.18348	0.17556	0.17446	0.17063	0.12892	0.14036	0.17636	0.18556	0.15588	0.22504	0.18986	0.19761	0.21707	0.15631	0.1822	0.1521	0.13949	0.26291	0.2325
0.11626	0.080706	0.11779	0.091094	0.13379	0.16211	0.12899	0.14528	0.1453	0.15351	0.17175	0.15606	0.15462	0.16704	0.15306	0.158	0.1292	0.10912	0.18367	0.16314	0.18603	0.17339	0.15704	0.1616	0.15766	0.16096	0.19008	0.16627	0.15899	0.19269	0.22266	0.16708	0.17018	0.17213	0.17408	0.12619	0.15344	0.18317	0.17221	0.16589	0.1823	0.14603	0.21127	0.19834	0.19201	0.19551	0.21416	0.17309	0.22443	0.28715
0.10296	0.071048	0.097079	0.083069	0.11703	0.13054	0.12323	0.12213	0.13657	0.12521	0.12483	0.13344	0.12957	0.13593	0.13258	0.13193	0.11146	0.092843	0.13585	0.14636	0.15056	0.14707	0.13529	0.15004	0.13968	0.15319	0.19708	0.13439	0.13438	0.12934	0.17203	0.15369	0.16043	0.14697	0.15505	0.13288	0.14216	0.16526	0.16761	0.1302	0.19409	0.12974	0.17772	0.19414	0.14832	0.17721	0.12647	0.15137	0.2022	0.20036
0.10744	0.070859	0.10105	0.086592	0.11014	0.12892	0.11318	0.11598	0.16059	0.11709	0.14561	0.1196	0.13418	0.12351	0.14794	0.13287	0.10634	0.091255	0.12891	0.16482	0.16221	0.13346	0.14152	0.16361	0.13459	0.14778	0.17646	0.16247	0.15692	0.12515	0.15316	0.13511	0.17449	0.15516	0.15	0.10993	0.12108	0.14813	0.17094	0.12961	0.15193	0.18218	0.13859	0.1498	0.134	0.15815	0.13516	0.12538	0.18187	0.1798
0.10856	0.069099	0.096398	0.089028	0.11161	0.13452	0.12082	0.11955	0.14922	0.1303	0.13757	0.13502	0.12303	0.13439	0.13823	0.14077	0.11383	0.10135	0.13076	0.15563	0.14843	0.1213	0.15424	0.15395	0.14692	0.15082	0.19105	0.14138	0.13574	0.12128	0.12262	0.13387	0.1824	0.1554	0.15595	0.12485	0.13107	0.14379	0.18359	0.15158	0.18314	0.14158	0.15267	0.19728	0.13532	0.17915	0.13734	0.13664	0.17632	0.15817
0.10517	0.072676	0.099493	0.087927	0.10781	0.12689	0.11542	0.12497	0.14149	0.12027	0.14438	0.12592	0.12258	0.12971	0.14014	0.13958	0.11562	0.10547	0.13447	0.16099	0.15692	0.12849	0.14701	0.15091	0.14119	0.15033	0.1835	0.15305	0.14551	0.11855	0.13889	0.13806	0.17205	0.15836	0.15175	0.12674	0.13476	0.14142	0.17716	0.13649	0.1671	0.14555	0.13701	0.17025	0.12784	0.17512	0.1455	0.13606	0.16509	0.16401
0.11796	0.071904	0.10084	0.086536	0.12143	0.1352	0.11582	0.12295	0.14083	0.12442	0.12554	0.12951	0.11843	0.13521	0.13629	0.12704	0.11915	0.10322	0.12047	0.13276	0.14405	0.1222	0.15933	0.1535	0.1356	0.15525	0.20797	0.138	0.13193	0.12139	0.13265	0.13946	0.18698	0.14216	0.14092	0.12504	0.11902	0.14772	0.1821	0.13555	0.16936	0.1483	0.14809	0.16504	0.13959	0.16678	0.13358	0.14628	0.14431	0.15916
0.112	0.07291	0.10302	0.087433	0.11623	0.12916	0.11961	0.11825	0.1634	0.12135	0.14977	0.12403	0.13854	0.12695	0.1406	0.13226	0.11388	0.098991	0.12991	0.16338	0.17133	0.12928	0.15749	0.16398	0.14656	0.15764	0.19492	0.15362	0.15445	0.13044	0.14558	0.1446	0.18169	0.15496	0.16155	0.11634	0.12322	0.1442	0.17905	0.14427	0.14624	0.17799	0.13676	0.15748	0.13556	0.16757	0.13699	0.12771	0.17824	0.1716
0.10463	0.071783	0.096104	0.089001	0.10587	0.11567	0.10737	0.10517	0.14368	0.11129	0.12532	0.12038	0.1257	0.1119	0.12952	0.11207	0.10618	0.088461	0.11203	0.14136	0.14423	0.10995	0.13399	0.1507	0.12339	0.11733	0.14703	0.14101	0.13265	0.11376	0.12612	0.12195	0.15241	0.13444	0.1319	0.10297	0.11594	0.12806	0.15487	0.12981	0.13566	0.17284	0.12658	0.14326	0.1268	0.13359	0.11981	0.11463	0.14579	0.14789
0.07048	0.066782	0.075179	0.066019	0.076557	0.078663	0.077015	0.072142	0.080947	0.080384	0.078555	0.081121	0.071942	0.077168	0.084477	0.079917	0.071941	0.064896	0.072448	0.084626	0.08843	0.073946	0.081645	0.082579	0.080045	0.087969	0.084771	0.078316	0.081341	0.07606	0.075658	0.085938	0.086382	0.078723	0.082414	0.079806	0.08048	0.085299	0.089686	0.085742	0.086727	0.078411	0.082732	0.085838	0.077638	0.077203	0.073412	0.073006	0.077774	0.079381
0.1024	0.082758	0.12339	0.086535	0.13275	0.13572	0.12786	0.13132	0.16397	0.1507	0.16245	0.13813	0.13495	0.12791	0.15068	0.13598	0.1147	0.10571	0.13559	0.14536	0.14628	0.12943	0.16628	0.20844	0.17615	0.15621	0.16836	0.1667	0.14817	0.13957	0.14041	0.14865	0.18137	0.14842	0.14583	0.12773	0.13768	0.15451	0.19153	0.15853	0.16944	0.14218	0.13357	0.17627	0.15786	0.14795	0.1578	0.13263	0.13313	0.16079
0.12967	0.081567	0.14204	0.094392	0.17588	0.18606	0.16125	0.16795	0.15964	0.20305	0.17563	0.20152	0.16835	0.18058	0.19597	0.16351	0.15508	0.11747	0.16905	0.19385	0.17367	0.15926	0.14162	0.15011	0.14679	0.14219	0.17529	0.19001	0.17599	0.15698	0.16516	0.14966	0.14951	0.18692	0.17709	0.13819	0.15363	0.13418	0.14905	0.14051	0.13579	0.15422	0.14047	0.14346	0.15487	0.16729	0.17717	0.1933	0.12889	0.14895
0.10029	0.077165	0.098964	0.076121	0.11944	0.13358	0.12346	0.10525	0.12917	0.14152	0.11872	0.13077	0.11837	0.11959	0.14238	0.11205	0.10166	0.091234	0.1181	0.12512	0.13063	0.11399	0.12094	0.11588	0.11819	0.12275	0.12957	0.12574	0.12192	0.11215	0.12529	0.12091	0.12216	0.13259	0.13256	0.10458	0.11749	0.11584	0.12649	0.11656	0.11077	0.14236	0.11774	0.12269	0.12827	0.12276	0.12671	0.13494	0.11863	0.11674
0.11749	0.085775	0.10861	0.08493	0.13841	0.1265	0.13921	0.15698	0.17913	0.13417	0.18344	0.13098	0.1762	0.13052	0.15873	0.15098	0.12245	0.1098	0.14072	0.14069	0.1569	0.1354	0.1441	0.13934	0.14537	0.1492	0.14194	0.13959	0.15906	0.16792	0.14206	0.13402	0.13651	0.13566	0.14175	0.12852	0.12258	0.14326	0.13844	0.12641	0.14456	0.12641	0.12548	0.1398	0.14693	0.14187	0.17556	0.12017	0.13233	0.17036
0.12325	0.076928	0.14559	0.082465	0.18758	0.18453	0.15394	0.17287	0.18386	0.16954	0.19124	0.17593	0.25062	0.17695	0.13329	0.16727	0.1348	0.10942	0.16033	0.14082	0.156	0.16006	0.11727	0.11659	0.12176	0.14089	0.15506	0.14009	0.15628	0.23235	0.17211	0.14048	0.123	0.1336	0.13032	0.13134	0.10482	0.14278	0.13147	0.10999	0.14797	0.2158	0.14351	0.15828	0.16808	0.15837	0.21158	0.2142	0.21168	0.22851
0.11798	0.080316	0.13708	0.086736	0.15256	0.16069	0.13584	0.14411	0.16997	0.15983	0.1896	0.14463	0.1814	0.14951	0.15497	0.15246	0.12039	0.10505	0.15757	0.15108	0.15496	0.16853	0.11681	0.1253	0.12005	0.12604	0.14162	0.16074	0.16283	0.18899	0.1717	0.13821	0.12591	0.13724	0.12325	0.13292	0.12132	0.12684	0.12903	0.11918	0.13927	0.1842	0.1736	0.16528	0.13433	0.13839	0.18172	0.17247	0.19115	0.1908
0.094884	0.074265	0.092806	0.07666	0.11905	0.12409	0.11748	0.10644	0.12456	0.12305	0.11381	0.11647	0.11356	0.1141	0.1185	0.10671	0.10412	0.086811	0.10732	0.1099	0.11802	0.10872	0.11239	0.1044	0.11204	0.10905	0.126	0.11355	0.11635	0.11357	0.11723	0.10624	0.1156	0.10587	0.1084	0.099748	0.10789	0.11088	0.11736	0.12158	0.10757	0.15363	0.11554	0.11493	0.11897	0.11905	0.11453	0.12598	0.097649	0.10764
0.13969	0.08019	0.15339	0.094587	0.19373	0.2017	0.18651	0.19411	0.23572	0.18208	0.22922	0.18082	0.28136	0.19352	0.14943	0.18883	0.14041	0.11225	0.17783	0.15501	0.16132	0.19475	0.12365	0.12729	0.12755	0.15308	0.14966	0.15592	0.18665	0.25264	0.18198	0.15576	0.12938	0.14419	0.12888	0.16038	0.10777	0.14925	0.13935	0.11969	0.1748	0.19794	0.18488	0.20608	0.17994	0.1628	0.26372	0.20472	0.22456	0.28465
0.11605	0.078308	0.12922	0.081759	0.15657	0.16199	0.14865	0.15237	0.18936	0.17136	0.19386	0.16968	0.2161	0.15309	0.16353	0.15669	0.13091	0.11039	0.16248	0.17717	0.19309	0.14728	0.14471	0.20049	0.16479	0.16245	0.1729	0.17159	0.1882	0.1832	0.15667	0.17125	0.17303	0.1761	0.16654	0.13564	0.14517	0.17576	0.20229	0.16123	0.19147	0.16435	0.15526	0.18649	0.17871	0.19011	0.19491	0.18339	0.1768	0.19174
0.079104	0.067106	0.085615	0.076379	0.095479	0.089962	0.081325	0.080536	0.094163	0.090594	0.098212	0.091321	0.089034	0.09078	0.093085	0.088128	0.083895	0.075644	0.081231	0.090349	0.094708	0.084906	0.086765	0.092519	0.084297	0.088099	0.09342	0.089136	0.088971	0.091922	0.081621	0.088462	0.086725	0.091577	0.086881	0.082859	0.092411	0.092311	0.094266	0.086556	0.092916	0.10587	0.091104	0.10316	0.088506	0.090299	0.098127	0.095947	0.095401	0.098044
0.095861	0.071667	0.09343	0.070098	0.096363	0.10191	0.10645	0.10411	0.12367	0.10352	0.11591	0.10099	0.11048	0.10599	0.11983	0.10685	0.095634	0.10753	0.1085	0.11903	0.10434	0.11904	0.099235	0.10708	0.09347	0.10861	0.10696	0.11144	0.10996	0.10351	0.10855	0.095954	0.11025	0.11397	0.10049	0.12009	0.10366	0.093028	0.11485	0.094927	0.11676	0.097831	0.095298	0.11242	0.10167	0.1029	0.11538	0.10153	0.10133	0.11281
0.076338	0.069692	0.074415	0.069571	0.07749	0.075608	0.079627	0.082998	0.081764	0.075672	0.082848	0.075462	0.078262	0.082285	0.077201	0.080576	0.078027	0.069541	0.083842	0.077041	0.08569	0.077783	0.07604	0.0861	0.08378	0.087076	0.079957	0.080444	0.080557	0.079042	0.084464	0.078488	0.088255	0.090106	0.082727	0.076899	0.091264	0.08888	0.091742	0.083924	0.086016	0.086545	0.080614	0.091979	0.084772	0.083261	0.081802	0.078308	0.075745	0.076641
0.084291	0.065248	0.081484	0.065178	0.097183	0.093868	0.083997	0.084898	0.094409	0.091872	0.10281	0.090678	0.098611	0.090401	0.09442	0.088621	0.088942	0.075047	0.091828	0.094639	0.094075	0.085313	0.088352	0.086034	0.096544	0.094172	0.095393	0.099663	0.09532	0.099448	0.094364	0.096701	0.091827	0.091589	0.09211	0.087243	0.089523	0.098085	0.094622	0.093678	0.10488	0.096826	0.096001	0.11009	0.093658	0.089749	0.091874	0.1013	0.11772	0.093974
0.11293	0.077571	0.11531	0.082084	0.14426	0.13549	0.12517	0.12217	0.13275	0.13802	0.12564	0.12563	0.16803	0.12259	0.11644	0.13314	0.11995	0.10513	0.12421	0.13207	0.13953	0.12628	0.12783	0.13829	0.12578	0.14311	0.14192	0.12159	0.1225	0.13157	0.12488	0.1284	0.13764	0.12088	0.11616	0.12428	0.097405	0.13848	0.13767	0.11111	0.12548	0.13568	0.11156	0.11104	0.13233	0.12655	0.13777	0.14703	0.12026	0.14834
0.083198	0.069027	0.084096	0.068894	0.102	0.10074	0.094582	0.094968	0.093189	0.095813	0.09424	0.094345	0.10635	0.094222	0.087504	0.094482	0.092631	0.07819	0.1001	0.091108	0.097285	0.099753	0.097498	0.098339	0.09614	0.101	0.092612	0.094279	0.086676	0.098967	0.10226	0.098556	0.098756	0.092148	0.088107	0.088225	0.086032	0.099354	0.096313	0.094069	0.095983	0.099393	0.089278	0.098827	0.10261	0.090926	0.094108	0.10471	0.10205	0.10082
0.089245	0.077872	0.10874	0.07973	0.12089	0.11406	0.092706	0.095907	0.11053	0.114	0.11192	0.10671	0.12527	0.10304	0.10557	0.11132	0.095065	0.084915	0.10513	0.11421	0.11106	0.095806	0.10172	0.10834	0.10205	0.10284	0.10511	0.10784	0.10468	0.11126	0.1021	0.096555	0.10927	0.11892	0.099098	0.099775	0.10222	0.10172	0.10841	0.10508	0.095194	0.11238	0.097319	0.10497	0.10099	0.10738	0.10838	0.1149	0.11567	0.12392
0.091774	0.071997	0.094103	0.071663	0.10193	0.097751	0.096711	0.091739	0.099016	0.099546	0.097013	0.094102	0.10833	0.098103	0.095734	0.097876	0.089454	0.074904	0.10133	0.09454	0.10325	0.095376	0.081596	0.088977	0.086804	0.090614	0.09436	0.091834	0.099047	0.10136	0.098123	0.08878	0.089258	0.093977	0.089122	0.089857	0.07991	0.094778	0.08832	0.08534	0.094693	0.10027	0.094146	0.09847	0.10212	0.094658	0.1001	0.10812	0.10401	0.09887
0.092579	0.08391	0.093197	0.079976	0.090899	0.089797	0.090449	0.090787	0.097521	0.096094	0.094874	0.090706	0.10088	0.085275	0.094035	0.10029	0.094633	0.098058	0.096282	0.097779	0.096748	0.090416	0.098144	0.10592	0.10131	0.10044	0.10234	0.10206	0.091124	0.08607	0.086956	0.089134	0.1006	0.097591	0.094314	0.089566	0.091089	0.098345	0.098925	0.089007	0.09289	0.088184	0.081456	0.095077	0.094641	0.10025	0.09273	0.090642	0.082161	0.092371
0.088737	0.076617	0.089055	0.076243	0.099635	0.11014	0.094507	0.095584	0.10002	0.10477	0.10799	0.10247	0.10061	0.098326	0.10688	0.10811	0.10349	0.088964	0.10263	0.10812	0.11681	0.10074	0.11921	0.12438	0.11413	0.12226	0.13693	0.10216	0.10374	0.10004	0.10373	0.099274	0.12821	0.11416	0.10935	0.097278	0.10326	0.10501	0.12756	0.10532	0.11888	0.10962	0.10694	0.1303	0.10233	0.11724	0.10442	0.10534	0.11041	0.1099
0.10432	0.07732	0.1148	0.086601	0.12141	0.13625	0.11557	0.1191	0.14085	0.1338	0.13172	0.12461	0.13673	0.12148	0.13294	0.11854	0.10304	0.098644	0.12053	0.12742	0.1157	0.12807	0.12729	0.13625	0.1228	0.12257	0.12023	0.13206	0.12094	0.13825	0.11803	0.11078	0.13863	0.12353	0.1079	0.10762	0.11374	0.12414	0.13647	0.11651	0.12109	0.13013	0.11514	0.13655	0.11463	0.11644	0.13847	0.14	0.13214	0.18196
0.12892	0.082511	0.12508	0.087689	0.14323	0.15799	0.15017	0.16033	0.18105	0.14464	0.18491	0.14731	0.19347	0.14758	0.1546	0.1453	0.13906	0.10881	0.16067	0.17709	0.17689	0.13491	0.17304	0.1557	0.18268	0.18539	0.19286	0.16515	0.18424	0.15281	0.15121	0.16407	0.16806	0.15254	0.16539	0.14338	0.12257	0.17213	0.1772	0.15709	0.18234	0.14312	0.13874	0.174	0.18131	0.1903	0.16993	0.15039	0.14814	0.17944
0.092512	0.076453	0.10188	0.078214	0.11165	0.12685	0.11731	0.108	0.12062	0.12455	0.1252	0.13257	0.12337	0.13126	0.11364	0.10966	0.099509	0.087903	0.11879	0.11171	0.12586	0.1113	0.099602	0.1104	0.10696	0.11985	0.11296	0.11978	0.11595	0.13745	0.11184	0.12377	0.11122	0.11287	0.10935	0.10009	0.097932	0.11926	0.11182	0.099361	0.12594	0.10724	0.12442	0.13468	0.12219	0.11153	0.1238	0.14336	0.13217	0.13715
0.1264	0.081318	0.12701	0.091211	0.14406	0.16417	0.144	0.16992	0.17472	0.1602	0.1779	0.16913	0.1836	0.17915	0.13566	0.15925	0.12161	0.10945	0.18192	0.16758	0.20536	0.17331	0.15604	0.13303	0.1522	0.18017	0.20514	0.16484	0.17298	0.17571	0.18199	0.17485	0.16157	0.1676	0.16589	0.13948	0.12602	0.18818	0.1621	0.14914	0.18051	0.14351	0.16387	0.15859	0.20643	0.19885	0.20794	0.18441	0.17239	0.18971
0.11912	0.086511	0.10638	0.098303	0.12076	0.15001	0.13079	0.13728	0.15613	0.14002	0.14705	0.14467	0.12851	0.15178	0.14133	0.13118	0.12655	0.11496	0.13584	0.12592	0.13899	0.14602	0.14243	0.16385	0.13884	0.15114	0.1594	0.14049	0.14955	0.14052	0.13756	0.14128	0.15984	0.1327	0.11958	0.13977	0.11646	0.13587	0.18274	0.12903	0.18746	0.14673	0.15434	0.18283	0.14275	0.13406	0.14353	0.14427	0.14592	0.15025
0.14373	0.087776	0.12657	0.095123	0.13862	0.17404	0.17205	0.19536	0.2051	0.18917	0.20285	0.17502	0.18027	0.19749	0.15001	0.16128	0.14104	0.12763	0.17047	0.14466	0.15025	0.19448	0.12665	0.15613	0.1283	0.12785	0.13797	0.14846	0.16824	0.19338	0.17382	0.12789	0.14729	0.1228	0.11438	0.15287	0.11028	0.12975	0.15729	0.12263	0.16554	0.14902	0.18274	0.1695	0.15489	0.12039	0.20707	0.16821	0.1641	0.21552
0.09099	0.078679	0.083924	0.079802	0.092857	0.10603	0.098812	0.096219	0.10937	0.098028	0.11744	0.098886	0.11106	0.096964	0.1021	0.10296	0.093786	0.086876	0.10601	0.10886	0.12295	0.10229	0.10819	0.13027	0.11737	0.12464	0.12091	0.10259	0.11133	0.10938	0.10523	0.11315	0.12414	0.11251	0.11161	0.09435	0.10297	0.11795	0.12856	0.10729	0.12434	0.10425	0.10144	0.132	0.11788	0.12259	0.11561	0.099918	0.12479	0.12105
0.089494	0.072933	0.087867	0.074936	0.098807	0.10223	0.087434	0.089339	0.097287	0.10168	0.099187	0.1016	0.10145	0.09594	0.10083	0.099549	0.095849	0.085916	0.097845	0.10686	0.10934	0.087882	0.11432	0.12671	0.12307	0.11526	0.12787	0.11359	0.10609	0.1043	0.091972	0.10337	0.12515	0.11407	0.11346	0.090107	0.1054	0.10988	0.12914	0.10895	0.11621	0.10775	0.096529	0.11941	0.10785	0.11908	0.11007	0.11336	0.10291	0.099336
0.08453	0.07645	0.086954	0.077449	0.09401	0.093671	0.084932	0.086695	0.093613	0.09445	0.093266	0.094028	0.095379	0.093573	0.095029	0.095424	0.091241	0.088667	0.095785	0.10162	0.10598	0.091635	0.11324	0.14434	0.13034	0.12648	0.11298	0.10451	0.10524	0.091566	0.0905	0.10076	0.12622	0.10322	0.10621	0.089379	0.10481	0.1218	0.14685	0.1114	0.11892	0.0944	0.091605	0.11845	0.1156	0.11767	0.10574	0.091085	0.10468	0.10231
0.13601	0.088238	0.12307	0.098015	0.13531	0.19079	0.16876	0.16346	0.18258	0.16668	0.20032	0.17623	0.16739	0.19928	0.16706	0.15084	0.14498	0.10922	0.19498	0.14646	0.16561	0.18829	0.12388	0.14418	0.12058	0.12865	0.13711	0.16535	0.16002	0.19699	0.18796	0.15798	0.1371	0.13608	0.1237	0.15304	0.11957	0.13568	0.14439	0.11328	0.18187	0.15879	0.20092	0.17879	0.16626	0.13334	0.17713	0.19544	0.1855	0.18347
0.13981	0.080296	0.1171	0.099953	0.12544	0.15385	0.16036	0.17016	0.19156	0.15021	0.17339	0.15803	0.14995	0.16605	0.1564	0.1602	0.13654	0.11832	0.17899	0.14584	0.16898	0.19727	0.13556	0.15729	0.13544	0.13745	0.16118	0.18018	0.1529	0.16703	0.18007	0.15046	0.15737	0.13552	0.1213	0.14997	0.11925	0.1444	0.17139	0.13058	0.18468	0.14498	0.18274	0.1747	0.1579	0.13026	0.16648	0.15566	0.17865	0.20125
0.10318	0.080692	0.096808	0.082448	0.10968	0.11855	0.11355	0.11443	0.13056	0.11301	0.12851	0.12585	0.12459	0.13532	0.11713	0.12172	0.11159	0.088241	0.11827	0.12573	0.13536	0.12077	0.17144	0.13928	0.15235	0.15186	0.18396	0.13045	0.12858	0.11832	0.11973	0.12535	0.16035	0.13215	0.14148	0.10689	0.11861	0.1361	0.16123	0.15698	0.14309	0.13351	0.12343	0.14192	0.12669	0.1542	0.13751	0.13828	0.13495	0.13455
0.11468	0.086161	0.1067	0.084412	0.11537	0.13073	0.12471	0.12669	0.15332	0.11257	0.1587	0.12564	0.14785	0.12178	0.12978	0.13531	0.12025	0.10642	0.12905	0.14946	0.15176	0.11601	0.13798	0.13495	0.13856	0.15227	0.15937	0.13147	0.15278	0.12673	0.13142	0.13444	0.13938	0.15144	0.15024	0.12095	0.1214	0.14323	0.14792	0.12749	0.15749	0.12063	0.11783	0.1507	0.13509	0.16689	0.15198	0.13161	0.13737	0.15506
0.094598	0.083477	0.096405	0.074131	0.095989	0.11358	0.096905	0.10755	0.12293	0.10777	0.12375	0.11079	0.10804	0.1003	0.10639	0.10965	0.097227	0.091949	0.105	0.12796	0.1225	0.10471	0.1085	0.11509	0.12337	0.14354	0.13252	0.11573	0.12674	0.10863	0.12651	0.13093	0.14444	0.12133	0.12838	0.096508	0.11337	0.12793	0.13023	0.11722	0.13213	0.095932	0.11229	0.12083	0.11863	0.13731	0.12451	0.11253	0.11768	0.13216
0.080258	0.068569	0.089836	0.073796	0.09315	0.092377	0.083207	0.080135	0.08666	0.10296	0.089433	0.096342	0.089794	0.082835	0.10297	0.085086	0.086885	0.082872	0.084224	0.10028	0.098884	0.084194	0.0988	0.1219	0.1004	0.099035	0.09625	0.10304	0.10021	0.089057	0.084608	0.092234	0.097579	0.10194	0.10071	0.08059	0.096544	0.099288	0.11378	0.09653	0.095539	0.08854	0.088091	0.10605	0.094724	0.097317	0.090616	0.092742	0.084842	0.0957
0.11526	0.079989	0.10682	0.089064	0.12271	0.15087	0.14254	0.12514	0.14231	0.14191	0.145	0.14723	0.15918	0.14912	0.12897	0.12764	0.12009	0.10285	0.13503	0.12572	0.13202	0.12096	0.1228	0.13457	0.11501	0.13209	0.12544	0.12306	0.12963	0.13954	0.11552	0.12598	0.12556	0.12139	0.11859	0.12421	0.11163	0.13204	0.13789	0.11312	0.15715	0.12516	0.13452	0.16244	0.14317	0.13644	0.13368	0.13933	0.1319	0.14856
0.12098	0.08607	0.11176	0.096129	0.1269	0.15145	0.13994	0.14849	0.15634	0.14613	0.16394	0.1573	0.13847	0.16804	0.15182	0.14897	0.12927	0.10977	0.16238	0.13868	0.16436	0.17273	0.13814	0.1576	0.13982	0.14326	0.15889	0.16792	0.15854	0.14812	0.16755	0.14592	0.15343	0.13118	0.12364	0.1452	0.12107	0.15104	0.16516	0.12977	0.18068	0.14614	0.16198	0.16959	0.16853	0.13928	0.15772	0.15637	0.15317	0.17804
0.084216	0.077595	0.084995	0.075777	0.090402	0.096488	0.090237	0.088798	0.09724	0.093854	0.096261	0.092749	0.092066	0.091985	0.099524	0.091676	0.095256	0.085234	0.087795	0.09771	0.10814	0.087076	0.13727	0.13331	0.12667	0.14414	0.13535	0.11067	0.10417	0.088692	0.094829	0.11553	0.16225	0.10421	0.11152	0.087961	0.099232	0.13026	0.13911	0.12675	0.1233	0.10004	0.095391	0.10883	0.12048	0.12039	0.10035	0.096523	0.095348	0.10614
0.088717	0.074003	0.089482	0.072621	0.09415	0.10063	0.08622	0.092748	0.092441	0.098983	0.099406	0.090041	0.099969	0.085593	0.10542	0.096414	0.093826	0.086119	0.10076	0.10113	0.10889	0.090576	0.10242	0.10994	0.10213	0.10334	0.10899	0.10741	0.10032	0.098705	0.095749	0.093362	0.10949	0.10795	0.10349	0.082168	0.098981	0.10353	0.10506	0.099611	0.10168	0.11329	0.095976	0.10215	0.1026	0.1041	0.094968	0.10259	0.087589	0.11093
0.091448	0.078519	0.087948	0.087849	0.10412	0.11517	0.10601	0.1026	0.11537	0.11222	0.1109	0.11187	0.10329	0.11257	0.12441	0.10489	0.11265	0.099423	0.11265	0.1038	0.12099	0.11533	0.14065	0.1413	0.13291	0.14966	0.15186	0.117	0.11921	0.10702	0.11266	0.12989	0.15475	0.11157	0.11207	0.10721	0.10356	0.14039	0.15595	0.13001	0.15628	0.11188	0.11329	0.14638	0.13327	0.13207	0.11881	0.10653	0.13472	0.14657
0.077512	0.067919	0.079192	0.07155	0.076018	0.083813	0.081072	0.073395	0.07652	0.0816	0.072251	0.079079	0.07488	0.076181	0.077986	0.075592	0.080957	0.076345	0.072756	0.071413	0.072944	0.072915	0.0789	0.08312	0.078094	0.077482	0.078686	0.079609	0.073698	0.068065	0.074193	0.075256	0.076566	0.077878	0.075959	0.077103	0.080189	0.076851	0.085908	0.080905	0.079545	0.075923	0.072421	0.081771	0.078336	0.082973	0.072304	0.074399	0.072248	0.070692
0.083086	0.073486	0.086188	0.074101	0.09629	0.098545	0.096123	0.1011	0.10858	0.10476	0.10723	0.10757	0.096928	0.10543	0.10486	0.091772	0.093809	0.088005	0.099912	0.10264	0.098343	0.1018	0.11583	0.12719	0.10868	0.12416	0.11219	0.10059	0.10183	0.088106	0.097247	0.10687	0.13213	0.10878	0.10421	0.09068	0.11338	0.11395	0.13602	0.11347	0.12032	0.10461	0.10135	0.1155	0.10567	0.11414	0.11052	0.097514	0.09442	0.10384
0.093886	0.072606	0.10204	0.078718	0.11112	0.1063	0.098785	0.10263	0.11469	0.1103	0.10544	0.098785	0.10489	0.09852	0.11105	0.10559	0.093105	0.08535	0.089518	0.11541	0.10179	0.086125	0.10038	0.10509	0.095283	0.10626	0.10196	0.1052	0.10154	0.097474	0.094516	0.090121	0.11627	0.1118	0.1014	0.095879	0.099054	0.092037	0.11142	0.10041	0.094237	0.10588	0.091246	0.098621	0.09474	0.10041	0.11264	0.11165	0.096778	0.11681
0.075883	0.071668	0.083868	0.072388	0.097066	0.097821	0.092467	0.099043	0.099192	0.10293	0.096192	0.10293	0.096936	0.10035	0.093462	0.088385	0.091235	0.080641	0.092517	0.090469	0.098523	0.089113	0.13002	0.12389	0.12375	0.12805	0.1232	0.09543	0.091181	0.081728	0.086599	0.098019	0.13894	0.095766	0.10217	0.08458	0.097698	0.11381	0.14355	0.12069	0.12859	0.095028	0.095173	0.11372	0.10921	0.11299	0.10378	0.09345	0.089203	0.10542
0.086811	0.06963	0.09173	0.071877	0.10613	0.10442	0.10544	0.10649	0.11524	0.10692	0.11282	0.11263	0.10226	0.11152	0.10579	0.095591	0.10051	0.086955	0.10059	0.10118	0.10578	0.097606	0.13146	0.13185	0.13334	0.13444	0.13349	0.10401	0.1073	0.099533	0.09515	0.10892	0.14145	0.10468	0.1083	0.093333	0.10291	0.12323	0.15245	0.12448	0.1352	0.10287	0.10248	0.11946	0.11275	0.11582	0.11882	0.10062	0.095571	0.11729
0.083807	0.070958	0.082639	0.082375	0.087741	0.087255	0.085981	0.077933	0.094616	0.08508	0.091789	0.085506	0.087255	0.088152	0.10028	0.082468	0.090068	0.078158	0.077825	0.083855	0.08878	0.074966	0.1108	0.12596	0.10323	0.10607	0.10113	0.084038	0.090574	0.08141	0.082896	0.089473	0.11719	0.096187	0.091712	0.082559	0.10608	0.10476	0.12326	0.10397	0.10642	0.085325	0.083872	0.10638	0.088565	0.098974	0.086579	0.082079	0.082811	0.088752
0.084265	0.071672	0.094271	0.085671	0.10123	0.10807	0.10827	0.11177	0.12638	0.11095	0.11476	0.11005	0.094039	0.1129	0.12254	0.10719	0.098982	0.08846	0.10342	0.1029	0.10716	0.10195	0.15907	0.16066	0.14011	0.15673	0.14306	0.11491	0.106	0.094183	0.10058	0.11744	0.1652	0.10915	0.10698	0.098246	0.11564	0.13772	0.16084	0.1385	0.13025	0.11786	0.10815	0.11266	0.12128	0.12337	0.12831	0.1054	0.10771	0.12803
0.08627	0.074531	0.07465	0.076763	0.085631	0.087811	0.091171	0.090762	0.10328	0.094764	0.090994	0.096887	0.088643	0.092073	0.096603	0.094499	0.086808	0.082116	0.084876	0.09151	0.094132	0.083431	0.11741	0.12087	0.10577	0.12217	0.11023	0.093962	0.089688	0.085881	0.095151	0.099536	0.13283	0.095077	0.096114	0.088183	0.10197	0.11647	0.12892	0.11843	0.12161	0.09308	0.09883	0.12184	0.11282	0.10124	0.094941	0.091313	0.093514	0.10734
0.080476	0.07369	0.097041	0.0837	0.1052	0.10183	0.088421	0.087043	0.096135	0.10947	0.087456	0.10023	0.093076	0.087708	0.10765	0.08938	0.095301	0.086734	0.088983	0.094967	0.10504	0.093635	0.1177	0.12106	0.119	0.1155	0.1147	0.10146	0.097965	0.095378	0.094872	0.0991	0.11616	0.10134	0.10409	0.088733	0.10776	0.10823	0.11729	0.11008	0.099184	0.09804	0.095923	0.097909	0.10224	0.1057	0.099961	0.096339	0.099894	0.11265
0.079412	0.071733	0.076979	0.07572	0.080292	0.080285	0.07966	0.082775	0.08552	0.078173	0.085604	0.078533	0.080612	0.08431	0.085914	0.079113	0.085682	0.087195	0.078529	0.083212	0.092161	0.079864	0.10733	0.10281	0.10284	0.099444	0.099363	0.082513	0.082151	0.081882	0.075667	0.085962	0.099088	0.087304	0.091916	0.080832	0.08651	0.090145	0.1111	0.10028	0.093952	0.082051	0.083563	0.096673	0.087655	0.09363	0.085057	0.080475	0.087775	0.082589
0.074852	0.073161	0.079361	0.067226	0.077593	0.074767	0.073612	0.07243	0.083057	0.078205	0.081535	0.074731	0.072773	0.073945	0.083348	0.081121	0.079562	0.077009	0.077711	0.079704	0.087105	0.074846	0.096906	0.093971	0.087178	0.086547	0.094294	0.081508	0.086372	0.073629	0.074507	0.077124	0.094838	0.079866	0.08198	0.075411	0.090361	0.085524	0.093551	0.085678	0.085179	0.08134	0.079287	0.08777	0.076546	0.081132	0.081005	0.072955	0.070039	0.077592
0.078896	0.073914	0.079255	0.069436	0.070714	0.077356	0.075229	0.073186	0.087248	0.072836	0.080905	0.079446	0.072666	0.078353	0.085675	0.079003	0.079667	0.07918	0.076131	0.077865	0.081696	0.071685	0.10223	0.10625	0.092603	0.089848	0.096099	0.080135	0.077546	0.071194	0.070633	0.07984	0.10556	0.084715	0.088657	0.073161	0.095025	0.084278	0.10655	0.10572	0.089051	0.0771	0.080766	0.090641	0.078453	0.084822	0.077085	0.071511	0.078077	0.071277
[truncated: 218 more columns]

## Sheet: Fig 5d Brainnetome
Fingerprinting
0	0	0	0	0	0	0	0	0	0	0	0	0	0	0	0	0	0	0	0	0	0	0	0	0	0	0	0	0	0	0	0	0	0	0	0	0	0	0	0	0	0	0	0	0	0	0	0	0	0
0	0	0	0	0	1	0	0	0	0	0	0	0	0	0	0	0	0	0	0	0	0	0	1	0	0	0	0	0	0	0	0	0	0	0	0	0	0	0	0	0	0	0	0	0	0	0	0	0	0
0	0	0	0	0	0	0	0	0	0	0	0	0	0	0	1	0	0	0	1	0	0	0	0	0	0	0	0	0	0	0	0	0	0	0	0	0	0	1	0	0	0	0	0	0	0	0	0	0	0
0	0	0	0	0	0	0	0	0	0	0	0	0	0	1	0	0	0	0	0	1	0	0	0	0	0	0	0	0	1	0	1	1	1	1	0	0	0	0	0	0	0	0	0	0	0	0	0	0	0
0	0	0	0	0	0	0	0	0	0	0	0	0	0	1	0	0	1	0	1	0	0	0	1	1	0	0	0	0	0	0	0	0	1	0	1	1	0	1	0	0	0	0	0	0	0	0	0	0	0
0	1	0	0	0	0	0	0	0	0	0	0	0	0	1	1	0	0	0	0	0	0	0	0	1	1	0	0	0	1	0	1	0	0	0	0	0	0	0	0	0	0	0	0	0	0	0	0	0	0
0	0	0	0	0	0	0	0	0	0	0	0	0	0	0	0	0	0	1	0	0	0	1	0	0	0	0	0	0	0	0	0	0	0	0	0	0	0	0	0	0	0	0	0	0	0	0	0	0	0
0	0	0	0	0	0	0	0	0	0	0	1	0	0	0	0	0	0	1	0	0	0	1	1	0	0	0	1	0	0	0	0	0	0	0	1	0	0	0	0	0	0	0	0	0	0	0	0	0	0
0	0	0	0	0	0	0	0	0	0	0	0	0	0	0	0	0	0	0	0	0	0	0	0	0	0	0	0	0	0	0	0	0	0	0	0	0	0	0	0	0	0	0	0	0	0	0	0	0	0
0	0	0	0	0	0	0	0	0	0	0	0	0	0	0	1	0	0	0	0	0	0	0	0	0	0	0	0	0	0	0	0	0	0	0	0	0	0	0	0	0	0	0	0	0	0	0	0	0	0
0	0	0	0	0	0	0	0	0	0	0	0	0	0	0	0	0	0	0	0	0	1	0	0	0	1	0	0	0	1	0	0	0	0	0	0	0	1	0	0	0	0	0	0	0	0	0	0	0	0
0	0	0	0	0	0	0	1	0	0	0	0	0	0	0	0	0	0	0	0	0	0	0	0	0	0	0	0	0	0	0	0	0	0	0	0	0	0	0	1	0	0	0	0	0	0	0	0	0	0
0	0	0	0	0	0	0	0	0	0	0	0	0	0	1	0	0	0	0	1	0	0	0	0	1	0	0	0	0	0	1	0	0	1	0	1	0	0	0	0	0	0	0	0	0	0	0	0	0	0
0	0	0	0	0	0	0	0	0	0	0	0	0	0	1	1	0	1	0	0	0	0	0	0	0	0	0	0	0	0	0	0	0	0	0	1	0	0	0	0	0	0	0	0	0	0	0	0	0	0
0	0	0	1	1	1	0	0	0	0	0	0	1	1	0	0	0	0	0	0	0	0	0	0	0	0	0	0	0	0	0	0	0	1	1	0	0	0	0	1	1	0	1	0	0	0	0	0	0	0
0	0	1	0	0	1	0	0	0	1	0	0	0	1	0	0	0	0	0	0	0	0	0	0	0	0	0	0	0	0	0	0	0	0	0	0	0	0	1	0	0	1	0	0	0	0	0	0	0	0
0	0	0	0	0	0	0	0	0	0	0	0	0	0	0	0	0	0	0	0	0	0	0	0	0	0	0	0	0	0	0	0	0	0	0	0	0	0	0	1	0	0	0	0	0	0	0	0	0	0
0	0	0	0	1	0	0	0	0	0	0	0	0	1	0	0	0	0	0	0	0	0	0	0	0	0	0	0	0	0	0	0	0	0	0	0	0	0	0	0	0	0	0	0	0	0	0	0	0	0
0	0	0	0	0	0	1	1	0	0	0	0	0	0	0	0	0	0	0	0	0	0	0	0	0	0	0	0	0	0	0	0	0	0	0	0	0	0	0	0	0	0	0	0	0	0	0	0	0	0
0	0	1	0	1	0	0	0	0	0	0	0	1	0	0	0	0	0	0	0	0	0	0	0	0	0	0	0	0	0	0	0	0	0	0	0	1	0	0	0	0	1	0	0	0	0	0	1	0	0
0	0	0	1	0	0	0	0	0	0	0	0	0	0	0	0	0	0	0	0	0	0	0	0	0	0	0	0	0	0	0	0	0	0	0	0	0	0	0	0	0	0	0	0	0	0	0	0	0	0
0	0	0	0	0	0	0	0	0	0	1	0	0	0	0	0	0	0	0	0	0	0	0	0	0	0	0	0	0	0	0	0	0	0	0	0	0	0	0	0	0	0	0	0	0	0	0	0	0	0
0	0	0	0	0	0	1	1	0	0	0	0	0	0	0	0	0	0	0	0	0	0	0	0	0	0	0	0	0	0	0	0	0	0	0	0	0	0	0	0	0	0	0	0	0	0	0	0	0	0
0	1	0	0	1	0	0	1	0	0	0	0	0	0	0	0	0	0	0	0	0	0	0	0	0	0	0	0	1	0	1	0	1	0	1	0	0	1	0	0	0	1	1	0	0	0	0	0	0	0
0	0	0	0	1	1	0	0	0	0	0	0	1	0	0	0	0	0	0	0	0	0	0	0	0	0	0	0	0	0	0	0	0	0	0	0	0	0	0	1	0	0	0	0	0	0	0	0	0	0
0	0	0	0	0	1	0	0	0	0	1	0	0	0	0	0	0	0	0	0	0	0	0	0	0	0	0	0	0	0	0	0	0	0	0	0	0	0	0	0	0	0	0	0	0	0	0	0	0	0
0	0	0	0	0	0	0	0	0	0	0	0	0	0	0	0	0	0	0	0	0	0	0	0	0	0	0	0	0	0	0	0	0	0	0	0	0	0	0	0	0	0	0	0	0	0	0	0	0	0
0	0	0	0	0	0	0	1	0	0	0	0	0	0	0	0	0	0	0	0	0	0	0	0	0	0	0	0	0	1	0	0	0	0	0	0	0	1	0	1	0	0	0	0	0	0	0	0	0	0
0	0	0	0	0	0	0	0	0	0	0	0	0	0	0	0	0	0	0	0	0	0	0	1	0	0	0	0	0	0	0	0	0	0	0	0	0	0	0	0	0	0	0	0	0	0	0	0	0	0
0	0	0	1	0	1	0	0	0	0	1	0	0	0	0	0	0	0	0	0	0	0	0	0	0	0	0	1	0	0	0	0	0	0	0	0	0	0	0	0	0	0	0	0	0	0	0	0	0	0
0	0	0	0	0	0	0	0	0	0	0	0	1	0	0	0	0	0	0	0	0	0	0	1	0	0	0	0	0	0	0	0	0	0	0	0	0	0	0	0	0	0	0	0	0	0	0	0	0	0
0	0	0	1	0	1	0	0	0	0	0	0	0	0	0	0	0	0	0	0	0	0	0	0	0	0	0	0	0	0	0	0	0	0	0	0	0	0	0	0	0	0	0	0	0	0	0	0	0	0
0	0	0	1	0	0	0	0	0	0	0	0	0	0	0	0	0	0	0	0	0	0	0	1	0	0	0	0	0	0	0	0	0	0	0	0	0	0	0	1	0	0	0	0	0	0	0	0	0	0
0	0	0	1	1	0	0	0	0	0	0	0	1	0	1	0	0	0	0	0	0	0	0	0	0	0	0	0	0	0	0	0	0	0	0	0	0	0	0	0	0	0	0	0	0	0	0	0	0	0
0	0	0	1	0	0	0	0	0	0	0	0	0	0	1	0	0	0	0	0	0	0	0	1	0	0	0	0	0	0	0	0	0	0	0	0	0	0	0	1	0	0	0	0	0	0	0	0	0	0
0	0	0	0	1	0	0	1	0	0	0	0	1	1	0	0	0	0	0	0	0	0	0	0	0	0	0	0	0	0	0	0	0	0	0	0	0	0	0	0	0	0	0	0	0	0	0	0	0	0
0	0	0	0	1	0	0	0	0	0	0	0	0	0	0	0	0	0	0	1	0	0	0	0	0	0	0	0	0	0	0	0	0	0	0	0	0	0	0	0	0	0	0	0	0	0	0	0	0	0
0	0	0	0	0	0	0	0	0	0	1	0	0	0	0	0	0	0	0	0	0	0	0	1	0	0	0	1	0	0	0	0	0	0	0	0	0	0	0	0	0	0	0	0	0	0	0	0	0	0
0	0	1	0	1	0	0	0	0	0	0	0	0	0	0	1	0	0	0	0	0	0	0	0	0	0	0	0	0	0	0	0	0	0	0	0	0	0	0	0	0	0	0	0	0	0	0	0	0	0
0	0	0	0	0	0	0	0	0	0	0	1	0	0	1	0	1	0	0	0	0	0	0	0	1	0	0	1	0	0	0	0	1	0	1	0	0	0	0	0	0	0	0	1	0	0	0	0	0	0
0	0	0	0	0	0	0	0	0	0	0	0	0	0	1	0	0	0	0	0	0	0	0	0	0	0	0	0	0	0	0	0	0	0	0	0	0	0	0	0	0	0	0	0	0	0	0	0	0	0
0	0	0	0	0	0	0	0	0	0	0	0	0	0	0	1	0	0	0	1	0	0	0	1	0	0	0	0	0	0	0	0	0	0	0	0	0	0	0	0	0	0	0	0	0	0	0	0	0	0
0	0	0	0	0	0	0	0	0	0	0	0	0	0	1	0	0	0	0	0	0	0	0	1	0	0	0	0	0	0	0	0	0	0	0	0	0	0	0	0	0	0	0	0	0	0	0	0	0	0
0	0	0	0	0	0	0	0	0	0	0	0	0	0	0	0	0	0	0	0	0	0	0	0	0	0	0	0	0	0	0	0	0	0	0	0	0	0	0	1	0	0	0	0	0	0	0	0	0	0
0	0	0	0	0	0	0	0	0	0	0	0	0	0	0	0	0	0	0	0	0	0	0	0	0	0	0	0	0	0	0	0	0	0	0	0	0	0	0	0	0	0	0	0	0	0	0	0	0	0
0	0	0	0	0	0	0	0	0	0	0	0	0	0	0	0	0	0	0	0	0	0	0	0	0	0	0	0	0	0	0	0	0	0	0	0	0	0	0	0	0	0	0	0	0	0	0	0	0	0
0	0	0	0	0	0	0	0	0	0	0	0	0	0	0	0	0	0	0	0	0	0	0	0	0	0	0	0	0	0	0	0	0	0	0	0	0	0	0	0	0	0	0	0	0	0	0	0	0	0
0	0	0	0	0	0	0	0	0	0	0	0	0	0	0	0	0	0	0	1	0	0	0	0	0	0	0	0	0	0	0	0	0	0	0	0	0	0	0	0	0	0	0	0	0	0	0	0	0	0
0	0	0	0	0	0	0	0	0	0	0	0	0	0	0	0	0	0	0	0	0	0	0	0	0	0	0	0	0	0	0	0	0	0	0	0	0	0	0	0	0	0	0	0	0	0	0	0	0	0
0	0	0	0	0	0	0	0	0	0	0	0	0	0	0	0	0	0	0	0	0	0	0	0	0	0	0	0	0	0	0	0	0	0	0	0	0	0	0	0	0	0	0	0	0	0	0	0	0	0
0	0	0	0	0	0	0	0	0	0	0	0	0	0	0	0	0	0	0	0	0	0	0	0	0	0	0	0	0	0	0	0	0	0	0	0	0	0	0	0	0	0	0	0	0	0	0	0	0	0
0	0	0	0	0	0	0	0	0	0	0	0	0	0	0	0	0	0	0	0	0	0	0	0	0	0	0	0	0	0	0	0	0	0	0	0	0	0	0	0	0	0	0	0	0	0	0	0	0	0
0	0	0	0	0	0	0	0	0	0	0	0	0	0	0	0	0	0	0	0	0	0	0	0	0	0	0	0	0	0	0	0	0	0	0	0	0	0	0	0	0	0	0	0	0	0	0	0	0	0
0	0	0	0	0	0	0	0	0	0	0	0	0	0	0	0	0	0	0	0	0	0	0	0	0	0	0	0	0	0	0	0	0	0	0	0	0	0	0	0	0	0	0	0	0	0	0	0	0	0
0	0	0	0	0	0	0	0	0	0	0	0	0	0	0	0	0	0	0	0	0	0	0	0	0	0	0	0	0	0	0	0	0	0	0	0	0	0	0	0	0	0	0	0	0	0	0	0	0	0
0	0	0	0	0	0	0	0	0	0	0	0	0	0	0	0	0	0	0	0	0	0	0	0	1	0	0	0	0	0	0	0	0	0	0	0	0	0	0	0	0	0	0	0	0	0	0	0	0	0
0	0	0	0	0	0	0	0	0	0	0	0	0	0	0	0	0	0	0	0	0	0	0	0	0	0	0	0	0	0	0	0	0	0	0	0	0	0	0	0	0	0	0	0	0	0	0	0	0	0
0	0	0	0	0	0	0	0	0	0	0	0	0	0	0	0	0	0	0	0	0	0	0	0	0	0	0	0	0	0	0	0	0	0	0	0	0	0	0	0	0	0	0	0	0	0	0	0	0	0
0	0	0	0	0	0	0	0	0	0	0	0	0	0	0	0	0	0	0	0	0	0	0	0	0	0	0	0	0	0	0	0	0	0	0	0	0	0	0	0	0	0	0	0	0	0	0	0	0	0
0	0	0	0	0	0	0	0	0	0	0	0	0	0	0	0	0	0	0	0	0	0	0	0	0	0	0	0	0	0	0	0	0	0	0	0	0	0	0	0	0	0	0	0	0	0	0	0	0	0
0	0	0	0	0	0	0	0	0	0	0	0	0	0	0	0	0	0	0	0	0	0	0	0	0	0	0	0	0	0	0	0	0	0	0	0	0	0	0	0	0	0	0	0	0	0	0	0	0	0
0	0	0	0	0	0	0	0	0	0	0	0	0	0	0	1	0	0	0	0	0	0	0	0	0	0	0	0	0	0	0	0	0	0	0	0	0	0	0	0	0	0	0	0	0	0	0	0	0	0
0	0	0	0	0	0	0	0	0	0	0	0	0	0	0	0	0	0	0	0	0	0	0	0	0	0	0	0	0	0	0	0	0	0	0	0	0	0	0	0	0	0	0	0	0	0	0	0	0	0
0	0	0	0	0	0	0	0	0	0	0	0	0	0	0	1	0	0	0	0	0	0	0	1	0	0	0	0	0	0	0	0	0	0	0	0	0	0	0	0	0	0	0	0	0	0	0	0	0	0
0	0	0	0	0	0	0	0	0	0	0	0	0	0	0	0	0	0	0	0	0	0	0	0	0	0	0	0	0	0	0	0	0	0	0	0	0	0	0	0	0	0	0	0	0	0	0	0	0	0
0	0	0	0	0	0	0	0	0	0	0	0	0	0	0	0	0	0	0	0	0	0	0	0	0	0	0	0	0	0	0	0	0	0	0	0	0	0	0	0	0	0	0	0	0	0	0	0	0	0
0	0	0	0	0	0	0	0	0	0	0	0	0	0	0	0	0	0	0	0	0	0	0	0	0	0	0	0	0	0	0	0	0	0	0	0	0	0	0	0	0	0	0	0	0	0	0	0	0	0
0	0	0	0	0	0	0	0	0	0	0	0	0	0	0	0	0	0	0	0	0	0	0	0	0	0	0	0	0	0	0	0	0	0	0	0	0	0	0	0	0	0	0	0	0	0	0	0	0	0
0	0	0	0	0	0	0	0	0	0	0	0	0	0	0	0	0	0	0	0	0	0	0	0	0	0	0	0	0	0	0	0	0	0	0	0	0	0	0	0	0	0	0	0	0	0	0	0	0	0
0	0	0	0	0	0	0	0	0	0	0	0	0	0	0	0	0	0	0	0	0	0	0	0	0	0	0	0	0	0	0	0	0	0	0	0	0	0	0	0	0	0	0	0	0	0	0	0	0	0
0	0	0	0	0	0	0	0	0	0	0	0	0	0	0	0	0	0	0	0	0	0	0	0	0	0	0	0	0	0	0	0	0	0	0	0	0	0	0	0	0	0	0	0	0	0	0	0	0	0
0	0	0	0	0	0	0	0	0	0	0	0	0	0	0	0	0	0	0	0	0	0	0	0	0	0	0	0	0	0	0	0	0	0	0	0	0	0	0	0	0	0	0	0	0	0	0	0	0	0
0	0	0	0	0	0	0	0	0	0	0	0	0	0	0	0	0	0	0	0	0	0	0	0	0	0	0	0	0	0	0	0	0	0	0	0	0	0	0	0	0	0	0	0	0	0	0	0	0	0
0	0	0	0	0	0	0	0	0	0	0	0	0	0	0	0	0	0	0	0	0	0	0	0	0	0	0	0	0	0	0	0	0	0	0	0	0	0	0	0	0	0	0	0	0	0	0	0	0	0
0	0	0	0	0	0	0	0	0	0	0	0	0	0	0	0	0	0	0	0	0	0	0	0	0	0	0	0	0	0	0	0	0	0	0	0	0	0	0	0	0	0	0	0	0	0	0	0	0	0
0	0	0	0	0	0	0	0	0	0	0	0	0	0	0	0	0	0	0	0	0	0	0	0	0	0	0	0	0	0	0	0	0	0	0	0	0	0	0	0	0	0	0	0	0	0	0	0	0	0
0	0	0	0	0	0	0	0	0	0	0	0	0	0	0	0	0	0	0	0	0	0	0	0	0	0	0	0	0	0	0	0	0	0	0	0	0	0	0	0	0	0	0	0	0	0	0	0	0	0
0	0	0	0	0	0	0	0	0	0	0	0	0	0	0	0	0	0	0	0	0	0	0	0	0	0	0	0	0	0	0	0	0	0	0	0	0	0	0	0	0	0	0	0	0	0	0	0	0	0
0	0	0	0	0	0	0	0	0	0	0	0	0	0	0	0	0	0	0	0	0	0	0	0	0	0	0	0	0	0	0	0	0	0	0	0	0	0	0	0	0	0	0	0	0	0	0	0	0	0
0	0	0	0	0	0	0	0	0	0	0	0	0	0	0	0	0	0	0	0	0	0	0	0	0	0	0	0	0	1	0	0	0	0	0	0	0	0	0	0	0	0	0	0	0	0	0	0	0	0
0	0	0	0	0	0	0	0	0	0	0	0	0	0	0	0	0	1	0	1	0	0	0	0	0	1	0	0	0	0	0	0	0	0	0	1	0	0	0	0	0	0	0	0	0	0	0	0	0	0
0	0	0	0	0	0	0	0	0	0	0	0	0	0	0	1	0	0	0	0	0	0	0	0	0	0	0	0	0	0	0	1	0	0	0	0	0	0	0	1	0	0	0	0	0	0	0	0	0	0
0	0	0	0	0	0	0	0	0	0	0	0	0	0	0	0	0	0	1	1	0	0	0	0	1	0	0	0	0	0	1	0	0	1	0	0	0	0	0	0	0	0	0	0	0	0	0	0	0	0
0	0	0	0	0	0	0	0	0	0	0	0	0	0	0	0	0	1	0	1	0	0	0	1	0	0	0	0	0	0	0	0	0	0	0	1	0	0	0	0	0	0	0	0	0	0	0	0	0	0
0	0	0	0	1	0	0	1	0	0	1	0	0	0	0	0	0	0	0	0	0	1	0	0	0	1	0	0	0	0	0	0	0	0	0	0	0	0	0	0	0	0	0	0	0	0	0	0	0	0
0	0	0	1	0	1	0	0	0	0	0	0	0	0	0	0	0	0	0	0	0	0	0	1	0	0	0	1	0	0	0	0	0	0	0	0	0	0	0	0	0	0	0	1	0	0	0	0	0	0
0	0	0	0	0	0	0	0	0	0	0	0	0	0	1	0	0	1	0	0	0	0	0	1	1	0	0	0	1	0	1	0	0	0	0	1	0	0	0	0	0	0	0	0	0	0	0	0	0	0
0	0	0	0	0	0	0	0	0	0	0	0	0	0	0	1	0	0	0	1	0	0	1	1	0	1	0	0	0	1	0	0	0	0	0	0	0	0	0	0	0	0	0	0	0	0	0	0	0	0
0	0	0	0	0	0	0	0	0	0	0	0	0	0	0	0	0	0	0	0	0	0	0	0	0	0	0	0	0	0	0	0	0	0	0	0	0	0	0	0	0	0	0	0	0	0	0	0	0	0
0	0	0	0	0	0	0	0	0	0	0	0	0	0	0	0	0	0	0	0	0	0	0	0	0	0	0	0	0	0	0	0	0	0	0	0	0	0	0	0	0	0	0	0	0	0	0	0	0	0
0	0	0	0	0	0	0	0	0	0	0	0	0	0	0	0	0	0	0	0	0	0	0	0	0	0	0	0	0	0	0	0	0	0	0	0	0	0	0	0	0	0	0	0	0	0	0	0	0	0
0	0	0	0	0	0	0	0	0	0	0	0	0	0	0	0	0	0	0	0	0	0	0	0	0	0	0	0	0	0	0	0	0	0	0	0	0	0	0	0	0	0	0	0	0	0	0	0	0	0
0	0	0	0	0	0	0	0	0	0	0	0	0	0	0	0	0	0	0	0	0	0	0	0	0	0	0	0	0	0	0	0	0	0	0	0	0	0	0	0	0	0	0	0	0	0	0	0	0	0
0	0	0	0	0	0	0	0	0	0	0	0	0	0	0	0	0	0	0	0	0	0	0	0	0	0	0	0	0	0	0	0	0	0	0	0	0	0	0	0	0	0	0	0	0	0	0	0	0	0
0	0	0	0	0	0	0	0	0	0	0	0	0	0	1	0	0	0	0	0	0	0	0	0	1	0	0	0	0	0	0	0	0	0	0	0	0	0	0	0	0	0	0	0	0	0	0	0	0	0
0	0	0	0	0	0	0	0	0	0	0	0	0	0	0	0	0	0	0	0	0	0	0	0	0	0	0	0	0	0	0	0	0	0	0	0	0	0	0	0	0	0	0	0	0	0	0	0	0	0
0	0	1	0	0	0	0	0	0	0	0	0	0	0	0	0	0	1	0	0	0	0	0	1	0	0	0	0	0	0	0	0	0	0	1	0	0	0	0	0	0	0	0	0	0	0	0	0	0	0
0	0	0	0	0	0	0	0	0	0	0	0	0	0	0	0	0	1	0	0	0	0	0	1	0	0	0	0	0	0	0	0	0	0	0	0	0	0	0	0	0	0	0	0	0	0	0	0	0	0
0	0	0	0	0	0	0	0	0	0	0	0	1	1	0	0	0	0	0	0	0	0	0	0	0	0	0	0	0	1	0	0	0	0	0	0	0	0	0	0	0	0	0	0	0	0	0	0	0	0
0	0	0	0	0	1	0	1	0	0	0	0	0	0	0	0	0	0	0	0	0	0	0	0	0	0	0	0	0	0	0	0	0	0	0	0	0	0	0	0	0	0	0	0	0	0	0	0	0	0
0	0	0	0	0	0	0	0	0	0	0	0	0	0	0	0	0	0	0	0	0	0	0	0	0	0	0	0	0	0	0	0	0	0	0	0	0	0	0	0	0	0	0	0	0	0	0	0	0	0
0	0	0	0	0	0	0	0	0	0	0	0	0	0	0	0	0	0	0	0	0	0	0	0	0	0	0	0	0	0	0	0	0	0	0	0	0	0	0	0	0	0	0	0	0	0	0	0	0	0
0	0	0	0	0	0	0	0	0	0	0	0	0	0	0	0	0	0	0	0	0	0	0	0	0	0	0	0	0	0	0	0	0	0	0	0	0	0	0	0	0	0	0	0	0	0	0	0	0	0
0	0	0	0	0	0	0	0	0	0	0	0	0	0	0	0	0	0	0	0	0	0	0	0	0	0	0	0	0	0	0	0	0	0	0	0	0	0	0	0	0	0	0	0	0	0	0	0	0	0
0	0	0	0	0	0	0	0	0	0	0	0	0	0	0	0	0	0	0	0	0	0	0	0	0	0	0	0	0	0	0	0	0	0	0	0	0	0	0	0	0	0	0	0	0	0	0	0	0	0
0	0	0	0	0	0	0	0	0	0	0	0	0	0	0	0	0	0	0	0	0	0	0	0	0	0	0	0	0	0	0	0	0	0	0	0	0	0	0	0	0	0	0	0	0	0	0	0	0	0
0	0	0	0	0	0	0	0	0	0	0	0	0	0	0	0	0	0	0	0	0	0	0	0	0	0	0	0	0	0	0	0	0	0	0	0	0	0	0	0	0	0	0	0	0	0	0	0	0	0
0	0	0	0	0	0	0	0	0	0	0	0	0	0	0	0	0	0	0	0	0	0	0	0	0	0	0	0	0	0	0	0	0	0	0	0	0	0	0	0	0	0	0	0	0	0	0	0	0	0
0	0	0	0	0	0	0	0	0	0	0	0	0	0	0	0	0	0	0	0	0	0	0	0	0	0	0	0	0	0	0	0	0	0	0	0	0	0	0	0	0	0	0	0	0	0	0	0	0	0
0	0	0	0	0	0	0	0	0	0	0	0	0	0	0	0	0	0	0	0	0	0	0	0	0	0	0	0	0	0	0	0	0	0	0	0	0	0	0	0	0	0	0	0	0	0	0	0	0	0
0	0	0	0	0	0	0	0	0	0	0	0	0	0	0	0	0	0	0	0	0	0	0	0	0	0	0	0	0	0	0	0	0	0	0	0	0	0	0	0	0	0	0	0	0	0	0	0	0	0
0	0	0	0	0	0	0	0	0	0	0	0	0	0	0	0	0	0	0	0	0	0	0	0	0	0	0	0	0	0	0	0	0	0	0	0	0	0	0	0	0	0	0	0	0	0	0	0	0	0
0	0	0	0	0	0	0	0	0	0	0	0	0	0	0	0	0	0	0	0	0	0	0	0	0	0	0	0	0	0	0	0	0	0	0	0	0	0	0	0	0	0	0	0	0	0	0	0	0	0
0	0	0	0	0	0	0	0	0	0	0	0	0	0	0	0	0	0	0	0	0	0	0	0	0	0	0	0	0	0	0	0	0	0	0	0	0	0	0	0	0	0	0	0	0	0	0	0	0	0
0	0	0	0	0	0	0	0	0	0	0	0	0	0	0	0	0	0	0	0	0	0	0	0	0	0	0	0	0	0	0	0	0	0	0	0	0	0	0	0	0	0	0	0	0	0	0	0	0	0
0	0	0	0	0	0	0	0	0	0	0	0	0	0	0	0	0	0	0	0	0	0	0	0	0	0	0	0	0	0	0	0	0	0	0	0	0	0	0	0	0	0	0	0	0	0	0	0	0	0
0	0	0	0	0	0	0	0	0	0	0	0	0	0	0	0	0	0	0	0	0	0	0	0	0	0	0	0	0	0	0	0	0	0	0	0	0	0	0	0	0	0	0	0	0	0	0	0	0	0
0	0	0	0	0	0	0	0	0	0	0	0	0	0	0	0	0	0	0	0	0	0	0	0	0	0	0	0	0	0	0	0	0	0	0	0	0	0	0	0	0	0	0	0	0	0	0	0	0	0
0	0	0	0	0	0	0	0	0	0	0	0	0	0	0	0	0	0	0	0	0	0	0	0	0	0	0	0	0	0	0	0	0	0	0	0	0	0	0	0	0	0	0	0	0	0	0	0	0	0
0	0	0	0	0	0	0	0	0	0	0	0	0	0	0	0	0	0	0	0	0	0	0	0	0	0	0	0	0	0	0	0	0	0	0	0	0	0	0	0	0	0	0	0	0	0	0	0	0	0
0	0	0	0	0	0	0	0	0	0	0	0	0	0	0	0	0	1	0	0	0	0	1	0	0	0	0	0	0	0	0	0	0	0	0	0	0	0	0	0	0	0	0	0	0	0	0	0	0	0
0	0	0	0	1	0	0	1	0	0	0	1	1	0	0	0	0	1	0	0	0	0	0	0	0	0	0	0	0	0	1	1	0	0	0	0	0	0	0	1	0	0	0	0	0	0	0	0	0	0
0	0	0	0	1	0	0	0	0	0	1	0	1	0	0	0	0	0	0	0	0	0	0	0	0	0	0	0	0	0	0	0	0	0	0	0	0	0	0	1	0	0	0	0	0	0	0	0	0	0
0	0	0	0	0	0	0	0	0	0	0	0	0	0	0	0	0	1	0	0	0	0	0	0	0	0	0	0	0	0	0	0	0	0	0	0	0	0	0	0	0	0	0	0	0	0	0	0	0	0
0	0	0	0	0	0	0	0	0	0	0	0	0	0	0	0	0	0	0	0	0	0	0	0	0	0	0	0	0	0	0	0	0	0	0	0	0	0	0	0	0	0	0	0	0	0	0	0	0	0
0	0	0	0	0	0	0	0	0	0	0	0	0	0	0	0	0	0	0	0	0	0	0	0	0	1	0	0	0	0	0	0	0	0	0	0	0	0	0	0	0	0	0	0	0	0	0	0	0	0
0	0	0	0	0	0	0	0	0	0	0	0	0	0	0	0	1	0	0	0	0	0	0	0	0	0	0	0	1	0	1	0	0	0	0	0	0	0	0	0	0	0	0	0	0	0	0	0	0	0
0	0	0	0	0	0	0	0	0	0	0	0	0	0	0	0	0	0	0	0	0	0	0	0	0	0	0	0	0	0	0	0	0	0	0	0	0	0	0	0	0	0	0	0	0	0	0	0	0	0
0	0	0	0	0	0	0	0	0	0	0	0	0	0	0	0	0	0	0	0	0	0	0	0	0	0	0	0	0	0	0	0	0	0	0	0	0	0	0	0	0	0	0	0	0	0	0	0	0	0
0	0	0	0	0	0	0	0	0	0	0	0	0	0	0	0	0	0	0	0	0	0	0	0	1	0	0	0	0	0	0	0	0	0	0	0	0	0	0	0	0	0	0	0	0	0	0	0	0	0
0	0	0	0	0	0	0	0	0	0	0	0	0	0	0	0	0	0	0	0	0	0	0	0	0	0	0	0	0	0	0	0	0	0	0	0	0	0	0	0	0	0	0	0	0	0	0	0	0	0
0	0	0	0	0	0	0	0	0	0	0	0	0	0	0	0	0	0	0	0	0	0	0	0	0	0	0	0	0	0	0	0	0	0	0	0	0	0	0	0	0	0	0	0	0	0	0	0	0	0
0	0	0	0	0	0	0	0	0	0	0	0	0	0	0	0	0	1	0	0	0	0	0	0	0	0	0	0	0	0	0	0	0	0	0	0	0	0	0	0	0	0	0	0	0	0	0	0	0	0
0	0	0	0	0	0	0	0	0	0	0	0	0	0	0	0	0	1	0	0	0	0	0	1	0	1	0	0	0	0	0	0	0	0	0	0	0	0	0	0	0	0	0	0	0	0	0	0	0	0
0	0	1	1	0	0	0	1	0	0	0	0	0	0	0	0	0	1	0	0	0	0	0	0	0	0	0	0	0	0	0	0	0	0	0	0	0	0	0	0	0	0	0	0	0	0	0	0	0	0
0	0	0	1	0	0	0	0	0	0	0	0	0	0	0	0	0	0	0	0	0	0	0	0	0	0	0	0	0	0	0	0	0	0	0	0	0	0	0	0	0	1	0	0	0	0	0	0	0	0
0	0	0	0	0	0	0	0	0	0	0	0	0	0	0	0	0	0	0	0	0	0	0	0	0	0	0	0	0	1	0	1	0	1	0	0	0	0	1	0	0	0	0	0	0	0	0	0	0	0
0	0	0	0	0	0	0	1	0	0	0	0	0	0	0	0	0	0	0	0	0	0	0	0	0	0	0	0	0	0	1	1	0	1	0	1	0	0	0	1	0	0	0	0	0	0	0	0	0	0
0	0	0	0	0	0	0	0	0	0	0	0	0	0	1	0	0	0	0	0	0	0	0	1	0	0	0	0	0	0	0	0	0	0	0	1	0	0	0	0	0	0	0	0	0	0	0	0	0	0
0	0	0	0	0	0	0	0	0	0	0	0	0	0	0	0	0	0	0	0	0	0	0	0	0	0	0	0	0	0	0	0	0	1	0	1	0	0	0	0	0	0	0	0	0	0	0	0	0	0
0	0	0	0	0	0	1	1	0	0	0	0	1	1	0	0	0	0	0	0	0	0	0	0	0	0	0	0	0	0	0	0	0	0	0	0	0	0	0	0	0	0	0	0	0	0	0	1	0	0
0	0	0	0	0	1	0	0	0	0	0	0	0	0	0	0	0	0	0	0	0	0	0	0	0	0	0	0	0	0	0	0	0	0	0	0	0	0	0	0	0	0	0	0	0	0	0	0	0	0
0	0	0	0	0	0	0	0	0	0	0	1	0	0	1	0	0	1	0	1	0	0	0	1	0	0	0	0	0	0	1	0	0	0	0	0	0	0	0	0	0	0	0	0	0	0	0	0	0	0
0	0	0	0	0	0	0	0	0	0	0	0	0	0	0	1	0	0	1	0	0	0	0	0	0	0	0	0	0	0	0	0	0	0	0	1	0	0	0	0	0	0	0	0	0	0	0	0	0	0
0	0	0	0	0	0	0	0	0	0	0	0	0	0	0	1	0	0	0	0	0	0	0	0	0	0	0	0	0	0	1	0	0	0	0	1	0	0	0	0	0	0	0	0	0	0	0	0	0	0
0	0	0	0	0	0	0	0	0	0	0	0	0	0	0	1	0	0	0	0	0	0	0	0	0	0	0	0	0	0	0	1	0	0	0	1	0	0	0	0	0	0	0	0	0	0	0	0	0	0
0	0	0	0	1	0	1	1	0	0	0	0	1	1	0	0	0	0	0	0	0	0	0	0	0	0	0	0	0	0	0	0	0	0	0	0	0	0	0	0	1	0	0	0	0	0	0	0	0	0
0	0	0	0	0	1	0	0	0	0	0	0	0	1	0	0	0	0	0	0	0	0	0	0	0	0	0	0	0	0	0	0	0	0	0	0	0	0	0	0	0	1	0	0	0	0	0	0	0	0
0	0	0	0	0	0	0	0	0	0	0	0	0	0	0	0	0	0	0	0	0	0	0	0	0	0	0	0	0	0	0	0	0	0	0	0	0	0	0	0	0	0	0	0	0	0	0	0	0	0
0	0	0	0	0	0	0	0	0	0	0	0	0	0	0	0	0	0	0	1	0	0	0	0	0	1	0	0	0	0	0	0	0	0	0	0	0	0	0	0	0	0	0	0	0	0	0	0	0	0
0	0	0	0	0	0	0	0	0	0	0	0	0	0	0	0	0	0	0	0	0	0	0	0	0	0	0	0	0	0	0	0	0	0	0	0	0	0	0	0	0	0	0	0	0	0	0	0	0	0
0	0	0	0	0	0	0	0	0	0	0	0	0	0	0	0	0	0	0	0	0	0	0	0	0	0	0	0	0	0	0	0	0	0	0	0	0	0	0	0	0	0	0	0	0	0	0	0	0	0
0	0	0	0	0	0	0	0	0	0	0	0	0	0	1	1	0	0	0	1	0	0	0	1	1	0	0	0	0	0	0	0	0	0	1	0	0	0	0	0	0	0	0	0	0	0	0	0	0	0
0	0	0	0	0	0	0	0	0	0	0	0	0	0	1	1	0	1	0	1	0	0	0	0	0	1	0	0	0	0	0	0	0	0	0	0	0	0	0	0	0	0	0	0	0	0	0	0	0	0
0	0	0	0	0	0	0	0	0	0	0	0	0	0	0	0	0	0	0	0	0	0	0	0	0	0	0	0	0	0	0	0	0	0	0	0	0	0	0	0	0	0	0	0	0	0	0	0	0	0
0	0	0	0	0	0	0	0	0	0	0	0	0	0	0	0	0	0	0	0	0	0	0	0	0	0	0	0	0	0	0	0	0	0	0	0	0	0	0	0	0	0	0	0	0	0	0	0	0	0
0	0	0	0	0	0	0	0	0	0	0	0	0	0	0	0	0	0	0	0	0	0	0	0	0	0	0	0	0	0	0	0	0	0	0	0	0	0	0	0	0	0	0	0	0	0	0	0	0	0
0	0	0	0	0	0	0	0	0	0	0	0	0	0	0	0	0	0	0	0	0	0	0	0	0	0	0	0	0	0	0	0	0	0	0	0	0	0	0	0	0	0	0	0	0	0	0	0	0	0
0	0	0	0	0	0	0	0	0	0	0	0	0	0	0	0	0	0	0	0	0	0	0	0	0	0	0	0	0	0	0	0	0	0	0	0	0	0	0	0	0	0	0	0	0	0	0	0	0	0
0	0	0	0	0	0	0	0	0	0	0	0	0	0	0	0	0	0	0	0	0	0	0	0	0	0	0	0	0	0	0	0	0	0	0	0	0	0	0	0	0	0	0	0	0	0	0	0	0	0
0	0	0	0	0	0	0	0	0	0	0	0	0	0	0	0	0	0	0	0	0	0	0	0	0	0	0	0	0	0	0	0	0	0	0	0	0	0	0	0	0	0	0	0	0	0	0	0	0	0
0	0	0	0	0	0	0	0	0	0	0	0	0	0	0	0	0	0	0	0	0	0	0	0	0	0	0	0	0	0	0	0	0	0	0	0	0	0	0	0	0	0	0	0	0	0	0	0	0	0
0	0	0	0	0	0	0	0	0	0	0	0	0	0	0	0	0	0	0	0	0	0	0	0	0	0	0	0	0	0	0	0	0	0	0	0	0	0	0	0	0	0	0	0	0	0	0	0	0	0
0	0	0	0	0	0	0	0	0	0	0	0	0	0	0	0	0	0	0	0	0	0	0	0	0	0	0	0	0	0	0	0	0	0	0	0	0	0	0	0	0	0	0	0	0	0	0	0	0	0
0	0	0	0	0	0	0	0	0	0	0	0	0	0	0	0	0	0	0	0	0	0	0	0	0	0	0	0	0	0	0	0	0	0	0	0	0	0	0	0	0	0	0	0	0	0	0	0	0	0
0	0	0	0	0	0	0	0	0	0	0	0	0	0	0	0	0	0	0	0	0	0	0	0	0	0	0	0	0	0	0	0	0	0	0	0	0	0	0	0	0	0	0	0	0	0	0	0	0	0
0	0	0	0	0	0	0	0	0	0	0	0	0	0	0	1	0	0	0	0	0	0	0	0	0	0	0	0	0	0	0	0	0	0	0	0	0	0	0	0	0	0	0	0	0	0	0	0	0	0
0	0	0	0	0	0	0	0	0	0	0	0	0	0	0	0	0	0	0	0	0	0	0	0	0	0	0	0	0	0	0	0	0	0	0	0	0	0	0	0	0	0	0	0	0	0	0	0	0	0
0	0	0	0	0	0	0	0	0	0	0	0	0	0	0	0	0	0	0	0	0	0	0	0	0	0	0	0	0	0	0	0	0	0	0	0	0	0	0	0	0	0	0	0	0	0	0	0	0	0
0	0	0	0	0	0	0	0	0	0	0	0	0	0	1	0	0	0	0	0	0	0	0	0	0	0	0	0	0	0	0	0	0	0	0	0	0	0	0	0	0	0	0	0	0	0	0	0	0	0
0	0	0	0	0	0	0	0	0	0	0	0	0	0	0	0	0	0	0	0	0	0	0	0	0	0	0	0	0	0	0	0	0	0	0	0	0	0	0	0	0	0	0	0	0	0	0	0	0	0
0	0	0	0	0	0	0	0	0	0	0	0	0	0	0	0	0	0	0	0	0	0	0	0	0	0	0	0	0	0	0	0	0	0	0	0	0	0	0	0	0	0	0	0	0	0	0	0	0	0
0	0	0	0	0	0	0	0	0	0	0	0	0	0	0	1	0	0	0	0	0	0	0	0	0	0	0	0	0	0	0	0	0	0	0	0	0	0	0	0	0	0	0	0	0	0	0	0	0	0
0	0	0	0	0	0	0	0	0	0	0	0	0	0	0	1	0	0	0	0	0	0	0	0	0	0	0	0	0	0	0	0	0	0	0	0	0	0	0	0	0	0	0	0	0	0	0	0	0	0
0	0	0	0	0	0	0	0	0	0	0	0	0	0	1	1	0	0	0	0	0	0	0	0	0	0	0	0	0	0	0	0	0	0	0	0	0	0	0	0	0	0	0	0	0	0	0	0	0	0
0	0	0	0	0	0	0	0	0	0	0	0	0	0	0	0	0	1	0	0	0	0	0	0	0	1	0	0	0	0	0	0	0	0	0	0	0	0	0	0	0	0	0	0	0	0	0	0	0	0
0	0	0	0	0	0	0	0	0	0	0	0	0	0	0	0	0	0	0	0	0	0	0	0	0	0	0	0	0	0	0	0	0	0	0	0	0	0	0	0	0	0	0	0	0	0	0	0	0	0
0	0	0	0	0	0	0	0	0	0	0	0	0	0	0	0	0	0	0	0	0	0	0	0	0	0	0	0	0	0	0	0	0	0	0	0	0	0	0	0	0	0	0	0	0	0	0	0	0	0
0	0	0	0	1	0	0	0	0	0	0	0	0	0	0	0	0	0	0	0	0	0	0	0	0	0	0	0	0	0	0	0	0	0	0	0	0	0	0	0	0	0	0	0	0	0	0	0	0	0
0	0	0	0	0	0	0	0	0	0	0	0	0	0	0	0	0	0	0	0	0	0	0	0	0	0	0	0	0	0	0	1	0	0	0	0	0	0	0	0	0	0	0	0	0	0	0	0	0	0
0	0	0	0	0	0	0	0	0	0	0	0	0	0	0	0	0	0	0	0	0	0	0	0	0	0	0	0	0	0	0	0	0	0	0	0	0	0	0	0	0	0	0	0	0	0	0	0	0	0
0	0	0	0	0	0	0	0	0	0	0	0	0	0	0	0	0	0	0	0	0	0	0	0	0	0	0	0	0	0	0	0	0	0	0	0	0	0	0	0	0	0	0	0	0	0	0	0	0	0
0	0	0	0	0	0	0	0	0	0	0	0	0	0	0	0	0	0	0	0	0	0	0	0	0	0	0	0	0	0	0	0	0	0	0	0	0	0	0	0	0	0	0	0	0	0	0	0	0	0
0	0	0	0	0	0	0	0	0	0	0	0	0	0	0	1	0	0	0	0	0	0	0	0	0	0	0	0	0	0	0	0	0	0	0	0	0	0	0	0	0	0	0	0	0	0	0	0	0	0
0	0	0	0	0	0	0	0	0	0	0	0	0	0	0	0	0	0	0	1	0	0	0	0	0	0	0	0	0	0	0	0	0	0	0	0	0	0	0	0	0	0	0	0	0	0	0	0	0	0
0	0	0	0	0	0	0	0	0	0	0	0	0	0	0	0	0	0	0	0	0	0	0	0	0	0	0	0	0	0	0	0	0	0	0	0	0	0	0	0	0	0	0	0	0	0	0	0	0	0
0	0	0	0	0	0	0	0	0	0	0	0	0	0	1	0	0	0	0	0	0	0	0	0	0	0	0	0	0	0	0	0	0	0	0	0	0	0	0	0	0	0	0	0	0	0	0	0	0	0
0	0	0	0	0	0	0	0	0	0	0	0	0	0	0	0	0	0	0	0	0	0	0	0	0	0	0	0	0	0	0	0	0	0	0	0	0	0	0	0	0	0	0	0	0	0	0	0	0	0
0	0	0	0	0	0	0	0	0	0	0	0	0	0	0	0	0	0	0	0	0	0	0	0	0	0	0	0	0	0	0	0	0	0	0	0	0	0	0	0	0	0	0	0	0	0	0	0	0	0
0	0	0	0	0	0	0	0	0	0	0	0	0	0	0	0	0	0	0	0	0	0	0	0	0	0	0	0	0	0	0	0	0	0	0	0	0	0	0	0	0	0	0	0	0	0	0	0	0	0
0	0	0	0	0	0	0	0	0	0	0	0	0	0	0	0	0	0	0	0	0	0	0	0	0	0	0	0	0	0	0	0	0	0	0	0	0	0	0	0	0	0	0	0	0	0	0	0	0	0
0	0	0	0	0	0	0	0	0	0	0	0	0	0	0	0	0	0	0	0	0	0	0	0	0	0	0	0	0	0	0	0	0	0	0	0	0	0	0	0	0	0	0	0	0	0	0	0	0	0
0	0	0	0	0	0	0	0	0	0	0	0	0	0	0	0	0	0	0	0	0	0	0	0	0	0	0	0	0	0	0	0	0	0	0	0	0	0	0	0	0	0	0	0	0	0	0	0	0	0
0	0	0	0	0	0	0	0	0	0	0	0	0	0	0	0	0	0	0	0	0	0	0	0	0	0	0	0	0	0	0	0	0	0	0	0	0	0	0	0	0	0	0	0	0	0	0	0	0	0
0	0	0	0	0	0	0	0	0	0	0	0	0	0	0	0	0	0	0	0	0	0	0	0	0	0	0	0	0	0	0	0	0	0	0	0	0	0	0	0	0	0	0	0	0	0	0	0	0	0
0	0	0	0	0	0	0	0	0	0	0	0	0	0	0	0	0	0	0	0	0	0	0	0	0	0	0	0	0	0	0	0	0	0	0	0	0	0	0	0	0	0	0	0	0	0	0	0	0	0
0	0	0	0	0	0	0	0	0	0	0	0	0	0	0	0	0	0	0	0	0	0	0	0	0	0	0	0	0	0	0	0	0	0	0	0	0	0	0	0	0	0	0	0	0	0	0	0	0	0
0	0	0	0	0	0	0	0	0	0	0	0	0	0	0	0	0	0	0	0	0	0	0	0	0	0	0	0	0	0	0	0	0	0	0	0	0	0	0	0	0	0	0	0	0	0	0	0	0	0
0	0	0	0	0	0	0	0	0	0	0	0	0	0	0	0	0	0	0	0	0	0	0	0	0	0	0	0	0	0	0	0	0	0	0	0	0	0	0	0	0	0	0	0	0	0	0	0	0	0
0	0	0	0	0	0	0	0	0	0	0	0	0	0	0	0	0	0	0	0	0	0	0	0	0	0	0	0	0	0	0	0	0	0	0	0	0	0	0	0	0	0	0	0	0	0	0	0	0	0
0	0	0	0	0	0	0	0	0	0	0	0	0	0	0	0	0	0	0	0	0	0	0	0	0	0	0	0	0	0	0	0	0	0	0	0	0	0	0	0	0	0	0	0	0	0	0	0	0	0
0	0	0	0	0	0	0	0	0	0	0	0	0	0	0	0	0	0	0	0	0	0	0	0	0	0	0	0	0	0	0	0	0	0	0	0	0	0	0	0	0	0	0	0	0	0	0	0	0	0
0	0	0	0	0	0	0	0	0	0	0	0	0	0	0	0	0	0	0	0	0	0	0	0	0	0	0	0	0	0	0	0	0	0	0	0	0	0	0	0	0	0	0	0	0	0	0	0	0	0
0	0	0	0	0	0	0	0	0	0	0	0	0	0	0	0	0	0	0	0	0	0	0	0	0	0	0	0	0	0	0	0	0	0	0	0	0	0	0	0	0	0	0	0	0	0	0	0	0	0
0	0	0	0	0	0	0	0	0	0	0	0	0	0	0	0	0	0	0	0	0	0	0	0	0	0	0	0	0	0	0	0	0	0	0	0	0	0	0	0	0	0	0	0	0	0	0	0	0	0
0	0	0	0	0	0	0	0	0	0	0	0	0	0	0	0	0	0	0	0	0	0	0	0	0	0	0	0	0	0	0	0	0	0	0	0	0	0	0	0	0	0	0	0	0	0	0	0	0	0
0	0	0	0	0	0	0	0	0	0	0	0	0	0	0	0	0	0	0	0	0	0	0	0	0	0	0	0	0	0	0	0	0	0	0	0	0	0	0	0	0	0	0	0	0	0	0	0	0	0
0	0	0	0	0	0	0	0	0	0	0	0	0	0	0	0	0	0	0	0	0	0	0	0	0	0	0	0	0	0	0	0	0	0	0	0	0	0	0	0	0	0	0	0	0	0	0	0	0	0
0	0	0	0	0	0	0	0	0	0	0	0	0	0	0	0	0	0	0	0	0	0	0	0	0	1	0	0	0	0	0	0	0	0	0	0	0	0	0	0	0	0	0	0	0	0	0	0	0	0
0	0	0	0	0	0	0	0	0	0	0	0	0	0	0	0	0	0	0	0	0	0	0	0	1	0	0	0	0	0	0	0	0	0	0	0	0	0	0	0	0	0	0	0	0	0	0	0	0	0
0	0	0	0	0	0	0	0	0	0	0	0	0	0	0	0	0	0	0	0	0	0	0	0	0	0	0	0	0	0	0	0	0	0	0	0	0	0	0	0	0	0	0	0	0	0	0	0	0	0
0	0	0	0	0	0	0	0	0	0	0	0	0	0	0	0	0	0	0	0	0	0	0	0	0	0	0	0	0	0	0	0	0	0	0	0	0	0	0	0	0	0	0	0	0	0	0	0	0	0
0	0	0	0	0	0	0	0	0	0	0	0	0	0	0	0	0	0	0	0	0	0	0	0	0	0	0	0	0	0	0	0	0	0	0	0	0	0	0	0	0	0	0	0	0	0	0	0	0	0
0	0	0	0	0	0	0	0	0	0	0	0	0	0	0	0	0	0	0	0	0	0	0	0	0	0	0	0	0	0	0	0	0	0	0	0	0	0	0	0	0	0	0	0	0	0	0	0	0	0
0	0	0	0	0	0	0	0	0	0	0	0	0	0	0	0	0	0	0	0	0	0	0	0	0	0	0	0	0	0	0	0	0	0	0	0	0	0	0	0	0	0	0	0	0	0	0	0	0	0
0	0	0	0	0	0	0	0	0	0	0	0	0	0	0	0	0	0	0	0	0	0	0	0	0	0	0	0	0	0	0	0	0	0	0	0	0	0	0	0	0	0	0	0	0	0	0	0	0	0
0	0	0	0	0	0	0	0	0	0	0	0	0	0	0	0	0	0	0	0	0	0	0	0	0	0	0	0	0	0	0	0	0	0	0	0	0	0	0	0	0	0	0	0	0	0	0	0	0	0
0	0	0	0	0	0	0	0	0	0	0	0	0	0	0	0	0	0	0	0	0	0	0	0	0	0	0	0	0	0	0	0	0	0	0	0	0	0	0	0	0	0	0	0	0	0	0	0	0	0
0	0	0	0	0	0	0	0	0	0	0	0	0	0	0	0	0	0	0	0	0	0	0	0	0	0	0	0	0	0	0	0	0	0	0	0	0	0	0	0	0	0	0	0	0	0	0	0	0	0
0	0	0	0	0	0	0	0	0	0	0	0	0	0	0	0	0	0	0	0	0	0	0	0	0	0	0	0	0	0	0	0	0	0	0	0	0	0	0	0	0	0	0	0	0	0	0	0	0	0
0	0	0	0	0	0	0	0	0	0	0	0	0	0	0	0	0	0	0	0	0	0	0	0	0	0	0	0	0	0	0	0	0	0	0	0	0	0	0	0	0	0	0	0	0	0	0	0	0	0
0	0	0	0	0	0	0	0	0	0	0	0	0	0	0	0	0	0	0	0	0	0	0	0	0	0	0	0	0	0	0	0	0	0	0	0	0	0	0	0	0	0	0	0	0	0	0	0	0	0
0	0	0	0	0	0	0	0	0	0	0	0	0	0	0	0	0	0	0	0	0	0	0	0	0	0	0	0	0	0	0	0	0	0	0	0	0	0	0	0	0	0	0	0	0	0	0	0	0	0
0	0	0	0	0	0	0	0	0	0	0	0	0	0	0	0	0	0	0	0	0	0	0	0	0	0	0	0	0	0	0	0	0	0	0	0	0	0	0	0	0	0	0	0	0	0	0	0	0	0
0	0	0	0	0	0	0	0	0	0	0	0	0	0	0	0	0	0	0	0	0	0	0	0	0	0	0	0	0	0	0	0	0	0	0	0	0	0	0	0	0	0	0	0	0	0	0	0	0	0
0	0	0	0	0	0	0	0	0	0	0	0	0	0	0	0	0	0	0	0	0	0	0	0	0	0	0	0	0	0	0	0	0	0	0	0	0	0	0	0	0	0	0	0	0	0	0	0	0	0
0	0	0	0	0	0	0	0	0	0	0	0	0	0	0	0	0	0	0	0	0	0	0	0	0	0	0	0	0	0	0	0	0	0	0	0	0	0	0	0	0	0	0	0	0	0	0	0	0	0
0	0	0	0	0	0	0	0	0	0	0	0	0	0	0	0	0	0	0	0	0	0	0	0	0	0	0	0	0	0	0	0	0	0	0	0	0	0	0	0	0	0	0	0	0	0	0	0	0	0
0	0	0	0	0	0	0	0	0	0	0	0	0	0	0	0	0	0	0	0	0	0	0	0	0	0	0	0	0	0	0	0	0	0	0	0	0	0	0	0	0	0	0	0	0	0	0	0	0	0
0	0	0	0	0	0	0	0	0	0	0	0	0	0	0	0	0	0	0	0	0	0	0	0	0	0	0	0	0	0	0	0	0	0	0	0	0	0	0	0	0	0	0	0	0	0	0	0	0	0
0	0	0	0	0	0	0	0	0	0	0	0	0	0	0	0	0	0	0	0	0	0	0	0	0	0	0	0	0	0	0	0	0	0	0	0	0	0	0	0	0	0	0	0	0	0	0	0	0	0
0	0	0	0	0	0	0	0	0	0	0	0	0	0	0	0	0	0	0	0	0	0	0	0	0	0	0	0	0	0	0	0	0	0	0	0	0	0	0	0	0	0	0	0	0	0	0	0	0	0
0	0	0	0	0	0	0	0	0	0	0	0	0	0	0	0	0	0	0	0	0	0	0	0	0	0	0	0	0	0	0	0	0	0	0	0	0	0	0	0	0	0	0	0	0	0	0	0	0	0
0	0	0	0	0	0	0	0	0	0	0	0	0	0	0	0	0	0	0	0	0	0	0	0	0	0	0	0	0	0	0	0	0	0	0	0	0	0	0	0	0	0	0	0	0	0	0	0	0	0
0	0	0	0	0	0	0	0	0	0	0	0	0	0	0	0	0	0	0	0	0	0	0	0	0	0	0	0	0	0	0	0	0	0	0	0	0	0	0	0	0	0	0	0	0	0	0	0	0	0
0	0	0	0	0	0	0	0	0	0	0	0	0	0	0	0	0	0	0	0	0	0	0	0	0	0	0	0	0	0	0	0	0	0	0	0	0	0	0	0	0	0	0	0	0	0	0	0	0	0
0	0	0	0	0	0	0	0	0	0	0	0	0	0	0	0	0	0	0	0	0	0	0	0	0	0	0	0	0	0	0	0	0	0	0	0	0	0	0	0	0	0	0	0	0	0	0	0	0	0
0	0	0	0	0	0	0	0	0	0	0	0	0	0	0	0	0	0	0	0	0	0	0	0	0	0	0	0	0	0	0	0	0	0	0	0	0	0	0	0	0	0	0	0	0	0	0	0	0	0
0	0	0	0	0	0	0	0	0	0	0	0	0	0	0	0	0	0	0	0	0	0	0	0	0	0	0	0	0	0	0	0	0	0	0	0	0	0	0	0	0	0	0	0	0	0	0	0	0	0
0	0	0	0	0	0	0	0	0	0	0	0	0	0	0	0	0	0	0	0	0	0	0	0	0	0	0	0	0	0	0	0	0	0	0	0	0	0	0	0	0	0	0	0	0	0	0	0	0	0
0	0	0	0	0	0	0	0	0	0	0	0	0	0	0	0	0	0	0	0	0	0	0	0	0	0	0	0	0	0	0	0	0	0	0	0	0	0	0	0	0	0	0	0	0	0	0	0	0	0
0	0	0	0	0	0	0	0	0	0	0	0	0	0	0	0	0	0	0	0	0	0	0	0	0	0	0	0	0	0	0	0	0	0	0	0	0	0	0	0	0	0	0	0	0	0	0	0	0	0
0	0	0	0	0	0	0	0	0	0	0	0	0	0	0	0	0	0	0	0	0	0	0	0	0	0	0	0	0	0	0	0	0	0	0	0	0	0	0	0	0	0	0	0	0	0	0	0	0	0
0	0	0	0	0	0	0	0	0	0	0	0	0	0	0	0	0	0	0	0	0	0	0	0	0	0	0	0	0	0	0	0	0	0	0	0	0	0	0	0	0	0	0	0	0	0	0	0	0	0
0	0	0	0	0	0	0	0	0	0	0	0	0	0	0	0	0	0	0	0	0	0	0	0	0	0	0	0	0	0	0	0	0	0	0	0	0	0	0	0	0	0	0	0	0	0	0	0	0	0
0	0	0	0	0	0	0	0	0	0	0	0	0	0	0	0	0	0	0	0	0	0	0	0	0	0	0	0	0	0	0	0	0	0	0	0	0	0	0	0	0	0	0	0	0	0	0	0	0	0
Fluid Intelligence
0	0	0	0	0	0	0	0	0	0	0	0	0	0	0	0	0	0	0	0	0	0	0	0	0	0	0	0	0	0	0	0	0	0	0	0	1	0	0	0	0	0	0	0	0	0	0	0	0	0
0	0	0	0	0	0	0	0	0	0	0	0	0	0	0	0	0	0	0	0	0	0	0	0	0	0	0	0	0	0	0	0	0	0	0	0	0	0	0	0	0	0	0	0	0	0	0	0	0	0
0	0	0	0	0	0	0	0	0	0	0	0	0	0	0	0	0	0	0	0	0	0	0	0	0	0	0	0	0	0	0	0	0	0	0	0	0	0	0	0	0	0	0	0	0	0	0	0	0	0
0	0	0	0	0	0	0	0	0	0	0	0	0	0	0	0	0	1	0	0	0	0	0	0	0	0	0	0	0	0	0	0	0	0	0	0	0	0	0	0	0	0	0	0	0	0	0	0	0	0
0	0	0	0	0	0	0	0	0	0	0	0	0	0	0	0	0	0	0	0	0	0	0	0	0	0	0	0	0	0	0	0	0	0	0	0	0	0	0	0	0	0	0	0	0	0	0	0	0	0
0	0	0	0	0	0	0	0	0	0	0	0	0	1	0	0	0	0	0	0	0	0	0	0	0	0	0	0	0	0	0	0	0	0	0	0	0	0	0	0	0	0	0	0	0	0	0	0	0	0
0	0	0	0	0	0	0	0	0	0	0	0	0	0	0	0	0	0	0	0	0	0	0	0	0	0	0	0	0	0	0	0	0	0	0	0	0	0	0	0	0	0	0	0	0	0	0	0	0	0
0	0	0	0	0	0	0	0	0	0	0	0	0	0	0	0	0	0	0	0	0	0	0	0	0	0	0	0	0	0	0	0	0	0	0	0	0	0	0	0	0	0	0	0	0	0	0	0	0	0
0	0	0	0	0	0	0	0	0	0	0	0	0	0	0	0	0	0	0	0	0	0	0	0	0	0	0	0	0	0	0	0	0	0	0	0	0	0	0	0	0	0	0	0	0	0	0	0	0	0
0	0	0	0	0	0	0	0	0	0	0	0	0	0	0	0	0	0	0	0	0	0	0	0	0	0	0	0	0	0	0	0	0	0	0	0	0	0	0	0	0	0	0	0	0	0	0	0	0	0
0	0	0	0	0	0	0	0	0	0	0	0	0	0	0	0	0	0	0	0	0	0	0	0	0	0	0	0	0	0	0	0	0	0	0	0	0	0	0	0	0	0	0	0	0	0	0	0	0	0
0	0	0	0	0	0	0	0	0	0	0	0	0	0	0	0	0	0	0	0	0	0	0	0	0	0	0	0	0	0	0	0	0	0	0	0	0	0	0	0	0	0	0	0	0	0	0	0	0	0
0	0	0	0	0	0	0	0	0	0	0	0	0	0	0	0	0	0	0	0	0	0	0	0	0	0	0	0	0	0	0	0	0	0	0	0	0	0	0	0	0	0	1	0	0	0	0	0	0	0
0	0	0	0	0	1	0	0	0	0	0	0	0	0	0	0	0	0	0	0	0	0	0	0	0	0	0	0	0	0	0	0	0	0	0	0	0	0	0	0	0	0	0	1	0	0	0	0	0	0
0	0	0	0	0	0	0	0	0	0	0	0	0	0	0	0	0	0	0	0	0	0	0	0	0	0	0	0	0	0	0	0	0	0	0	0	0	0	0	0	0	0	0	0	0	0	0	0	0	0
0	0	0	0	0	0	0	0	0	0	0	0	0	0	0	0	0	0	0	0	0	0	0	0	0	0	0	0	0	0	0	0	0	0	0	0	0	0	0	0	0	0	0	0	0	0	0	0	0	0
0	0	0	0	0	0	0	0	0	0	0	0	0	0	0	0	0	0	0	0	0	0	0	0	0	0	0	0	0	0	0	0	0	0	0	0	0	0	0	0	0	0	0	0	0	0	0	0	0	0
0	0	0	1	0	0	0	0	0	0	0	0	0	0	0	0	0	0	0	0	0	0	0	0	0	0	0	0	0	0	0	0	0	0	0	0	0	0	0	0	0	0	0	0	0	1	0	0	0	0
0	0	0	0	0	0	0	0	0	0	0	0	0	0	0	0	0	0	0	0	0	0	0	0	0	0	0	0	0	0	0	0	0	0	0	0	0	0	0	0	0	0	0	0	0	0	0	0	0	0
0	0	0	0	0	0	0	0	0	0	0	0	0	0	0	0	0	0	0	0	0	0	0	0	0	0	0	0	0	0	0	0	0	0	0	0	0	0	0	0	0	0	0	1	0	0	0	0	0	0
0	0	0	0	0	0	0	0	0	0	0	0	0	0	0	0	0	0	0	0	0	0	0	0	0	0	0	0	0	0	0	0	0	0	0	0	0	0	0	0	0	0	0	0	0	0	0	0	0	0
0	0	0	0	0	0	0	0	0	0	0	0	0	0	0	0	0	0	0	0	0	0	0	0	0	0	0	0	0	0	0	0	0	0	0	0	0	0	0	0	0	0	0	0	0	0	0	0	0	0
0	0	0	0	0	0	0	0	0	0	0	0	0	0	0	0	0	0	0	0	0	0	0	0	0	0	0	0	0	0	0	0	0	0	0	0	0	0	0	0	0	0	0	0	0	0	0	0	0	0
0	0	0	0	0	0	0	0	0	0	0	0	0	0	0	0	0	0	0	0	0	0	0	0	0	0	0	0	0	0	0	0	0	0	0	0	0	0	0	0	0	0	0	0	0	0	0	0	0	0
0	0	0	0	0	0	0	0	0	0	0	0	0	0	0	0	0	0	0	0	0	0	0	0	0	0	0	0	0	0	0	0	0	0	0	0	0	0	1	0	0	0	0	0	0	0	0	0	0	0
0	0	0	0	0	0	0	0	0	0	0	0	0	0	0	0	0	0	0	0	0	0	0	0	0	0	0	0	0	0	0	0	0	0	0	0	0	0	0	0	0	0	0	0	0	0	0	0	0	0
0	0	0	0	0	0	0	0	0	0	0	0	0	0	0	0	0	0	0	0	0	0	0	0	0	0	0	0	0	0	0	0	0	0	0	0	0	0	0	0	0	0	0	0	0	0	0	0	0	0
0	0	0	0	0	0	0	0	0	0	0	0	0	0	0	0	0	0	0	0	0	0	0	0	0	0	0	0	0	0	0	0	0	0	0	0	0	0	0	0	0	0	0	0	0	0	0	0	0	0
0	0	0	0	0	0	0	0	0	0	0	0	0	0	0	0	0	0	0	0	0	0	0	0	0	0	0	0	0	0	0	0	0	0	0	0	0	0	0	0	0	0	0	0	0	0	0	0	0	0
0	0	0	0	0	0	0	0	0	0	0	0	0	0	0	0	0	0	0	0	0	0	0	0	0	0	0	0	0	0	0	0	0	0	0	0	0	0	0	0	0	0	0	0	0	0	0	0	0	0
0	0	0	0	0	0	0	0	0	0	0	0	0	0	0	0	0	0	0	0	0	0	0	0	0	0	0	0	0	0	0	0	0	0	0	0	0	0	0	0	0	0	0	0	0	0	0	0	0	0
0	0	0	0	0	0	0	0	0	0	0	0	0	0	0	0	0	0	0	0	0	0	0	0	0	0	0	0	0	0	0	0	0	0	0	0	0	0	0	0	0	0	0	0	0	0	0	0	0	0
0	0	0	0	0	0	0	0	0	0	0	0	0	0	0	0	0	0	0	0	0	0	0	0	0	0	0	0	0	0	0	0	0	0	0	0	0	0	0	0	0	0	0	0	0	0	0	0	0	0
0	0	0	0	0	0	0	0	0	0	0	0	0	0	0	0	0	0	0	0	0	0	0	0	0	0	0	0	0	0	0	0	0	0	0	0	0	0	0	0	0	0	0	0	0	0	0	0	0	0
0	0	0	0	0	0	0	0	0	0	0	0	0	0	0	0	0	0	0	0	0	0	0	0	0	0	0	0	0	0	0	0	0	0	0	0	0	0	0	0	0	0	0	0	0	0	0	0	0	0
0	0	0	0	0	0	0	0	0	0	0	0	0	0	0	0	0	0	0	0	0	0	0	0	0	0	0	0	0	0	0	0	0	0	0	0	0	0	0	0	0	0	0	0	0	0	0	0	0	0
1	0	0	0	0	0	0	0	0	0	0	0	0	0	0	0	0	0	0	0	0	0	0	0	0	0	0	0	0	0	0	0	0	0	0	0	0	0	0	0	0	0	0	0	0	0	0	0	0	0
0	0	0	0	0	0	0	0	0	0	0	0	0	0	0	0	0	0	0	0	0	0	0	0	0	0	0	0	0	0	0	0	0	0	0	0	0	0	0	0	0	0	0	0	0	0	0	0	0	0
0	0	0	0	0	0	0	0	0	0	0	0	0	0	0	0	0	0	0	0	0	0	0	0	1	0	0	0	0	0	0	0	0	0	0	0	0	0	0	0	0	0	0	0	0	0	0	0	0	0
0	0	0	0	0	0	0	0	0	0	0	0	0	0	0	0	0	0	0	0	0	0	0	0	0	0	0	0	0	0	0	0	0	0	0	0	0	0	0	0	0	0	0	0	0	0	0	0	0	0
0	0	0	0	0	0	0	0	0	0	0	0	0	0	0	0	0	0	0	0	0	0	0	0	0	0	0	0	0	0	0	0	0	0	0	0	0	0	0	0	0	0	0	0	0	0	0	0	0	0
0	0	0	0	0	0	0	0	0	0	0	0	0	0	0	0	0	0	0	0	0	0	0	0	0	0	0	0	0	0	0	0	0	0	0	0	0	0	0	0	0	0	0	0	0	0	0	0	0	0
0	0	0	0	0	0	0	0	0	0	0	0	1	0	0	0	0	0	0	0	0	0	0	0	0	0	0	0	0	0	0	0	0	0	0	0	0	0	0	0	0	0	0	0	0	0	0	0	0	0
0	0	0	0	0	0	0	0	0	0	0	0	0	1	0	0	0	0	0	1	0	0	0	0	0	0	0	0	0	0	0	0	0	0	0	0	0	0	0	0	0	0	0	0	0	0	0	0	0	0
0	0	0	0	0	0	0	0	0	0	0	0	0	0	0	0	0	0	0	0	0	0	0	0	0	0	0	0	0	0	0	0	0	0	0	0	0	0	0	0	0	0	0	0	0	0	0	0	0	0
0	0	0	0	0	0	0	0	0	0	0	0	0	0	0	0	0	1	0	0	0	0	0	0	0	0	0	0	0	0	0	0	0	0	0	0	0	0	0	0	0	0	0	0	0	0	0	0	0	0
0	0	0	0	0	0	0	0	0	0	0	0	0	0	0	0	0	0	0	0	0	0	0	0	0	0	0	0	0	0	0	0	0	0	0	0	0	0	0	0	0	0	0	0	0	0	0	0	0	0
0	0	0	0	0	0	0	0	0	0	0	0	0	0	0	0	0	0	0	0	0	0	0	0	0	0	0	0	0	0	0	0	0	0	0	0	0	0	0	0	0	0	0	0	0	0	0	0	0	0
0	0	0	0	0	0	0	0	0	0	0	0	0	0	0	0	0	0	0	0	0	0	0	0	0	0	0	0	0	0	0	0	0	0	0	0	0	0	0	0	0	0	0	0	0	0	0	0	0	0
0	0	0	0	0	0	0	0	0	0	0	0	0	0	0	0	0	0	0	0	0	0	0	0	0	0	0	0	0	0	0	0	0	0	0	0	0	0	0	0	0	0	0	0	0	0	0	0	0	0
0	0	0	0	0	0	0	0	0	0	0	0	0	0	0	0	0	0	0	0	0	0	0	0	0	0	0	0	0	0	0	0	0	0	0	0	0	0	0	0	0	0	0	0	0	0	0	0	0	0
0	0	0	0	0	0	0	0	0	0	0	0	0	0	0	0	0	0	0	0	0	0	0	0	0	0	0	0	0	0	0	0	0	0	0	0	0	0	0	0	0	0	0	0	0	0	0	0	0	0
0	0	0	0	0	0	0	0	0	0	0	0	0	0	0	0	0	0	0	0	0	0	0	0	0	0	0	0	0	0	0	0	0	0	0	0	0	0	0	0	0	0	0	0	0	0	0	0	0	0
0	0	0	0	0	0	0	0	0	0	0	0	0	0	0	0	0	0	0	0	0	0	0	0	0	0	0	0	0	0	0	0	0	0	0	0	0	0	0	0	0	0	0	0	0	0	0	0	0	0
0	0	0	0	0	0	0	0	0	0	0	0	0	0	0	0	0	0	0	0	0	0	0	0	0	0	0	0	0	0	0	0	0	0	0	0	0	0	0	0	0	0	0	0	0	0	0	0	0	0
0	0	0	0	0	0	0	0	0	0	0	0	0	0	0	0	0	0	0	0	0	0	0	0	0	0	0	0	0	0	0	0	0	0	0	0	0	0	0	0	0	0	0	0	0	0	0	0	0	0
0	0	0	0	0	0	0	0	0	0	0	0	0	0	0	0	0	0	0	0	0	0	0	0	0	0	0	0	0	0	0	0	0	0	0	0	0	0	0	0	0	0	0	0	0	0	0	0	0	0
0	0	0	0	0	0	0	0	0	0	0	0	0	0	0	0	0	0	0	0	0	0	0	0	0	0	0	0	0	0	0	0	0	0	0	0	0	0	0	0	0	0	0	0	0	0	0	0	0	0
0	0	0	0	0	0	0	0	0	0	0	0	0	0	0	0	0	0	0	0	0	0	0	0	0	0	0	0	0	0	0	0	0	0	0	0	0	0	0	0	0	0	0	0	0	0	0	0	0	0
0	0	0	0	0	0	0	0	0	0	0	0	0	0	0	0	0	0	0	0	0	0	0	0	0	0	0	0	0	0	0	0	0	0	0	0	0	0	0	0	0	0	0	0	0	0	0	0	0	0
0	0	0	0	0	0	0	0	0	0	0	0	0	0	0	0	0	0	0	0	0	0	0	0	0	0	0	0	0	0	0	0	0	0	0	0	0	0	0	0	0	0	0	0	0	0	0	0	0	0
0	0	0	0	0	0	0	0	0	0	0	0	0	0	0	0	0	0	0	0	0	0	0	0	0	0	0	0	0	0	0	0	0	0	0	0	0	0	0	0	0	0	0	0	0	0	0	0	0	0
0	0	0	0	0	0	1	0	0	0	0	0	0	0	0	0	0	0	0	0	0	0	0	0	0	0	0	0	0	0	0	0	0	0	0	0	0	0	0	0	0	0	0	0	0	0	0	0	0	0
0	0	0	1	0	0	0	0	0	0	0	0	0	0	0	0	1	0	0	0	0	0	0	0	0	0	0	0	0	0	0	0	0	0	0	0	0	0	0	0	0	0	0	0	0	0	0	0	0	0
0	0	0	0	0	0	0	0	0	0	0	0	0	0	0	0	0	0	0	0	0	0	0	0	0	0	0	0	0	0	0	0	0	0	0	0	0	0	0	0	0	0	0	0	0	0	0	0	0	0
0	0	0	0	0	0	0	0	0	0	0	0	0	0	0	0	0	0	0	0	0	0	0	0	0	0	0	0	0	0	0	0	0	0	0	0	0	0	0	0	0	0	0	0	0	0	0	0	0	0
0	0	0	0	0	0	0	0	0	0	0	0	0	0	0	0	0	0	0	0	0	0	0	0	0	0	0	0	0	0	0	0	0	0	0	0	0	0	0	0	0	0	0	0	0	0	0	0	0	0
0	0	0	0	0	0	0	0	0	0	0	0	0	0	0	0	0	0	0	0	0	0	0	0	0	0	0	0	0	0	0	0	0	0	0	0	0	0	0	0	0	0	0	0	0	0	0	0	0	0
0	0	0	0	0	0	0	0	0	0	0	0	0	0	0	0	0	0	0	0	0	0	0	0	0	0	0	0	0	0	0	0	0	0	0	0	0	0	0	0	0	0	0	0	0	0	0	0	0	0
0	0	0	0	0	0	0	0	0	0	0	0	0	0	0	0	0	0	0	0	0	0	0	0	0	0	0	0	0	0	0	0	0	0	0	0	0	0	0	0	0	0	1	0	0	0	0	0	0	0
0	0	0	0	0	0	0	0	0	0	0	0	0	0	0	0	0	0	0	0	0	0	0	0	0	0	0	0	0	0	0	0	0	0	0	0	0	0	0	0	0	0	0	0	0	0	0	0	0	0
0	0	0	0	0	0	0	0	0	0	0	0	0	0	0	0	0	0	0	0	0	0	0	0	0	0	0	0	0	0	0	0	0	0	0	0	0	0	0	0	0	0	0	0	0	0	0	0	0	0
0	0	0	0	0	0	0	0	0	0	0	0	0	0	0	0	0	0	0	0	0	0	0	0	0	0	0	0	0	0	0	0	0	0	0	0	0	0	0	0	0	0	0	0	0	0	0	0	0	0
0	0	0	0	0	0	0	0	0	0	0	0	0	0	0	0	0	0	0	0	0	0	0	0	0	0	0	0	0	0	0	0	0	0	0	0	0	0	0	0	0	0	0	0	0	0	0	0	0	0
0	0	0	0	0	0	0	0	0	0	0	0	0	0	0	0	0	0	0	0	0	0	0	0	0	0	0	0	0	0	0	0	0	0	0	0	0	0	0	0	0	0	0	0	0	0	0	0	0	0
0	0	0	0	0	0	0	0	0	0	0	0	0	0	0	0	0	0	0	0	0	0	0	0	0	0	0	0	0	0	0	0	0	0	0	0	0	0	0	0	0	0	0	0	0	0	0	0	0	0
0	0	0	0	0	0	0	0	0	0	0	0	0	0	0	0	0	0	0	0	0	0	0	0	0	0	0	0	0	0	0	0	0	0	0	0	0	0	0	0	0	0	0	0	0	0	0	0	0	0
0	0	0	0	0	0	0	0	0	0	0	0	0	0	0	0	0	0	0	0	0	0	0	0	0	0	0	0	0	0	0	0	0	0	0	0	0	0	0	0	0	0	0	0	0	0	0	0	0	0
0	0	0	0	0	0	0	0	0	0	0	0	0	0	0	0	0	0	0	0	0	0	0	0	0	0	0	0	0	0	0	0	0	0	0	0	0	0	0	0	0	0	0	0	0	0	0	0	0	0
0	0	0	0	0	0	0	0	0	0	0	0	0	0	0	0	0	0	0	0	0	0	0	0	0	0	0	0	0	0	0	0	0	0	0	0	0	0	0	0	0	0	0	0	0	0	0	0	0	0
0	0	0	0	0	0	0	0	0	0	0	0	0	0	0	0	0	0	0	0	0	0	0	0	0	0	0	0	0	0	0	0	0	0	0	0	0	0	0	0	0	0	0	0	0	0	0	0	0	0
0	0	0	0	0	0	0	0	0	0	0	0	0	0	0	0	0	0	0	0	0	0	0	0	0	0	0	0	0	0	0	0	0	0	0	1	0	0	0	0	0	0	0	0	0	0	0	1	0	0
0	0	0	0	0	0	0	0	0	0	0	0	0	1	0	0	0	0	0	0	0	0	0	0	0	0	0	0	0	0	0	0	0	0	0	0	0	0	0	0	0	0	0	0	0	0	0	0	0	0
0	0	0	0	0	0	0	0	0	0	0	0	0	1	0	0	0	0	0	0	0	0	0	0	0	0	0	0	0	0	0	0	0	0	0	0	0	0	0	0	0	0	1	1	0	0	0	1	0	0
0	0	0	0	0	0	0	0	0	0	0	0	0	0	0	0	0	0	0	0	0	0	0	0	0	0	0	0	0	0	0	0	0	0	0	0	0	0	0	0	0	0	0	0	0	0	0	0	0	0
0	0	0	0	0	0	0	0	0	0	0	0	0	0	0	0	0	0	0	0	0	0	0	0	0	0	0	0	0	0	0	0	1	0	0	0	0	0	0	0	0	0	0	0	0	0	0	0	0	0
0	0	0	0	0	0	0	0	0	0	0	0	0	0	0	0	0	0	0	0	0	0	0	0	0	0	0	0	0	0	0	0	0	0	0	0	0	0	0	0	0	0	0	0	0	0	0	0	0	0
0	0	0	0	0	0	0	0	0	0	0	0	0	0	0	0	0	0	0	0	0	0	0	0	0	0	0	0	0	0	0	0	0	0	0	0	0	0	0	0	0	0	0	0	0	0	0	0	0	0
0	0	0	0	0	0	0	0	0	0	0	0	0	0	0	0	0	0	0	0	0	0	0	0	0	0	0	0	0	0	0	0	0	0	0	0	0	0	0	0	0	0	0	0	0	0	0	0	0	0
0	0	0	0	0	0	0	0	0	0	0	0	0	0	0	0	0	0	0	0	0	0	0	0	0	0	0	0	0	0	0	0	0	0	0	0	0	0	0	0	0	0	0	0	0	0	0	0	0	0
0	0	0	0	0	0	0	0	0	0	0	0	0	0	0	0	0	0	0	0	0	0	0	0	0	0	0	0	0	0	0	0	0	0	0	0	0	0	0	0	0	0	0	0	0	0	0	0	0	0
0	0	0	0	0	0	0	0	0	0	0	0	0	0	0	0	0	0	0	0	0	0	0	0	0	0	0	0	0	0	0	0	0	0	0	0	0	0	0	0	0	0	0	0	0	0	0	0	0	0
0	0	0	0	0	0	0	0	0	0	0	0	0	0	0	0	0	0	0	0	0	0	0	0	0	0	0	0	0	0	0	0	0	0	0	0	0	0	0	0	0	0	0	0	0	0	0	0	0	0
0	0	0	0	0	0	0	0	0	0	0	0	0	0	0	0	0	0	0	0	0	0	0	0	0	0	0	0	0	0	0	0	0	0	0	0	0	0	0	0	0	0	0	0	0	0	0	0	0	0
0	0	0	0	0	0	0	0	0	0	0	0	0	0	0	0	0	0	0	0	0	0	0	0	0	0	0	0	0	0	0	0	0	0	0	0	0	0	0	0	0	0	1	0	0	0	0	0	0	0
0	0	0	0	0	0	0	0	0	0	0	0	1	1	0	0	0	0	0	0	0	0	0	0	0	0	0	0	0	0	0	0	0	0	0	0	0	0	0	0	0	0	0	0	0	0	0	1	0	0
0	0	0	0	0	0	0	0	0	0	0	0	0	0	0	0	0	0	0	0	0	0	0	0	0	0	0	0	0	0	0	0	0	0	0	0	0	0	0	0	0	0	0	0	0	0	0	0	0	0
0	0	0	0	0	0	0	0	0	0	0	0	0	0	0	0	0	0	0	0	0	0	0	0	0	0	0	0	0	0	0	0	0	0	0	0	0	0	0	0	0	0	0	0	0	0	0	0	0	0
0	0	0	0	0	0	0	0	0	0	0	0	0	0	0	0	0	0	0	0	0	0	0	0	0	0	0	0	0	0	0	0	0	0	0	0	0	0	0	0	0	0	0	0	0	0	0	0	0	0
0	0	0	0	0	0	0	0	0	0	0	0	0	0	0	0	0	0	0	0	0	0	0	0	0	1	0	0	0	0	0	0	0	0	0	0	0	0	0	0	0	0	0	0	0	0	0	0	0	0
0	0	0	0	0	0	0	0	0	0	0	0	0	0	0	0	0	0	0	0	0	0	0	0	0	0	0	0	0	0	0	0	0	0	0	0	0	0	0	0	0	0	0	0	0	0	0	0	0	0
0	0	0	0	0	0	0	0	0	0	0	0	0	0	0	0	0	0	0	0	0	0	0	0	0	0	0	0	0	0	0	0	0	0	0	0	0	0	0	0	0	0	0	0	0	0	0	0	0	0
0	0	0	0	0	0	0	0	0	0	0	0	0	0	0	0	0	0	0	0	0	0	0	0	0	0	0	0	0	0	0	0	0	0	0	0	0	0	0	0	0	0	0	0	0	0	0	0	0	0
0	0	0	0	0	0	0	0	0	0	0	0	0	0	0	0	0	0	0	0	0	0	0	0	0	0	0	0	0	0	0	0	0	0	0	0	0	0	0	0	0	0	0	0	0	0	0	0	0	0
0	0	0	0	0	0	0	0	0	0	0	0	0	0	0	0	0	0	0	0	0	0	0	0	0	0	0	0	0	0	0	0	0	0	0	0	0	0	0	0	0	0	0	0	0	0	0	0	0	0
0	0	0	0	0	0	0	0	0	0	0	0	1	0	0	0	0	0	0	0	0	0	0	0	0	0	0	0	0	0	0	0	0	0	0	0	0	0	0	0	1	1	0	0	0	0	0	0	0	0
0	0	0	0	0	0	0	0	0	0	0	0	0	0	0	0	0	0	0	0	0	0	0	0	0	0	0	0	0	0	0	0	0	0	0	0	0	0	0	0	0	0	0	0	0	0	0	0	0	0
0	0	0	0	0	0	0	0	0	0	0	0	0	0	0	0	0	0	0	0	0	0	0	0	0	0	0	0	0	0	0	0	0	0	0	0	0	0	0	0	0	0	0	0	0	0	0	0	0	0
0	0	0	0	0	0	0	0	0	0	0	0	0	0	0	0	0	0	0	0	0	0	0	0	0	0	0	0	0	0	0	0	0	0	0	0	0	0	0	0	0	0	0	0	0	0	0	0	0	0
0	0	0	0	0	0	0	0	0	0	0	0	0	0	0	0	0	0	0	0	0	0	0	0	0	0	0	0	0	0	0	0	0	0	0	0	0	0	0	0	0	0	0	0	0	0	0	0	0	0
0	0	0	0	0	0	0	0	0	0	0	0	0	0	0	0	0	0	0	0	0	0	0	0	0	0	0	0	0	0	0	0	0	0	0	0	0	0	0	0	0	0	0	0	0	0	0	0	0	0
0	0	0	0	0	0	0	0	0	0	0	0	0	0	0	0	0	0	0	0	0	0	0	0	0	0	0	0	0	0	0	0	0	0	0	0	0	0	0	0	0	0	0	0	0	0	0	0	0	0
0	0	0	0	0	0	0	0	0	0	0	0	0	0	0	0	0	0	0	0	0	0	0	0	0	0	0	0	0	0	0	0	0	0	0	0	0	0	0	0	0	0	0	0	0	0	0	0	0	0
0	0	0	0	0	0	0	0	0	0	0	0	0	0	0	0	0	0	0	0	0	0	0	0	0	0	0	0	0	0	0	0	0	0	0	0	0	0	0	0	0	0	0	0	0	0	0	0	0	0
0	0	0	0	0	0	0	0	0	0	0	0	0	0	0	0	0	0	0	0	0	0	0	0	0	0	0	0	0	0	0	0	0	0	0	0	0	0	0	0	0	0	0	0	0	0	0	0	0	0
0	0	0	0	0	0	0	0	0	0	0	0	0	0	0	0	0	0	0	0	0	0	0	0	0	0	0	0	0	0	0	0	0	0	0	0	0	0	0	0	0	0	0	0	0	0	0	0	0	0
0	0	0	0	0	0	0	0	0	0	0	0	0	0	0	0	1	0	1	0	0	0	0	0	0	0	1	0	0	0	0	0	0	0	0	0	0	0	0	0	0	0	0	0	0	0	0	0	0	0
0	0	0	0	0	0	0	0	0	0	0	0	0	0	0	0	0	0	0	0	0	0	0	0	0	0	0	0	0	0	0	0	0	0	0	0	0	0	0	0	0	0	0	0	0	0	0	0	0	0
0	0	0	0	0	0	0	0	0	0	0	0	0	0	0	0	0	0	0	0	0	0	0	0	0	0	0	0	0	0	0	0	0	0	0	0	0	0	0	0	0	0	0	0	0	0	0	0	0	0
0	0	0	0	0	0	0	0	0	0	0	0	0	0	0	0	0	0	0	0	0	0	0	0	0	0	0	0	0	0	0	0	0	0	0	0	0	0	0	0	0	0	0	0	0	0	0	0	0	0
0	0	0	0	0	0	0	0	0	0	0	0	0	0	0	0	0	0	0	0	0	0	0	0	0	0	0	0	0	0	0	0	0	0	0	0	0	0	0	0	0	0	0	0	0	0	0	0	0	0
0	0	0	0	0	0	0	0	0	0	0	0	0	0	0	0	0	0	0	0	0	0	0	0	0	0	0	0	0	0	0	0	0	0	0	0	1	0	0	0	0	0	0	0	0	0	0	0	0	0
0	0	0	0	0	0	0	0	0	0	0	0	0	0	0	0	0	0	0	0	0	0	0	0	0	0	0	0	0	0	0	0	0	0	0	0	0	0	0	0	0	0	0	0	0	0	0	0	0	0
0	0	0	0	0	0	0	0	0	0	0	0	0	0	0	0	0	0	0	0	0	0	0	0	0	0	0	0	0	0	0	0	0	0	0	0	0	0	0	0	0	0	0	0	0	0	0	0	0	0
0	0	0	0	0	0	0	0	0	0	0	0	0	0	0	0	0	0	0	0	0	0	0	0	0	0	0	0	0	0	0	0	0	0	0	0	0	0	0	0	0	0	0	0	0	0	0	0	0	0
0	0	0	0	0	0	0	0	0	0	0	0	0	0	0	0	1	0	0	0	0	0	0	0	0	0	0	0	0	0	0	0	0	0	0	0	0	0	0	0	0	0	0	0	0	0	0	0	0	0
0	0	0	0	0	0	0	0	0	0	0	0	0	0	0	0	0	0	0	0	0	0	0	0	0	0	0	0	0	0	0	0	0	0	0	0	0	0	1	0	0	0	0	0	0	0	0	0	0	0
0	0	0	0	0	0	0	0	0	0	0	0	0	0	0	0	0	0	0	0	0	0	0	0	0	0	0	0	0	0	0	0	0	0	0	0	0	0	0	0	0	0	0	0	0	0	0	0	0	0
0	0	0	0	0	0	0	0	0	0	0	0	0	0	0	0	0	0	0	0	0	0	0	0	0	0	0	0	0	0	0	0	0	0	0	0	0	0	0	0	0	0	0	0	0	0	0	0	0	0
0	0	0	0	0	0	0	0	0	0	0	0	0	0	0	0	1	0	0	0	0	0	0	0	0	0	0	0	0	0	0	0	0	0	0	0	0	0	0	0	0	0	0	0	0	0	0	0	0	0
0	0	0	0	0	0	0	0	0	0	0	0	0	0	0	0	0	0	0	0	0	0	0	0	0	0	0	0	0	0	0	0	0	0	0	0	0	0	0	0	0	0	0	0	0	0	0	0	0	0
0	0	0	0	0	0	0	0	0	0	0	0	0	0	0	0	0	0	0	0	0	0	0	0	0	0	0	0	0	0	0	0	0	0	0	0	0	0	0	0	0	0	0	0	0	0	0	0	0	0
0	0	0	0	0	0	0	0	0	0	0	0	0	0	0	0	0	0	0	0	0	0	0	0	0	0	0	0	0	0	0	0	0	0	0	0	0	0	0	0	0	0	0	0	0	0	0	0	0	0
0	0	0	0	0	0	0	0	0	0	0	0	0	0	0	0	0	0	0	0	0	0	0	0	0	0	0	0	0	0	0	0	0	0	0	0	0	0	0	0	0	0	0	0	0	0	0	0	0	0
1	0	0	0	0	0	0	0	0	0	0	0	0	0	0	0	0	0	0	0	0	0	0	0	0	0	0	0	0	0	0	0	0	0	0	0	0	0	0	0	0	0	0	0	0	0	0	0	0	0
0	0	0	0	0	0	0	0	0	0	0	0	0	0	0	0	0	0	0	0	0	0	0	0	0	0	0	0	0	0	0	0	0	0	0	0	0	0	0	0	0	0	0	0	0	0	0	0	0	0
0	0	0	0	0	0	0	0	0	0	0	0	0	0	0	0	0	0	0	0	0	0	0	0	0	0	0	0	0	0	0	0	0	0	0	0	0	0	0	0	0	0	0	0	0	0	0	0	0	0
0	0	0	0	0	0	0	0	0	0	0	0	0	0	0	0	0	0	0	0	0	0	0	0	0	0	0	0	0	0	0	0	0	0	0	0	0	0	0	0	0	0	0	0	0	0	0	0	0	0
0	0	0	0	0	0	1	0	0	0	0	0	0	0	0	0	0	0	0	0	0	0	0	0	0	0	0	0	0	0	0	0	0	0	0	0	0	0	0	0	0	0	0	0	0	0	0	0	0	0
0	0	0	0	0	0	0	0	0	0	0	0	0	0	0	0	0	0	0	0	0	0	0	0	0	0	0	0	0	0	0	0	0	0	0	0	0	0	0	0	0	0	0	0	0	0	0	0	0	0
0	0	0	0	0	0	0	1	0	0	0	0	0	0	0	1	0	0	0	0	0	0	0	0	0	0	0	0	0	0	0	0	0	0	0	0	0	0	0	0	0	0	0	0	0	0	0	0	0	0
0	0	0	0	0	0	0	0	0	0	0	0	0	0	0	0	0	0	0	0	0	0	0	0	0	0	0	0	0	0	0	0	0	0	0	0	0	0	0	0	0	0	0	0	0	0	0	0	0	0
0	0	0	0	0	0	0	0	0	0	0	0	0	0	0	0	0	0	0	0	0	0	0	0	0	0	0	0	0	0	0	0	0	0	0	0	0	0	0	0	0	0	0	0	0	0	0	0	0	0
0	0	0	0	0	0	0	0	0	0	0	0	0	0	0	0	0	0	0	0	0	0	0	0	0	0	0	0	0	0	0	0	0	0	0	0	0	0	0	0	0	0	0	0	0	0	0	0	0	0
0	0	0	0	0	0	0	0	0	0	0	0	0	0	0	0	0	0	0	0	0	0	0	0	0	0	0	0	0	0	0	0	0	0	0	0	0	0	0	0	0	0	0	0	0	0	0	0	0	0
0	0	0	0	0	0	0	0	0	0	0	0	0	0	0	0	0	0	0	0	0	0	0	0	0	0	0	0	0	0	0	0	0	0	0	0	0	0	0	0	0	0	0	0	0	0	0	0	0	0
0	0	0	0	0	0	0	0	0	0	0	0	0	0	0	0	0	0	0	0	0	0	0	0	0	0	0	0	0	0	0	0	0	0	0	0	0	0	1	0	0	0	0	0	0	0	0	0	0	0
0	0	0	0	0	0	0	0	0	0	0	0	0	0	0	0	0	0	0	0	0	0	0	0	0	0	0	0	0	0	0	0	0	0	0	0	0	0	0	0	0	0	0	0	0	0	0	0	0	0
0	0	0	0	0	0	0	0	0	0	0	0	0	0	0	0	0	0	0	0	0	0	0	0	0	0	0	0	0	0	0	0	0	0	0	0	0	0	0	0	0	0	0	0	0	0	0	0	0	0
0	0	0	0	0	0	0	0	0	0	0	0	0	0	0	0	0	0	0	0	0	0	0	0	0	0	0	0	0	0	0	0	0	0	0	0	0	0	0	0	0	0	0	0	0	0	0	0	0	0
0	0	0	0	0	0	0	0	0	0	0	0	0	0	0	0	0	0	0	0	0	0	0	0	0	0	0	0	1	0	0	0	0	0	0	0	0	0	0	0	0	0	0	0	0	0	0	0	0	0
0	0	0	0	0	0	0	0	0	0	0	0	0	0	0	0	0	0	0	0	0	0	0	0	0	0	0	0	0	0	0	0	0	0	0	0	0	0	0	0	0	0	0	0	0	0	0	0	0	0
0	0	0	0	0	0	0	0	0	0	0	0	0	0	0	0	0	0	0	0	0	0	0	0	0	0	0	0	0	0	0	0	0	0	0	0	0	0	0	0	0	0	0	0	0	0	0	0	0	0
0	0	0	0	0	0	0	0	0	0	0	0	0	0	0	0	0	0	0	0	0	0	0	0	0	0	0	0	0	0	0	0	0	0	0	0	0	0	0	0	0	0	0	0	0	0	0	0	0	0
0	0	0	0	0	0	0	0	0	0	0	0	0	0	0	0	0	0	0	0	0	0	0	0	0	0	0	0	0	0	0	0	0	0	0	0	0	0	0	0	0	0	0	0	0	0	0	0	0	0
0	0	0	0	0	0	0	0	0	0	0	0	0	0	0	0	0	0	0	0	0	0	0	0	0	0	0	0	0	0	0	0	0	0	0	0	0	0	0	0	0	0	0	0	0	0	0	0	0	0
0	0	0	0	0	0	0	0	0	0	0	0	0	0	0	0	0	0	0	0	0	0	0	0	0	0	0	0	0	0	0	0	0	0	0	0	0	0	0	0	0	0	0	0	0	0	0	0	0	0
0	0	0	0	0	0	0	0	0	0	0	0	0	0	0	0	0	0	0	0	0	0	0	0	0	0	0	0	0	0	0	0	0	0	0	0	0	0	0	0	0	0	0	0	0	0	0	0	0	0
0	0	0	0	0	0	0	0	0	0	0	0	0	0	0	0	0	0	0	0	0	0	0	0	0	0	0	0	0	0	0	0	0	0	0	0	0	0	0	0	0	0	0	0	0	0	0	0	0	0
0	0	0	0	0	0	0	0	0	0	0	0	0	0	0	0	0	0	0	0	0	0	0	0	0	0	0	0	0	0	0	0	0	0	0	0	0	0	0	0	0	0	0	0	0	0	0	0	0	0
0	0	0	0	0	0	0	0	0	0	0	0	0	0	0	0	0	0	0	0	0	0	0	0	0	0	0	0	0	0	0	0	0	0	0	0	0	0	0	0	0	0	0	0	0	0	0	0	0	0
0	0	0	0	0	0	0	0	0	0	0	0	0	0	0	0	0	0	0	0	0	0	0	0	0	0	0	0	0	0	0	0	0	0	0	0	0	0	0	0	0	0	0	0	0	0	0	0	0	0
0	0	0	0	0	0	0	0	0	0	0	0	0	0	0	0	0	0	0	0	0	0	0	0	0	0	0	0	0	0	0	0	0	0	0	0	0	0	0	0	0	0	0	0	0	0	0	0	0	0
0	0	0	0	0	0	0	0	0	0	0	0	0	0	0	0	0	0	0	0	0	0	0	0	0	0	0	0	0	0	0	0	0	0	0	0	0	0	0	0	0	0	0	0	0	0	0	0	0	0
0	0	0	0	0	0	0	0	0	0	0	0	0	0	0	0	0	0	0	0	0	0	0	0	0	0	0	0	0	0	0	0	0	0	0	0	0	0	0	0	0	0	0	0	0	0	0	0	0	0
0	0	0	0	0	0	0	0	0	0	0	0	0	0	0	0	0	0	0	0	0	0	0	0	0	0	0	0	0	0	0	0	0	0	0	0	0	0	0	0	0	0	0	0	0	0	0	0	0	0
0	0	0	0	0	0	0	0	0	0	0	0	0	0	0	0	0	0	0	0	0	0	0	0	0	0	0	0	0	0	0	0	0	0	0	0	0	0	0	0	0	0	0	0	0	0	0	0	0	0
0	0	0	0	0	0	0	0	0	0	0	0	0	0	0	0	0	0	0	0	0	0	0	0	0	0	0	0	0	0	0	0	0	0	0	0	0	0	0	0	0	0	0	0	0	0	0	0	0	0
0	0	0	0	0	0	0	0	0	0	0	0	0	0	0	0	0	0	0	0	0	0	0	0	0	0	0	0	0	0	0	0	0	0	0	0	0	0	0	0	0	0	0	0	0	0	0	0	0	0
0	0	0	0	0	0	0	0	0	0	0	0	0	0	0	0	0	0	0	0	0	0	0	0	0	0	0	0	0	0	0	0	0	0	0	0	0	0	0	0	0	0	0	0	0	0	0	0	0	0
0	0	0	0	0	0	0	0	0	0	0	0	0	0	0	0	0	0	0	0	0	0	0	0	0	0	0	0	0	0	0	0	0	0	0	0	0	0	0	0	0	0	0	0	0	0	0	0	0	0
0	0	0	0	0	0	0	0	0	0	0	0	0	0	0	0	0	0	0	0	0	0	0	0	0	0	0	0	0	0	0	0	0	0	0	0	0	0	0	0	0	0	0	0	0	0	0	0	0	0
0	0	0	0	0	0	0	0	0	0	0	0	0	0	0	0	0	0	0	0	0	0	0	0	0	0	0	0	0	0	0	0	0	0	0	0	0	0	0	0	0	0	0	0	0	0	0	0	0	0
0	0	0	0	0	0	0	0	0	0	0	0	0	0	0	0	0	0	0	0	0	0	0	0	0	0	0	0	0	0	0	0	0	0	0	0	0	0	0	0	0	0	0	0	0	0	0	0	0	0
0	0	0	0	0	0	0	0	0	0	0	0	0	0	0	0	0	0	0	0	0	0	0	0	0	0	0	0	0	0	0	0	0	0	0	0	0	0	0	0	0	0	0	0	0	0	0	0	0	0
0	0	0	0	0	0	0	0	0	0	0	0	0	0	0	0	0	0	0	0	0	0	0	0	0	0	0	0	0	0	0	0	0	0	0	0	0	0	0	0	0	0	0	0	0	0	0	0	0	0
0	0	0	0	0	0	0	0	0	0	0	0	0	0	0	0	0	0	0	0	0	0	0	0	0	0	0	0	0	0	0	0	0	0	0	0	0	0	0	0	0	0	0	0	0	0	0	0	0	0
0	0	0	0	0	0	0	0	0	0	0	0	0	0	0	0	0	0	0	0	0	0	0	0	0	0	0	0	0	0	0	0	0	0	0	0	0	0	0	0	0	0	0	0	0	0	0	0	0	0
0	0	0	0	0	0	0	0	0	0	0	0	0	0	0	0	0	0	0	0	0	0	0	0	0	0	0	0	0	0	0	0	0	0	0	0	0	0	0	0	0	0	0	0	0	0	0	0	0	0
0	0	0	0	0	0	0	0	0	0	0	0	0	0	0	0	0	0	0	0	0	0	0	0	0	0	0	0	0	0	0	0	0	0	0	0	0	0	0	0	0	0	0	0	0	0	0	0	0	0
0	0	0	0	0	0	0	0	0	0	0	0	0	0	0	0	0	0	0	0	0	0	0	0	0	0	0	0	0	0	0	0	0	0	0	0	0	0	0	0	0	0	0	0	0	0	0	0	0	0
0	0	0	0	0	0	0	0	0	0	0	0	0	0	0	0	0	0	0	0	0	0	0	0	0	0	0	0	0	0	0	0	0	0	0	0	0	0	0	0	0	0	0	0	0	0	0	0	0	0
0	0	0	0	0	0	0	0	0	0	0	0	0	0	0	0	0	0	0	0	0	0	0	0	0	0	0	0	0	0	0	0	0	0	0	0	0	0	0	0	0	0	0	0	0	0	0	0	0	0
0	0	0	0	0	0	0	0	0	0	0	0	0	0	0	0	0	0	0	0	0	0	0	0	0	0	0	0	0	0	0	0	0	0	0	0	0	0	0	0	0	0	0	0	0	0	0	0	0	0
0	0	0	0	0	0	0	0	0	0	0	0	0	0	0	0	0	0	0	0	0	0	0	0	0	0	0	0	0	0	0	0	0	0	0	0	0	0	0	0	0	0	0	0	0	0	0	0	0	0
0	0	0	0	0	0	0	0	0	0	0	0	0	0	0	0	0	0	0	0	0	0	0	0	0	0	0	0	0	0	0	0	0	0	0	0	0	0	0	0	0	0	0	0	0	0	0	0	0	0
0	0	0	0	0	0	0	0	0	0	0	0	0	0	0	0	0	0	0	0	0	0	0	0	0	0	0	0	0	0	0	0	0	0	0	0	0	0	0	0	0	0	0	0	0	0	0	0	0	0
0	0	0	0	0	0	0	0	0	0	0	0	0	0	0	0	0	0	0	0	0	0	0	0	0	0	0	0	0	0	0	0	0	0	0	0	0	0	0	0	0	0	0	0	0	0	0	0	0	0
0	0	0	0	0	0	0	0	0	0	0	0	0	0	0	0	0	0	0	0	0	0	0	0	0	0	0	0	0	0	0	0	0	0	0	0	0	0	0	0	1	0	0	0	0	0	0	0	0	0
0	0	0	0	0	0	0	0	0	0	0	0	0	0	0	0	0	0	0	0	0	0	0	0	0	0	0	0	0	0	0	0	0	0	0	0	0	0	0	0	1	0	0	0	0	0	0	0	0	0
0	0	0	0	0	0	0	0	0	0	0	0	0	0	0	0	0	0	0	0	0	0	0	0	0	0	0	0	0	0	0	0	0	0	0	0	0	0	0	0	1	0	0	0	0	0	0	0	0	0
0	0	0	0	0	0	0	0	0	0	0	0	0	0	0	0	0	0	0	0	0	0	0	0	0	0	0	0	0	0	0	0	0	0	0	0	0	0	0	0	1	0	0	0	0	0	0	0	0	0
0	0	0	0	0	0	0	0	0	0	0	0	0	0	0	0	0	0	0	0	0	0	0	0	0	0	0	0	0	0	0	0	0	0	0	0	0	0	0	0	1	0	0	0	0	0	0	0	0	0
0	0	0	0	0	0	0	0	0	0	0	0	0	0	0	0	0	0	0	0	0	0	0	0	0	0	0	0	0	0	0	0	0	0	0	0	0	0	0	0	0	0	0	0	0	0	0	0	0	0
0	0	0	0	0	0	0	0	0	0	0	0	0	0	0	0	0	0	0	0	0	0	0	0	0	0	0	0	0	0	0	0	0	0	0	0	0	0	0	0	0	0	0	0	0	0	0	0	0	0
0	0	0	0	0	0	0	0	0	0	0	0	0	0	0	0	0	0	0	0	0	0	0	0	0	0	0	0	0	0	0	0	0	0	0	0	0	0	0	0	1	0	0	0	0	0	1	0	0	0
0	0	0	0	0	0	0	0	0	0	0	0	0	0	0	0	0	0	0	0	0	0	0	0	0	0	0	0	0	0	0	0	0	0	0	0	0	0	0	0	1	0	0	0	0	0	1	0	0	0
0	0	0	0	0	0	0	0	0	0	0	0	0	0	0	0	0	0	0	0	0	0	0	0	0	0	0	0	0	0	0	0	0	0	0	0	0	0	0	0	1	0	0	0	0	0	0	0	0	0
0	0	0	0	0	0	0	0	0	0	0	0	1	0	0	0	0	0	0	0	0	0	0	0	0	0	0	0	0	0	0	0	0	0	0	0	0	0	0	0	1	1	0	0	0	0	0	0	0	0
0	0	0	0	0	0	0	0	0	0	0	0	1	1	0	0	0	0	0	0	0	0	0	0	0	0	0	0	0	0	0	0	0	0	0	0	0	0	0	0	1	1	0	0	0	0	0	0	0	0
0	0	0	0	0	0	0	0	0	0	0	0	0	0	0	0	0	0	0	0	0	0	0	0	0	0	0	0	0	0	0	0	0	0	0	0	0	0	0	0	0	0	0	0	0	0	0	0	0	0
0	0	0	0	0	0	0	0	0	0	0	0	0	0	0	0	0	0	0	0	0	0	0	0	0	0	0	0	0	0	0	0	0	0	0	0	0	0	0	0	0	0	0	0	0	0	0	0	0	0
0	0	0	0	0	0	0	0	0	0	0	0	0	0	0	0	0	0	0	0	0	0	0	0	0	0	0	0	0	0	0	0	0	0	0	0	0	0	0	0	0	0	0	0	0	0	0	0	0	0
0	0	0	0	0	0	0	0	0	0	0	0	0	0	0	0	0	0	0	0	0	0	0	0	0	0	0	0	0	0	0	0	0	0	0	0	0	0	0	0	0	0	0	0	0	0	0	0	0	0
0	0	0	0	0	0	0	0	0	0	0	0	0	1	0	0	0	0	0	0	0	0	0	0	0	0	0	0	0	0	0	0	0	0	0	0	0	0	0	0	0	0	0	0	0	0	0	0	0	0
0	0	0	0	0	0	0	0	0	0	0	0	1	1	0	0	0	0	0	0	0	0	0	0	0	0	0	0	0	0	0	0	0	0	0	0	0	0	0	0	0	1	0	0	0	0	0	0	0	0
0	0	0	0	0	0	0	0	0	0	0	0	0	0	0	0	0	0	0	0	0	0	0	0	0	0	0	0	0	0	0	0	0	0	0	0	0	0	0	0	1	0	0	0	0	0	0	0	0	0
0	0	0	0	0	0	0	0	0	0	0	0	0	0	0	0	0	0	0	0	0	0	0	0	0	0	0	0	0	0	0	0	0	0	0	0	0	0	0	0	0	0	0	0	0	0	0	0	0	0
0	0	0	0	0	0	0	0	0	0	0	0	0	0	0	0	0	0	0	0	0	0	0	0	0	0	0	0	0	0	0	0	0	0	0	0	0	0	0	0	0	0	0	0	0	0	0	0	0	0
0	0	0	0	0	0	0	0	0	0	0	0	0	0	0	0	0	0	0	0	0	0	0	0	0	0	0	0	0	0	0	0	0	0	0	0	0	0	0	0	0	0	0	0	0	0	0	0	0	0
0	0	0	0	0	0	0	0	0	0	0	0	0	0	0	0	0	0	0	0	0	0	0	0	0	0	0	0	0	0	0	0	0	0	0	0	0	0	0	0	0	0	0	0	0	0	0	0	0	0
0	0	0	0	0	0	0	0	0	0	0	0	0	0	0	0	0	0	0	0	0	0	0	0	0	0	0	0	0	0	0	0	0	0	0	0	0	0	0	0	0	0	0	0	0	0	0	0	0	0
0	0	0	0	0	0	0	0	0	0	0	0	0	0	0	0	0	0	0	0	0	0	0	0	0	0	0	0	0	0	0	0	0	0	0	0	0	0	0	0	0	0	0	0	0	0	0	0	0	0
0	0	0	0	0	0	0	0	0	0	0	0	0	0	0	0	0	0	0	0	0	0	0	0	0	0	0	0	0	0	0	0	0	0	0	0	0	0	0	0	0	0	0	0	0	0	0	0	0	0
0	0	0	0	0	0	0	0	0	0	0	0	0	0	0	0	0	0	0	0	0	0	0	0	0	0	0	0	0	0	0	0	0	0	0	0	0	0	0	0	0	0	0	0	0	0	0	0	0	0
0	0	0	0	0	0	0	0	0	0	0	0	0	0	0	0	0	0	0	0	0	0	0	0	0	0	0	0	0	0	0	0	0	0	0	0	0	0	0	0	0	0	0	0	0	0	0	0	0	0
0	0	0	0	0	0	0	0	0	0	0	0	0	0	0	0	0	0	0	0	0	0	0	0	0	0	0	0	0	0	0	0	0	0	0	0	0	0	0	0	0	0	0	0	0	0	0	0	0	0
0	0	0	0	0	0	0	0	0	0	0	0	0	0	0	0	0	0	0	0	0	0	0	0	0	0	0	0	0	0	0	0	0	0	0	0	0	0	0	0	0	0	0	0	0	0	0	0	0	0
0	0	0	0	0	0	0	0	0	0	0	0	0	0	0	0	0	0	0	0	0	0	0	0	0	0	0	0	0	0	0	0	0	0	0	0	0	0	0	0	0	0	0	0	0	0	0	0	0	0
0	0	0	0	0	0	0	0	0	0	0	0	0	0	0	0	0	0	0	0	0	0	0	0	0	0	0	0	0	0	0	0	0	0	0	0	0	0	0	0	0	0	0	0	0	0	0	0	0	0
0	0	0	0	0	0	0	0	0	0	0	0	0	0	0	0	0	0	0	0	0	0	0	0	0	0	0	0	0	0	0	0	0	0	0	0	0	0	0	0	0	0	0	0	0	0	0	0	0	0
0	0	0	0	0	0	0	0	0	0	0	0	0	0	0	0	0	0	0	0	0	0	0	0	0	0	0	0	0	0	0	0	0	0	0	0	0	0	0	0	0	0	0	0	0	0	0	0	0	0
0	0	0	0	0	0	0	0	0	0	0	0	0	0	0	0	0	0	0	0	0	0	0	0	0	0	0	0	0	0	0	0	0	0	0	0	0	0	0	0	0	0	0	0	0	0	0	0	0	0
0	0	0	0	0	0	0	0	0	0	0	0	0	0	0	0	0	0	0	0	0	0	0	0	0	0	0	0	0	0	0	0	0	0	0	0	0	0	0	0	0	0	0	0	0	0	0	0	0	0
0	0	0	0	0	0	0	0	0	0	0	0	0	0	0	0	0	0	0	0	0	0	0	0	0	0	0	0	0	0	0	0	0	0	0	0	0	0	0	0	0	0	0	0	0	0	0	0	0	0
0	0	0	0	0	0	0	0	0	0	0	0	0	0	0	0	0	0	0	0	0	0	0	0	0	0	0	0	0	0	0	0	0	0	0	0	0	0	0	0	0	0	0	0	0	0	0	0	0	0
0	0	0	0	0	0	0	0	0	0	0	0	0	0	0	0	0	0	0	0	0	0	0	0	0	0	0	0	0	0	0	0	0	0	0	0	0	0	0	0	0	0	0	0	0	0	0	0	0	0
0	0	0	0	0	0	0	0	0	0	0	0	0	0	0	0	0	0	0	0	0	0	0	0	0	0	0	0	0	0	0	0	0	0	0	0	0	0	0	0	0	0	0	0	0	0	0	0	0	0
0	0	0	0	0	0	0	0	0	0	0	0	0	0	0	0	0	0	0	0	0	0	0	0	0	0	0	0	0	0	0	0	0	0	0	0	0	0	0	0	0	0	0	0	0	0	0	0	0	0
0	0	0	0	0	0	0	0	0	0	0	0	0	0	0	0	0	0	0	0	0	0	0	0	0	0	0	0	0	0	0	0	0	0	0	0	0	0	0	0	0	0	0	0	0	0	0	0	0	0
0	0	0	0	0	0	0	0	0	0	0	0	0	0	0	0	0	0	0	0	0	0	0	0	0	0	0	0	0	0	0	0	0	0	0	0	0	0	0	0	0	0	0	0	0	0	0	0	0	0
0	0	0	0	0	0	0	0	0	0	0	0	0	0	0	0	0	0	0	0	0	0	0	0	0	0	0	0	0	0	0	0	0	0	0	0	0	0	0	0	0	0	0	0	0	0	0	0	0	0
0	0	0	0	0	0	0	0	0	0	0	0	0	0	0	0	0	0	0	0	0	0	0	0	0	0	0	0	0	0	0	0	0	0	0	0	0	0	0	0	0	0	0	0	0	0	0	0	0	0
0	0	0	0	0	0	0	0	0	0	0	0	0	0	0	0	0	0	0	0	0	0	0	0	0	0	0	0	0	0	0	0	0	0	0	0	0	0	0	0	0	0	0	0	0	0	0	0	0	0
0	0	0	0	0	0	0	0	0	0	0	0	0	0	0	0	0	0	0	0	0	0	0	0	0	0	0	0	0	0	0	0	0	0	0	0	0	0	0	0	0	0	0	0	0	0	0	0	0	0
0	0	0	0	0	0	0	0	0	0	0	0	0	0	0	0	0	0	0	0	0	0	0	0	0	0	0	0	0	0	0	0	0	0	0	0	0	0	0	0	0	0	0	0	0	0	0	0	0	0
0	0	0	0	0	0	0	0	0	0	0	0	0	0	0	0	0	0	0	0	0	0	0	0	0	0	0	0	0	0	0	0	0	0	0	0	0	0	0	0	0	0	0	0	0	0	0	0	0	0
0	0	0	0	0	0	0	0	0	0	0	0	0	0	0	0	0	0	0	0	0	0	0	0	0	0	0	0	0	0	0	0	0	0	0	0	0	0	0	0	0	0	0	0	0	0	0	0	0	0
0	0	0	0	0	0	0	0	0	0	0	0	0	0	0	0	0	0	0	0	0	0	0	0	0	0	0	0	0	0	0	0	0	0	0	0	0	0	0	0	0	0	0	0	0	0	0	0	0	0
0	0	0	0	0	0	0	0	0	0	0	0	0	0	0	0	0	0	0	0	0	0	0	0	0	0	0	0	0	0	0	0	0	0	0	0	0	0	0	0	0	0	0	0	0	0	0	0	0	0
0	0	0	0	0	0	0	0	0	0	0	0	0	0	0	0	0	0	0	0	0	0	0	0	0	0	0	0	0	0	0	0	0	0	0	0	0	0	0	0	0	0	0	0	0	0	0	0	0	0
0	0	0	0	0	0	0	0	0	0	0	0	0	0	0	0	0	0	0	0	0	0	0	0	0	0	0	0	0	0	0	0	0	0	0	0	0	0	0	0	0	0	0	0	0	0	0	0	0	0
0	0	0	0	0	0	0	0	0	0	0	0	0	0	0	0	0	0	0	0	0	0	0	0	0	0	0	0	0	0	0	1	0	0	0	0	0	0	0	0	0	0	0	0	0	0	0	0	0	0
0	0	0	0	0	0	0	0	0	0	0	0	0	0	0	0	0	0	0	0	0	0	0	0	0	0	0	0	0	0	0	0	0	0	0	0	0	0	0	0	0	0	0	0	0	0	0	0	0	0
0	0	0	0	0	0	0	0	0	0	0	0	0	0	0	0	0	0	0	0	0	0	0	0	0	0	0	0	0	0	0	0	0	0	0	0	0	0	0	0	0	0	0	0	0	0	0	0	0	0
0	0	0	0	0	0	0	0	0	0	0	0	0	0	0	0	0	0	0	0	0	0	0	0	0	0	0	0	0	0	0	0	0	0	0	0	0	0	0	0	0	0	0	0	0	0	0	0	0	0
Picture Vocabulary
0	0	0	0	0	0	0	0	0	0	0	0	0	0	0	0	0	0	0	0	0	0	0	0	0	0	0	0	0	0	0	0	0	0	0	0	0	0	0	0	0	0	0	0	0	0	0	0	0	0
0	0	0	0	0	0	0	0	0	0	0	0	0	0	0	0	0	0	0	0	0	0	0	0	0	0	0	0	0	0	0	0	0	0	0	0	0	0	0	0	0	0	0	0	0	0	0	0	0	0
0	0	0	0	0	0	0	0	0	0	0	0	0	0	0	0	0	0	0	0	0	0	0	0	0	0	0	0	0	0	0	0	0	0	0	0	0	0	0	0	0	0	0	0	0	0	0	0	0	0
0	0	0	0	0	0	0	0	0	0	0	0	0	0	0	0	0	0	0	0	0	0	0	0	0	0	0	0	0	0	0	0	0	0	0	0	0	0	0	0	0	0	0	0	0	0	0	0	0	0
0	0	0	0	0	0	0	0	0	0	0	0	0	0	0	0	0	0	0	0	0	0	0	0	0	0	0	0	0	0	0	0	0	0	0	0	0	0	0	0	0	0	0	0	0	0	0	0	0	0
0	0	0	0	0	0	0	0	0	0	0	0	0	0	0	0	0	0	0	0	0	0	0	0	0	0	0	0	0	0	0	0	0	0	0	0	0	0	0	0	0	0	0	0	0	0	0	0	0	0
0	0	0	0	0	0	0	0	0	0	0	0	0	0	0	0	0	0	0	0	0	0	0	0	0	0	0	0	0	0	0	0	0	0	0	0	0	0	0	0	0	0	0	0	0	0	0	0	0	0
0	0	0	0	0	0	0	0	0	0	0	0	0	0	0	0	0	0	0	0	0	0	0	0	0	0	0	0	0	0	0	0	0	0	0	0	0	0	0	0	0	0	0	0	0	0	0	0	0	0
0	0	0	0	0	0	0	0	0	0	0	0	0	0	0	0	0	0	0	0	0	0	0	0	0	0	0	0	0	0	0	0	0	0	0	0	0	0	0	0	0	0	0	0	0	0	0	0	0	0
0	0	0	0	0	0	0	0	0	0	0	0	0	0	0	0	0	0	0	0	0	0	0	0	0	0	0	0	0	0	0	0	0	0	0	0	0	0	0	0	0	0	0	0	0	0	0	0	0	0
0	0	0	0	0	0	0	0	0	0	0	0	0	0	0	0	0	0	0	0	0	0	0	0	0	0	0	0	0	0	0	0	0	0	0	0	0	0	0	0	0	0	0	0	0	0	0	0	0	0
0	0	0	0	0	0	0	0	0	0	0	0	0	0	0	0	0	0	0	0	0	0	0	0	0	0	0	1	0	0	0	0	0	0	0	0	0	0	0	0	0	0	0	0	0	0	0	0	0	0
0	0	0	0	0	0	0	0	0	0	0	0	0	0	0	0	0	0	0	0	0	0	0	0	0	0	0	0	0	0	0	0	0	0	0	0	0	0	0	0	0	0	0	0	0	0	0	0	0	0
0	0	0	0	0	0	0	0	0	0	0	0	0	0	0	0	0	0	0	0	0	0	0	0	0	0	0	0	0	0	0	0	0	0	0	0	0	0	0	0	0	0	0	0	0	0	0	1	0	0
0	0	0	0	0	0	0	0	0	0	0	0	0	0	0	0	0	0	0	0	0	0	0	0	0	0	0	0	0	0	0	0	0	0	0	0	0	0	0	0	0	0	0	0	0	0	0	0	0	0
0	0	0	0	0	0	0	0	0	0	0	0	0	0	0	0	0	0	0	0	0	0	0	0	0	0	0	0	0	0	0	0	0	0	0	0	0	0	0	0	0	0	0	0	0	0	0	0	0	0
0	0	0	0	0	0	0	0	0	0	0	0	0	0	0	0	0	0	0	0	0	0	0	0	0	0	0	0	0	0	0	0	0	0	0	0	0	0	0	0	0	0	0	0	0	0	0	0	0	0
0	0	0	0	0	0	0	0	0	0	0	0	0	0	0	0	0	0	0	0	0	0	0	0	0	0	0	0	0	0	0	0	0	0	0	0	0	0	0	0	0	0	0	0	0	0	0	0	0	0
0	0	0	0	0	0	0	0	0	0	0	0	0	0	0	0	0	0	0	0	0	0	0	0	0	0	0	0	0	0	0	0	0	0	0	0	0	0	0	0	0	0	0	0	0	0	0	0	0	0
0	0	0	0	0	0	0	0	0	0	0	0	0	0	0	0	0	0	0	0	0	0	0	0	0	0	0	0	0	0	0	0	0	0	0	0	0	0	0	0	0	0	0	0	0	0	0	0	0	0
0	0	0	0	0	0	0	0	0	0	0	0	0	0	0	0	0	0	0	0	0	0	0	0	0	0	0	0	0	0	0	0	0	0	0	0	0	0	0	0	0	0	0	0	0	0	0	0	0	0
0	0	0	0	0	0	0	0	0	0	0	0	0	0	0	0	0	0	0	0	0	0	0	0	0	0	0	0	0	0	0	0	0	0	0	0	0	0	0	0	0	0	0	0	0	0	0	0	0	0
0	0	0	0	0	0	0	0	0	0	0	0	0	0	0	0	0	0	0	0	0	0	0	0	0	0	0	0	0	0	0	0	0	0	0	0	0	0	0	0	0	0	0	0	0	0	0	0	0	0
0	0	0	0	0	0	0	0	0	0	0	0	0	0	0	0	0	0	0	0	0	0	0	0	0	0	0	0	0	0	0	0	0	0	0	0	0	0	0	1	0	0	0	0	0	0	0	0	0	0
0	0	0	0	0	0	0	0	0	0	0	0	0	0	0	0	0	0	0	0	0	0	0	0	0	0	0	0	0	0	0	0	0	0	0	0	0	0	0	0	0	0	0	0	0	0	0	0	0	0
0	0	0	0	0	0	0	0	0	0	0	0	0	0	0	0	0	0	0	0	0	0	0	0	0	0	0	0	0	0	0	0	0	0	0	0	0	0	0	0	0	0	0	0	0	0	0	0	0	0
0	0	0	0	0	0	0	0	0	0	0	0	0	0	0	0	0	0	0	0	0	0	0	0	0	0	0	0	0	0	0	0	0	0	0	0	0	0	0	0	0	0	0	0	0	0	0	0	0	0
0	0	0	0	0	0	0	0	0	0	0	1	0	0	0	0	0	0	0	0	0	0	0	0	0	0	0	0	0	0	0	0	0	0	0	0	0	0	0	0	0	0	0	0	0	0	0	0	0	0
0	0	0	0	0	0	0	0	0	0	0	0	0	0	0	0	0	0	0	0	0	0	0	0	0	0	0	0	0	0	0	0	0	0	0	0	0	0	0	0	0	0	0	0	0	0	0	0	0	0
0	0	0	0	0	0	0	0	0	0	0	0	0	0	0	0	0	0	0	0	0	0	0	0	0	0	0	0	0	0	0	0	0	0	0	0	0	0	0	0	0	0	0	0	0	0	0	0	0	0
0	0	0	0	0	0	0	0	0	0	0	0	0	0	0	0	0	0	0	0	0	0	0	0	0	0	0	0	0	0	0	0	0	0	0	0	0	0	0	0	0	0	0	0	0	0	0	0	0	0
0	0	0	0	0	0	0	0	0	0	0	0	0	0	0	0	0	0	0	0	0	0	0	0	0	0	0	0	0	0	0	0	0	0	0	0	0	0	0	0	0	0	0	0	0	0	0	0	0	0
0	0	0	0	0	0	0	0	0	0	0	0	0	0	0	0	0	0	0	0	0	0	0	0	0	0	0	0	0	0	0	0	0	0	0	0	0	0	0	0	0	0	0	0	0	0	0	0	0	0
0	0	0	0	0	0	0	0	0	0	0	0	0	0	0	0	0	0	0	0	0	0	0	0	0	0	0	0	0	0	0	0	0	0	0	0	0	0	0	0	0	0	0	0	0	0	0	0	0	0
0	0	0	0	0	0	0	0	0	0	0	0	0	0	0	0	0	0	0	0	0	0	0	0	0	0	0	0	0	0	0	0	0	0	0	0	0	0	0	0	0	0	0	0	0	0	0	0	0	0
0	0	0	0	0	0	0	0	0	0	0	0	0	0	0	0	0	0	0	0	0	0	0	0	0	0	0	0	0	0	0	0	0	0	0	0	0	0	0	0	0	0	0	0	0	0	0	0	0	0
0	0	0	0	0	0	0	0	0	0	0	0	0	0	0	0	0	0	0	0	0	0	0	0	0	0	0	0	0	0	0	0	0	0	0	0	0	0	0	0	0	0	0	0	0	0	0	0	0	0
0	0	0	0	0	0	0	0	0	0	0	0	0	0	0	0	0	0	0	0	0	0	0	0	0	0	0	0	0	0	0	0	0	0	0	0	0	0	0	0	0	0	0	0	0	0	0	0	0	0
0	0	0	0	0	0	0	0	0	0	0	0	0	0	0	0	0	0	0	0	0	0	0	0	0	0	0	0	0	0	0	0	0	0	0	0	0	0	0	0	0	0	0	0	0	0	0	0	0	0
0	0	0	0	0	0	0	0	0	0	0	0	0	0	0	0	0	0	0	0	0	0	0	1	0	0	0	0	0	0	0	0	0	0	0	0	0	0	0	0	0	0	0	0	0	0	0	0	0	0
0	0	0	0	0	0	0	0	0	0	0	0	0	0	0	0	0	0	0	0	0	0	0	0	0	0	0	0	0	0	0	0	0	0	0	0	0	0	0	0	0	0	0	0	0	0	0	0	0	0
0	0	0	0	0	0	0	0	0	0	0	0	0	0	0	0	0	0	0	0	0	0	0	0	0	0	0	0	0	0	0	0	0	0	0	0	0	0	0	0	0	0	0	0	0	0	0	0	0	0
0	0	0	0	0	0	0	0	0	0	0	0	0	0	0	0	0	0	0	0	0	0	0	0	0	0	0	0	0	0	0	0	0	0	0	0	0	0	0	0	0	0	0	0	0	0	0	0	0	0
0	0	0	0	0	0	0	0	0	0	0	0	0	0	0	0	0	0	0	0	0	0	0	0	0	0	0	0	0	0	0	0	0	0	0	0	0	0	0	0	0	0	0	0	0	0	0	0	0	0
0	0	0	0	0	0	0	0	0	0	0	0	0	0	0	0	0	0	0	0	0	0	0	0	0	0	0	0	0	0	0	0	0	0	0	0	0	0	0	0	0	0	0	0	0	0	0	0	0	0
0	0	0	0	0	0	0	0	0	0	0	0	0	0	0	0	0	0	0	0	0	0	0	0	0	0	0	0	0	0	0	0	0	0	0	0	0	0	0	0	0	0	0	0	0	0	0	0	0	0
0	0	0	0	0	0	0	0	0	0	0	0	0	0	0	0	0	0	0	0	0	0	0	0	0	0	0	0	0	0	0	0	0	0	0	0	0	0	0	0	0	0	0	0	0	0	0	0	0	0
0	0	0	0	0	0	0	0	0	0	0	0	0	1	0	0	0	0	0	0	0	0	0	0	0	0	0	0	0	0	0	0	0	0	0	0	0	0	0	0	0	0	0	0	0	0	0	0	0	0
0	0	0	0	0	0	0	0	0	0	0	0	0	0	0	0	0	0	0	0	0	0	0	0	0	0	0	0	0	0	0	0	0	0	0	0	0	0	0	0	0	0	0	0	0	0	0	0	0	0
0	0	0	0	0	0	0	0	0	0	0	0	0	0	0	0	0	0	0	0	0	0	0	0	0	0	0	0	0	0	0	0	0	0	0	0	0	0	0	0	0	0	0	0	0	0	0	0	0	0
0	0	0	0	0	0	0	0	0	0	0	0	0	0	0	0	0	0	0	0	0	0	0	0	0	0	0	0	0	0	0	0	0	0	0	0	0	0	0	0	0	0	0	0	0	0	0	0	0	0
0	0	0	0	0	0	0	0	0	0	0	0	0	0	0	0	0	0	0	0	0	0	0	0	0	0	0	0	0	0	0	0	0	0	0	0	0	0	0	0	0	0	0	0	0	0	0	0	0	0
0	0	0	0	0	0	0	0	0	0	0	0	0	0	0	0	0	0	0	0	0	0	0	0	0	0	0	0	0	0	0	0	0	0	0	0	0	0	0	0	0	0	0	0	0	0	0	0	0	0
0	0	0	0	0	0	0	0	0	0	0	0	0	0	0	0	0	0	0	0	0	0	0	0	1	0	0	0	0	0	0	0	0	0	0	0	0	0	0	0	0	0	0	0	0	0	0	0	0	0
0	0	0	0	0	0	0	0	0	0	0	0	0	0	0	0	0	0	0	0	0	0	0	0	0	0	0	0	0	0	0	0	0	0	0	0	0	0	0	0	0	0	0	0	0	0	0	0	0	0
0	0	0	0	0	0	0	0	0	0	0	0	0	0	0	0	0	0	0	0	0	0	0	0	0	0	0	0	0	0	0	0	0	0	0	0	0	0	0	0	0	0	0	0	0	0	0	0	0	0
0	0	0	0	0	0	0	0	0	0	0	0	0	0	0	0	1	0	0	0	0	0	0	0	0	0	0	0	1	0	1	0	0	0	1	0	0	0	0	0	0	0	0	0	0	0	0	0	0	0
0	0	0	0	0	0	0	0	0	0	0	0	0	0	0	0	0	0	0	0	0	0	0	0	0	0	0	0	0	0	0	0	0	0	0	0	0	0	0	0	0	0	0	0	0	0	0	0	0	0
0	0	0	0	0	0	0	0	0	0	0	0	0	0	0	0	0	0	0	0	0	0	0	0	0	0	0	0	1	0	1	0	0	0	0	0	0	0	0	0	0	0	0	0	0	0	0	0	0	0
0	0	0	0	0	0	0	0	0	0	0	0	0	0	0	0	0	0	0	0	0	0	0	0	0	0	0	0	0	0	0	0	0	0	0	0	0	0	0	0	0	0	0	0	0	0	0	0	0	0
0	0	0	0	0	0	0	0	0	1	0	0	0	0	0	0	0	0	0	0	0	0	0	0	0	0	0	0	0	0	0	0	0	0	0	0	0	0	0	0	0	0	0	0	0	0	0	0	0	0
0	0	0	0	0	0	0	0	0	0	0	0	0	0	0	0	0	0	0	0	0	0	0	0	0	0	0	0	0	0	0	0	0	0	0	0	0	0	0	0	0	0	0	0	0	0	0	0	0	0
0	0	0	0	0	0	1	0	0	0	0	0	0	0	0	0	0	0	0	0	0	0	0	0	1	0	0	0	0	0	0	0	0	0	0	0	0	0	0	0	0	0	0	0	0	0	0	0	0	0
0	0	0	0	0	0	0	0	0	0	0	0	0	0	0	0	0	0	0	0	0	0	0	0	0	0	0	0	0	0	0	0	0	0	0	0	0	0	0	0	0	0	0	0	0	0	0	0	0	0
0	0	0	0	0	0	0	0	0	0	0	0	0	0	0	0	0	0	0	0	0	0	0	0	0	0	0	0	0	0	0	0	0	0	0	0	0	0	0	0	0	0	0	0	0	0	0	0	0	0
0	0	0	0	0	0	0	0	0	0	0	0	0	0	0	0	0	0	0	0	0	0	0	0	0	0	0	0	0	0	0	0	0	0	0	0	0	0	0	0	0	0	0	0	0	0	0	0	0	0
0	0	0	0	0	0	0	0	0	0	0	0	0	0	0	0	0	0	0	0	0	0	0	0	0	0	0	0	0	0	0	0	0	0	0	0	0	0	0	0	0	0	0	0	0	0	0	0	0	0
0	0	0	0	0	0	0	0	0	0	0	0	0	0	0	0	0	0	0	0	0	0	0	0	0	0	0	0	0	0	0	0	0	0	0	0	0	0	0	0	0	0	0	0	0	0	0	0	0	0
0	0	0	0	0	0	0	0	0	0	0	0	0	0	0	0	0	0	0	0	0	0	0	0	0	0	0	0	0	0	0	0	0	0	0	0	0	0	0	0	0	0	0	0	0	0	0	0	0	0
0	0	0	0	0	0	0	0	0	0	0	0	0	0	0	0	0	0	0	0	0	0	0	0	0	0	0	0	0	0	0	0	0	0	0	0	0	0	0	0	0	0	0	0	0	0	0	0	0	0
0	0	0	0	0	0	0	0	0	0	0	0	0	0	0	0	0	0	0	0	0	0	0	0	0	0	0	0	0	0	0	0	0	0	0	0	0	0	0	0	0	0	0	0	0	0	0	0	0	0
0	0	0	0	0	0	0	0	0	0	0	0	0	0	0	0	0	0	0	0	0	0	0	0	0	0	0	0	0	0	0	0	0	0	0	0	0	0	0	0	0	0	0	0	0	0	0	0	0	0
0	0	0	0	0	0	0	0	0	0	0	0	0	0	0	0	0	0	0	0	0	0	0	0	0	0	0	0	0	0	0	0	0	0	0	0	0	0	0	0	0	0	0	0	0	0	0	0	0	0
0	0	0	0	0	0	0	0	0	0	0	0	0	0	0	0	0	0	0	0	0	0	0	0	0	0	0	0	0	0	0	0	0	0	0	0	0	0	0	0	0	0	0	0	0	0	0	0	0	0
0	0	0	0	0	0	0	0	0	0	0	0	0	0	0	0	0	0	0	0	0	0	0	0	0	0	0	0	0	0	0	0	0	0	0	0	0	0	0	0	0	0	0	0	0	0	0	0	0	0
0	0	0	0	0	0	0	0	0	0	0	0	0	0	0	0	0	0	0	0	0	0	0	0	0	0	0	0	0	0	0	0	0	0	0	0	0	0	0	0	0	0	0	0	0	0	0	0	0	0
0	0	0	0	0	0	0	0	0	0	0	0	0	0	0	0	0	0	0	0	0	0	0	0	0	0	0	0	0	0	0	0	0	0	0	0	0	0	0	0	0	0	0	0	0	0	0	0	0	0
0	0	0	0	0	0	0	0	0	0	0	0	0	0	0	0	0	0	0	0	0	0	0	0	0	0	0	0	0	0	0	0	0	0	0	0	0	0	0	0	0	0	0	0	0	0	0	0	0	0
0	0	0	0	0	0	0	0	0	0	0	0	0	0	0	0	0	0	0	0	0	0	0	0	0	0	0	0	0	0	0	0	0	0	0	0	0	0	0	0	0	0	0	0	0	0	0	0	0	0
0	0	0	0	0	0	0	0	0	0	0	0	0	0	0	0	0	0	0	0	0	0	0	0	0	0	0	0	0	0	0	0	0	0	0	0	0	0	0	0	0	0	0	0	0	0	0	0	0	0
0	0	0	0	0	0	0	0	0	0	0	0	0	0	0	0	0	0	0	0	0	0	0	0	0	0	0	0	0	0	0	0	0	0	0	0	0	0	0	0	0	0	0	0	0	0	0	0	0	0
0	0	0	0	0	0	0	0	0	0	0	0	0	0	0	0	0	0	0	0	0	0	0	0	0	0	0	0	0	0	0	0	0	1	0	0	0	0	0	0	0	0	0	0	0	0	0	0	0	0
0	0	0	0	0	0	0	0	0	0	0	0	0	0	0	0	0	0	0	0	0	0	0	0	0	0	0	0	0	0	0	0	0	0	0	0	0	0	0	0	0	0	0	0	0	0	0	0	0	0
0	0	0	0	0	0	0	0	0	0	0	0	0	1	0	0	0	0	0	0	0	0	0	0	0	0	0	0	0	0	0	0	0	0	0	0	0	0	0	0	0	0	0	0	0	0	0	0	0	0
0	0	0	0	0	0	0	0	0	0	0	0	0	0	0	0	0	0	0	0	0	0	0	0	0	0	0	0	0	0	0	0	0	0	0	0	0	0	0	0	0	0	0	0	0	0	0	0	0	0
0	0	0	0	0	0	0	0	0	0	0	0	0	0	0	0	0	0	0	0	0	0	0	0	0	0	0	0	0	0	0	0	0	0	0	0	0	0	0	0	0	0	0	0	0	0	0	0	0	0
0	0	0	0	0	0	0	0	0	0	0	0	0	0	0	0	0	0	0	0	0	0	0	0	0	0	0	0	0	0	0	0	0	0	0	0	0	0	0	0	0	0	0	0	0	0	0	0	0	0
0	0	0	0	0	0	0	0	0	0	0	0	0	0	0	0	0	0	0	0	0	0	0	0	0	0	0	0	0	0	0	0	0	0	0	0	0	0	0	0	0	0	0	0	0	0	0	0	0	0
0	0	0	0	0	0	0	0	0	0	0	0	0	0	0	0	1	0	0	0	0	0	0	0	0	0	0	0	0	0	0	0	0	0	0	0	0	0	0	0	0	0	0	0	0	0	0	0	0	0
0	0	0	0	0	0	0	0	0	0	0	0	0	0	0	0	0	0	0	0	0	0	0	0	0	0	0	0	0	0	0	0	0	0	0	0	0	0	0	0	0	0	0	0	0	0	0	0	0	0
0	0	0	0	0	0	0	0	0	0	0	0	0	0	0	0	0	0	0	0	0	0	0	0	0	0	0	0	0	0	0	0	0	0	0	0	0	0	0	0	0	0	0	0	0	0	0	0	0	0
0	0	0	0	0	0	0	0	0	0	0	0	0	0	0	0	0	0	0	0	0	0	0	0	0	0	0	0	0	0	0	0	0	0	0	0	0	0	0	0	0	0	0	0	0	0	0	0	0	0
0	0	0	0	0	0	0	0	0	0	0	0	0	0	0	0	0	0	0	0	0	0	0	0	0	0	0	0	0	0	0	0	0	0	0	0	0	0	0	0	0	0	0	0	0	0	0	0	0	0
0	0	0	0	0	0	0	0	0	0	0	0	0	0	0	0	0	0	0	0	0	0	0	0	0	0	0	0	0	0	0	0	0	0	0	0	0	0	0	0	0	0	0	0	0	0	0	0	0	0
0	0	0	0	0	0	0	0	0	0	0	0	0	0	0	0	0	0	0	0	0	0	0	0	0	0	0	0	0	0	0	0	0	0	0	0	0	0	0	0	0	0	0	0	0	0	0	0	0	0
0	0	0	0	0	0	0	0	0	0	0	0	0	0	0	0	0	0	0	0	0	0	0	0	0	0	0	0	0	0	0	0	0	0	0	0	0	0	0	0	0	0	0	0	0	0	0	0	0	0
0	0	0	0	0	0	0	0	0	0	0	0	0	0	0	0	0	0	0	0	0	0	0	0	0	0	0	0	0	0	0	0	0	0	0	0	0	0	0	0	0	0	0	0	0	0	0	0	0	0
0	0	0	0	0	0	0	0	0	0	0	0	0	0	0	0	0	0	0	0	0	0	0	0	0	0	0	0	0	0	0	0	0	0	0	0	0	0	0	0	0	0	0	0	0	0	0	0	0	0
0	0	0	0	0	0	0	0	0	0	0	0	0	0	0	0	0	0	0	0	0	0	0	0	0	0	0	0	0	0	0	0	0	0	0	0	0	0	0	0	0	0	0	0	0	0	0	0	0	0
0	0	0	0	0	0	0	0	0	0	0	0	0	0	0	0	0	0	0	0	0	0	0	0	0	0	0	0	0	0	0	0	0	0	0	0	0	0	0	0	0	0	0	0	0	0	0	0	0	0
0	0	0	0	0	0	0	0	0	0	0	0	0	0	0	0	0	0	0	0	0	0	0	0	0	0	0	0	0	0	0	0	0	0	0	0	0	0	0	0	0	0	0	0	0	0	0	0	0	0
0	0	0	0	0	0	0	0	0	0	0	0	0	0	0	0	0	0	0	0	0	0	0	0	0	0	0	0	0	0	0	0	0	0	0	0	0	0	0	0	0	0	0	0	0	0	0	0	0	0
0	0	0	0	0	0	0	0	0	0	0	0	0	0	0	0	1	0	0	0	0	0	0	0	0	0	0	0	1	0	0	0	0	0	0	0	0	0	0	0	0	0	0	0	0	0	0	0	0	0
0	0	0	0	0	0	0	0	0	0	0	0	0	0	0	0	1	0	0	0	0	0	0	0	0	0	0	0	0	0	0	0	0	0	0	0	0	0	0	0	0	0	0	0	0	0	0	0	0	0
0	0	0	0	0	0	0	0	0	0	0	0	0	0	0	0	0	0	0	0	0	0	0	0	0	0	0	0	0	0	0	0	0	0	0	0	0	0	0	0	0	0	0	0	0	0	0	0	0	0
0	0	0	0	0	0	0	0	0	0	0	0	0	0	0	0	0	0	0	0	0	0	0	0	0	0	0	0	0	0	0	0	0	0	0	0	0	0	0	0	0	0	0	0	0	0	0	0	0	0
0	0	0	0	0	0	0	0	0	0	0	0	0	0	0	0	0	0	0	0	0	0	0	0	0	0	0	0	0	0	0	0	0	0	0	0	0	0	0	0	0	0	0	0	0	0	0	0	0	0
0	0	0	0	0	0	0	0	0	0	0	0	0	0	0	0	0	0	0	0	0	0	0	0	0	0	0	0	0	0	0	0	0	0	0	0	0	0	0	0	0	0	0	0	0	0	0	0	0	0
0	0	0	0	0	0	0	0	0	0	0	0	0	0	0	0	0	0	0	0	0	0	0	0	0	0	0	0	0	0	0	0	0	0	0	0	0	0	0	0	0	0	0	0	0	0	0	0	0	0
0	0	0	0	0	0	0	0	0	0	0	0	0	0	0	0	0	0	0	0	0	0	0	0	0	0	0	0	0	0	0	0	0	0	0	0	0	0	0	0	0	0	0	0	0	0	0	0	0	0
0	0	0	0	0	0	0	0	0	0	0	0	0	0	0	0	0	0	0	0	0	0	0	0	0	0	0	0	0	0	0	0	0	0	0	0	0	0	0	0	0	0	0	0	0	0	0	0	0	0
0	0	0	0	0	0	0	0	0	0	0	0	0	0	0	0	0	0	0	0	0	0	0	0	0	0	0	0	0	0	0	0	0	0	0	0	0	0	0	0	0	0	0	0	0	0	0	0	0	0
0	0	0	0	0	0	0	0	0	0	0	0	0	0	0	0	0	0	0	0	0	0	0	0	0	0	0	0	0	0	0	0	0	0	0	0	0	0	0	0	0	0	0	0	0	0	0	0	0	0
0	0	0	0	0	0	0	0	0	0	0	0	0	0	0	0	0	0	0	0	0	0	0	0	0	0	0	0	0	0	0	0	0	0	0	0	0	0	0	0	0	0	0	0	0	0	0	0	0	0
0	0	0	0	0	0	0	0	0	0	0	0	0	0	0	0	0	0	0	0	0	0	0	0	0	0	0	0	0	0	0	0	0	0	0	0	0	0	0	0	0	0	0	0	0	0	0	0	0	0
0	0	0	0	0	0	0	0	0	0	0	0	0	0	0	0	0	0	0	0	0	0	0	0	0	0	0	0	0	0	0	0	0	0	0	0	0	0	0	0	0	0	0	0	0	0	0	0	0	0
0	0	0	0	0	0	0	0	0	0	0	0	0	0	0	0	0	0	0	0	0	0	0	0	0	0	0	0	0	0	0	0	0	0	0	0	0	0	0	0	0	0	0	0	0	0	0	0	0	0
0	0	0	0	0	0	0	0	0	0	0	0	0	0	0	0	0	0	0	0	0	0	0	0	0	0	0	0	0	0	0	0	0	0	0	0	0	0	0	0	0	0	0	0	0	0	0	0	0	0
0	0	0	0	0	0	0	0	0	0	0	0	0	0	0	0	0	0	0	0	0	0	0	0	0	0	0	0	0	0	0	0	0	0	0	0	0	0	0	0	0	0	0	0	0	0	0	0	0	0
0	0	0	0	0	0	0	0	0	0	0	0	0	0	0	0	0	0	0	0	0	0	0	0	0	0	0	0	0	0	0	0	0	0	0	0	0	0	0	0	0	0	0	0	0	0	0	0	0	0
0	0	0	0	0	0	0	0	0	0	0	0	0	0	0	0	0	0	0	0	0	0	0	0	0	0	0	0	0	0	0	0	0	0	0	0	0	0	0	0	0	0	0	0	0	0	0	0	0	0
0	0	0	0	0	0	0	0	0	0	0	0	0	0	0	0	0	0	0	0	0	0	0	0	0	0	0	0	0	0	0	0	0	0	0	0	0	0	0	0	0	0	0	0	0	0	0	0	0	0
0	0	0	0	0	0	0	0	0	0	0	0	0	0	0	0	0	0	0	0	0	0	0	0	0	0	0	0	0	0	0	0	0	0	0	0	0	0	0	0	0	0	0	0	0	0	0	0	0	0
0	0	0	0	0	0	0	0	0	0	0	0	0	0	0	0	0	0	0	0	0	0	0	0	0	0	0	0	0	0	0	0	0	0	0	0	0	0	0	0	0	0	0	0	0	0	0	0	0	0
0	0	0	0	0	0	0	0	0	0	0	0	0	0	0	0	0	0	0	0	0	0	0	0	0	0	0	0	0	0	0	0	0	0	0	0	0	0	0	0	0	0	0	0	0	0	0	0	0	0
0	0	0	0	0	0	0	0	0	0	0	0	0	0	0	0	0	0	0	0	0	0	0	0	0	0	0	0	0	0	0	0	0	0	0	0	0	0	0	0	0	0	0	0	0	0	0	0	0	0
0	0	0	0	0	0	1	0	0	0	0	0	0	0	0	0	0	0	0	0	0	0	0	0	0	0	0	0	0	0	0	0	0	0	0	0	0	0	1	0	0	0	0	0	0	0	0	0	0	0
0	0	0	0	0	0	0	0	0	0	0	0	0	0	0	0	0	0	0	0	0	0	0	0	0	0	0	0	0	0	0	0	0	0	0	0	0	0	0	0	0	0	0	0	0	0	0	0	0	0
0	0	0	0	0	0	0	0	0	0	0	0	0	0	0	0	0	0	0	0	0	0	0	0	0	0	0	0	0	0	0	0	0	0	0	0	0	0	0	0	0	0	0	0	0	0	0	0	0	0
0	0	0	0	0	0	0	0	0	0	0	0	0	0	0	0	0	0	0	0	0	0	0	0	0	0	0	0	0	0	0	0	0	0	0	0	0	0	0	0	0	0	0	0	0	0	0	0	0	0
0	0	0	0	0	0	0	0	0	0	0	0	0	0	0	0	0	0	0	0	0	0	0	0	0	0	0	0	0	0	0	0	0	0	0	0	0	0	0	0	0	0	0	0	0	0	0	0	0	0
0	0	0	0	0	0	0	0	0	0	0	0	0	0	0	0	0	0	0	0	0	0	0	0	0	0	0	0	0	0	0	0	0	0	0	0	0	0	0	0	0	0	0	0	0	0	0	0	0	0
0	0	0	0	0	0	0	0	0	0	0	0	0	0	0	0	0	0	0	0	0	0	0	0	0	0	0	0	0	0	0	0	0	0	0	0	0	0	0	0	0	0	0	0	0	0	0	0	0	0
0	0	0	0	0	0	0	0	0	0	0	0	0	0	0	0	0	0	0	0	0	0	0	0	0	0	0	0	0	0	0	0	0	0	0	0	0	0	0	0	0	0	0	0	0	0	0	0	0	0
0	0	0	0	0	0	1	0	0	0	0	0	0	0	0	0	0	0	0	0	0	0	0	0	0	0	0	0	0	0	0	0	0	0	0	0	0	0	1	0	0	0	0	0	0	0	0	0	0	0
0	0	0	0	0	0	0	0	0	0	0	0	0	0	0	0	0	0	0	0	0	0	0	0	0	0	0	0	0	0	0	0	0	0	0	0	0	0	0	0	0	0	0	0	0	0	0	0	0	0
0	0	0	0	0	0	0	0	0	0	0	0	0	0	0	0	0	0	0	0	0	0	0	0	0	0	0	0	0	0	0	0	0	0	0	0	0	0	1	1	0	0	0	0	0	0	0	0	0	0
0	0	0	0	0	0	0	0	0	0	0	0	0	0	0	0	0	0	0	0	0	0	0	0	0	0	0	0	0	0	0	0	0	0	0	0	0	0	0	1	0	0	0	0	0	0	0	0	0	0
0	0	0	0	0	0	0	0	0	0	0	0	0	0	0	0	0	0	0	0	0	0	0	0	0	0	0	0	0	0	0	0	0	0	0	0	0	0	0	0	0	0	0	0	0	0	0	0	0	0
0	0	0	0	0	0	0	0	0	0	0	0	0	0	0	0	0	0	0	0	0	0	0	0	0	0	0	0	0	0	0	0	0	0	0	0	0	0	0	0	0	0	0	0	0	0	0	0	0	0
0	0	0	0	0	0	0	0	0	0	0	0	0	0	0	0	0	0	0	0	0	0	0	0	0	0	0	0	0	0	0	0	0	0	0	0	0	0	0	0	0	0	0	0	1	0	0	0	0	0
0	0	0	0	0	0	0	0	0	0	0	0	0	0	0	0	0	0	0	0	0	1	0	0	0	0	0	0	0	0	0	0	0	0	0	0	0	0	0	1	0	0	0	0	0	0	0	0	0	0
0	0	0	0	0	0	0	0	0	0	0	0	0	0	0	0	0	0	0	0	0	0	0	0	0	0	0	0	0	0	0	0	0	0	0	0	0	0	0	0	0	0	0	0	0	0	0	0	0	0
0	0	0	0	0	0	0	0	0	0	0	1	0	0	0	0	0	0	0	0	0	0	0	0	0	0	0	0	0	0	0	0	0	0	0	0	0	0	0	0	0	0	0	0	0	0	0	0	0	0
0	0	0	0	0	0	0	0	0	0	0	0	0	0	0	0	0	0	0	0	0	0	0	0	0	0	0	0	0	0	0	0	0	0	0	0	0	0	0	0	0	0	0	0	0	0	0	0	0	0
0	0	0	0	0	0	0	0	0	0	0	0	0	0	0	0	0	0	0	0	0	0	0	0	0	0	0	0	0	0	0	0	0	0	0	0	0	0	0	0	0	0	0	0	0	0	0	0	0	0
0	0	0	0	0	0	0	0	0	0	0	0	0	0	0	0	0	0	0	0	0	0	0	0	0	0	0	0	0	0	0	0	0	0	0	0	0	0	1	0	0	0	0	0	0	0	0	0	0	0
0	0	0	0	0	0	0	0	0	0	0	0	0	0	0	0	0	0	0	0	0	0	0	0	0	0	0	0	0	0	0	0	0	0	0	0	0	0	0	0	0	0	0	0	0	0	0	0	0	0
0	0	0	0	0	0	0	0	0	0	0	0	0	0	0	0	0	0	0	0	0	0	0	0	0	0	0	0	0	0	0	0	0	0	0	0	0	1	0	0	0	0	0	0	0	0	0	0	0	0
0	0	0	0	0	0	0	0	0	0	0	0	0	0	0	0	0	0	0	0	0	0	0	0	0	0	0	0	0	0	0	0	0	0	0	0	0	1	0	0	0	0	0	0	0	0	0	0	0	0
0	0	0	0	0	0	0	0	0	0	0	0	0	0	0	0	0	0	0	0	0	0	0	0	0	0	0	0	0	0	0	0	0	0	0	0	0	0	0	0	0	0	0	0	0	0	0	0	0	0
0	0	0	0	0	0	0	0	0	0	0	0	0	0	0	0	0	0	0	0	0	0	0	0	0	0	0	0	0	0	0	0	0	0	0	0	0	0	0	0	0	0	0	0	0	0	0	0	0	0
0	0	0	0	0	0	0	0	0	0	0	0	0	0	0	0	0	0	0	0	0	0	0	0	0	0	0	0	0	0	0	0	0	0	0	0	0	0	0	0	0	0	0	0	0	0	0	0	0	0
0	0	0	0	0	0	0	0	0	0	0	0	0	0	0	0	0	0	0	0	0	0	0	0	0	0	0	0	0	0	0	0	0	0	0	0	0	0	0	0	0	0	0	0	0	0	0	0	0	0
0	0	0	0	0	0	0	0	0	0	0	0	0	0	0	0	1	0	0	0	0	0	0	0	1	0	0	0	0	0	1	0	0	0	1	0	0	0	0	0	0	0	0	0	0	0	0	0	0	0
0	0	0	0	0	0	0	0	0	0	0	0	0	0	0	0	1	0	0	0	0	0	0	0	1	0	0	0	0	0	1	0	0	0	0	0	0	0	0	0	0	0	0	0	0	0	0	0	0	0
0	0	0	0	0	0	0	0	0	0	0	0	0	0	0	0	0	0	0	0	0	0	0	0	0	0	0	0	0	0	0	0	0	0	0	0	0	0	0	0	0	0	0	0	0	0	0	0	0	0
0	0	0	0	0	0	0	0	0	0	0	0	0	0	0	0	0	0	0	0	0	0	0	0	0	0	0	0	0	0	0	0	0	0	0	0	0	0	0	0	0	0	0	0	0	0	0	0	0	0
0	0	0	0	0	0	0	0	0	0	0	0	0	0	0	0	0	0	0	0	0	0	0	0	0	0	0	0	0	0	1	0	0	0	1	0	0	0	0	0	0	0	0	0	0	0	0	0	0	0
0	0	0	0	0	0	0	0	0	0	0	0	0	0	0	0	0	0	0	0	0	0	0	0	0	0	0	0	0	0	0	0	0	0	0	0	0	0	0	0	0	0	0	0	0	0	0	0	0	0
0	0	0	0	0	0	0	0	0	0	0	0	0	0	0	0	1	0	0	0	0	0	0	0	0	0	0	0	1	0	1	0	0	0	0	0	0	0	0	0	0	0	0	0	0	0	0	0	0	0
0	0	0	0	0	0	0	0	0	0	0	0	0	0	0	0	1	0	0	0	0	0	0	0	0	0	0	0	1	0	1	0	0	0	0	0	0	0	0	0	0	0	0	0	0	0	0	0	0	0
0	0	0	0	0	0	0	0	0	0	0	0	0	0	0	0	0	0	0	0	0	0	0	0	0	0	0	0	0	0	0	0	0	0	0	0	0	0	0	0	0	0	0	0	0	0	0	0	0	0
0	0	0	0	0	0	0	0	0	0	0	0	0	0	0	0	0	0	0	0	0	0	0	0	0	0	0	0	0	0	0	0	0	0	0	0	0	0	0	0	0	0	0	0	0	0	0	0	0	0
0	0	0	0	0	0	0	0	0	0	0	0	0	0	0	0	0	0	0	0	0	0	0	0	0	0	0	0	0	0	0	0	0	0	0	0	0	0	0	0	0	0	0	0	0	0	0	0	0	0
0	0	0	0	0	0	0	0	0	0	0	0	0	0	0	0	0	0	0	0	0	0	0	0	0	0	0	0	0	0	0	0	0	0	0	0	0	0	0	0	0	0	0	0	0	0	0	0	0	0
0	0	0	0	0	0	0	0	0	0	0	0	0	0	0	0	0	0	0	0	0	0	0	0	0	0	0	0	0	0	0	0	0	0	0	0	0	0	0	0	0	0	0	0	0	0	0	0	0	0
0	0	0	0	0	0	0	0	0	0	0	0	0	0	0	0	0	0	0	0	0	0	0	0	0	0	0	0	0	0	0	0	0	0	0	0	0	0	0	0	0	0	0	0	0	0	0	0	0	0
0	0	0	0	0	0	0	0	0	0	0	0	0	0	0	0	0	0	0	0	0	0	0	0	0	0	0	0	0	0	0	0	0	0	0	0	0	0	0	0	0	0	0	0	0	0	0	0	0	0
0	0	0	0	0	0	0	0	0	0	0	0	0	0	0	0	0	0	0	0	0	0	0	0	0	0	0	0	0	0	0	0	0	0	0	0	0	0	0	0	0	0	0	0	0	0	0	0	0	0
0	0	0	0	0	0	0	0	0	0	0	0	0	0	0	0	0	0	0	0	0	0	0	0	1	0	0	0	0	0	0	0	0	0	0	0	0	0	0	0	0	0	0	0	0	0	0	0	0	0
0	0	0	0	0	0	0	0	0	0	0	0	0	0	0	0	0	0	0	0	0	0	0	0	0	0	0	0	0	0	0	0	0	0	0	0	0	0	0	0	0	0	0	0	0	0	0	0	0	0
0	0	0	0	0	0	0	0	0	0	0	0	0	0	0	0	0	0	0	0	0	0	0	0	0	0	0	0	0	0	0	0	0	0	0	0	0	0	0	0	0	0	0	0	0	0	0	0	0	0
0	0	0	0	0	0	0	0	0	0	0	0	0	0	0	0	0	0	0	0	0	0	0	0	0	0	0	0	0	0	0	0	0	0	0	0	0	0	0	0	0	0	0	0	0	0	0	0	0	0
0	0	0	0	0	0	0	0	0	0	0	0	0	0	0	0	0	0	0	0	0	0	0	0	0	0	0	0	0	0	0	0	0	0	0	0	0	0	0	0	0	0	0	0	0	0	0	0	0	0
0	0	0	0	0	0	0	0	0	0	0	0	0	0	0	0	0	0	0	0	0	0	0	0	0	0	0	0	0	0	0	0	0	0	0	0	0	0	0	0	0	0	0	0	0	0	0	0	0	0
0	0	1	0	0	0	0	0	0	0	0	0	0	0	0	0	0	0	0	0	0	0	0	0	0	0	0	0	0	0	0	0	0	0	0	0	0	0	0	0	0	0	0	0	0	0	0	0	0	0
0	0	0	0	0	0	0	0	0	0	0	0	0	0	0	0	0	0	0	0	0	0	0	0	0	0	0	0	0	0	0	0	0	0	0	0	0	0	0	0	1	1	0	0	0	0	0	0	0	0
0	0	0	0	0	0	0	0	0	0	0	0	0	0	0	0	0	0	0	0	0	0	0	0	0	0	0	0	0	0	0	0	0	0	0	0	0	0	0	0	0	0	0	0	0	0	0	0	0	0
0	0	0	0	0	0	0	0	0	0	0	0	0	0	0	0	0	0	0	0	0	0	0	0	0	0	0	0	0	0	0	0	0	0	0	0	0	0	0	0	0	0	0	0	0	0	0	0	0	0
0	0	0	0	0	0	0	0	0	0	0	0	0	0	0	0	0	0	0	0	0	0	0	0	0	0	0	0	0	0	0	0	0	0	0	0	0	0	0	0	0	0	0	0	0	0	0	0	0	0
0	0	0	0	0	0	0	0	0	0	0	0	0	0	0	0	0	0	0	0	0	0	0	0	0	0	0	0	0	0	0	0	0	0	0	0	0	0	0	0	0	0	0	0	0	0	0	0	0	0
0	0	0	0	0	0	0	0	0	0	0	0	0	0	0	0	0	0	0	0	0	0	0	0	0	0	0	0	0	0	0	0	0	0	0	0	0	0	0	0	0	0	0	0	0	0	0	0	0	0
0	0	0	0	0	0	0	0	0	0	0	0	0	0	0	0	0	0	0	0	0	0	0	0	0	0	0	0	0	0	0	0	0	0	0	0	0	0	0	0	0	0	0	0	0	0	0	0	0	0
0	0	0	0	0	0	0	0	0	0	0	0	0	0	0	0	0	0	0	0	0	0	0	0	0	0	0	0	0	0	0	0	0	0	0	0	0	0	0	0	0	0	0	0	0	0	0	0	0	0
0	0	0	0	0	0	0	0	0	0	0	0	0	0	0	0	0	0	0	0	0	0	0	0	0	0	0	0	0	0	0	0	0	0	0	0	0	0	0	0	0	0	0	0	0	0	0	0	0	0
0	0	0	0	0	0	0	0	0	0	0	0	0	0	0	0	0	0	0	0	0	0	0	0	0	0	0	0	0	0	0	0	0	0	0	0	0	0	0	0	0	0	0	0	0	0	0	0	0	0
0	0	0	0	0	0	0	0	0	0	0	0	0	0	0	0	0	0	0	0	0	0	0	0	0	0	0	0	0	0	0	0	0	0	0	0	0	0	0	0	0	0	0	0	0	0	0	0	0	0
0	0	0	0	0	0	0	0	0	0	0	0	0	0	0	0	0	0	0	0	0	0	0	0	0	0	0	0	0	0	0	0	0	0	0	0	0	0	0	0	0	0	0	0	0	0	0	0	0	0
0	0	0	0	0	0	0	0	0	0	0	0	0	0	0	0	0	0	0	0	0	0	0	0	0	0	0	0	0	0	0	0	0	0	0	0	0	0	0	0	0	0	0	0	0	0	0	0	0	0
0	0	0	0	0	0	0	0	0	0	0	0	0	0	0	0	0	0	0	0	0	0	0	0	0	0	0	0	0	0	0	0	0	0	0	0	0	0	0	0	0	0	0	0	0	0	1	0	0	0
0	0	0	0	0	0	0	0	0	0	0	0	0	0	0	0	0	0	0	0	0	0	0	0	0	0	0	0	0	0	0	0	0	0	0	0	0	0	0	0	0	0	0	0	0	0	1	0	0	0
0	0	0	0	0	0	0	0	0	0	0	0	0	0	0	0	0	0	0	0	0	0	0	0	0	0	0	0	0	0	0	0	0	0	0	0	0	0	0	0	0	1	0	0	0	0	0	0	0	0
0	0	0	0	0	0	0	0	0	0	0	0	0	0	0	0	0	0	0	0	0	0	0	0	0	0	0	0	0	0	0	0	0	0	0	0	0	0	0	0	0	0	0	0	0	0	0	0	0	0
0	0	0	0	0	0	0	0	0	0	0	0	0	0	0	0	0	0	0	0	0	0	0	0	0	0	0	0	0	0	0	0	0	0	0	0	0	0	0	0	0	0	0	0	0	0	0	0	0	0
0	0	0	0	0	0	0	0	0	0	0	0	0	0	0	0	0	0	0	0	0	0	0	0	0	0	0	0	0	0	0	0	0	0	0	0	0	0	0	0	0	0	0	0	0	0	0	0	0	0
0	0	0	0	0	0	0	0	0	0	0	0	0	0	0	0	0	0	0	0	0	0	0	0	0	0	0	0	0	0	0	0	0	0	0	0	0	0	0	0	0	0	0	0	0	0	0	0	0	0
0	0	0	0	0	0	0	0	0	0	0	0	0	0	0	0	0	0	0	0	0	0	0	0	0	0	0	0	0	0	0	0	0	0	0	0	0	0	0	0	0	0	0	0	0	0	0	0	0	0
0	0	0	0	0	0	0	0	0	0	0	0	0	0	0	0	0	0	0	0	0	0	0	0	0	0	0	0	0	0	0	0	0	0	0	0	0	0	0	0	0	0	0	0	0	0	0	0	0	0
0	0	0	0	0	0	0	0	0	0	0	0	0	0	0	0	0	0	0	0	0	0	0	0	0	0	0	0	0	0	0	0	0	0	0	0	0	0	0	0	0	0	0	0	0	0	0	0	0	0
0	0	0	0	0	0	0	0	0	0	0	0	0	0	0	0	0	0	0	0	0	0	0	0	0	0	0	0	0	0	0	0	0	0	0	0	0	0	0	0	0	0	0	0	0	0	0	0	0	0
0	0	0	0	0	0	0	0	0	0	0	0	0	0	0	0	0	0	0	0	0	0	0	0	0	0	0	0	0	0	0	0	0	0	0	0	0	0	0	0	0	0	0	0	0	0	0	0	0	0
0	0	0	0	0	0	0	0	0	0	0	0	0	0	0	0	0	0	0	0	0	0	0	0	0	0	0	0	0	0	0	0	0	0	0	0	0	0	0	0	0	0	0	0	0	0	0	0	0	0
0	0	0	0	0	0	0	0	0	0	0	0	0	0	0	0	0	0	0	0	0	0	0	0	0	0	0	0	0	0	0	0	0	0	0	0	0	0	0	0	0	0	0	0	0	0	0	0	0	0
0	0	0	0	0	0	0	0	0	0	0	0	0	0	0	0	0	0	0	0	0	0	0	0	0	0	0	0	0	0	0	0	0	0	0	0	0	0	0	0	0	0	0	0	0	0	0	0	0	0
0	0	0	0	0	0	0	0	0	0	0	0	0	1	0	0	0	0	0	0	0	0	0	0	0	0	0	0	0	0	0	0	0	0	0	0	0	0	0	0	0	0	0	0	0	0	0	0	0	0
0	0	0	0	0	0	0	0	0	0	0	0	0	0	0	0	0	0	0	0	0	0	0	0	0	0	0	0	0	0	0	0	0	0	0	0	0	0	0	0	0	0	0	0	0	0	0	0	0	0
0	0	0	0	0	0	0	0	0	0	0	0	0	0	0	0	0	0	0	0	0	0	0	0	0	0	0	0	0	0	0	0	0	0	0	0	0	0	0	0	0	0	0	0	0	0	0	0	0	0
0	0	0	0	0	0	0	0	0	0	0	0	0	0	0	0	0	0	0	0	0	0	0	0	0	0	0	0	1	0	0	0	0	0	0	0	0	0	0	0	0	0	0	0	0	0	0	0	0	0
0	0	0	0	0	0	0	0	0	0	0	0	0	0	0	0	0	0	0	0	0	0	0	0	0	0	0	0	0	0	0	0	0	0	0	0	0	0	0	0	0	0	0	0	0	0	0	0	0	0
0	0	0	0	0	0	0	0	0	0	0	0	0	0	0	0	0	0	0	0	0	0	0	0	0	0	0	0	0	0	1	0	0	0	0	0	0	0	0	0	0	0	0	0	0	0	0	0	0	0
0	0	0	0	0	0	0	0	0	0	0	0	0	0	0	0	0	0	0	0	0	0	0	0	0	0	0	0	0	0	0	0	0	0	0	0	0	0	0	0	0	0	0	0	0	0	0	0	0	0
0	0	0	0	0	0	0	0	0	0	0	0	0	0	0	0	0	0	0	0	0	0	0	0	0	0	0	0	0	0	0	0	0	0	0	0	0	0	0	0	0	0	0	0	0	0	0	0	0	0
0	0	0	0	0	0	0	0	0	0	0	0	0	0	0	0	0	0	0	0	0	0	0	0	0	0	0	0	0	0	1	0	0	0	0	0	0	0	0	0	0	0	0	0	0	0	0	0	0	0
0	0	0	0	0	0	0	0	0	0	0	0	0	0	0	0	0	0	0	0	0	0	0	0	0	0	0	0	0	0	0	0	0	0	0	0	0	0	0	0	0	0	0	0	0	0	0	0	0	0
0	0	0	0	0	0	0	0	0	0	0	0	0	0	0	0	0	0	0	0	0	0	0	0	0	0	0	0	0	0	0	0	0	0	0	0	0	0	0	0	0	0	0	0	0	0	0	0	0	0
0	0	0	0	0	0	0	0	0	0	0	0	0	0	0	0	0	0	0	0	0	0	0	0	0	0	0	0	0	0	0	0	0	0	0	0	0	0	0	0	0	0	0	0	0	0	0	0	0	0
0	0	0	0	0	0	0	0	0	0	0	0	0	0	0	0	0	0	0	0	0	0	0	0	0	0	0	0	0	0	0	0	0	0	0	0	0	0	0	0	0	0	0	0	0	0	0	0	0	0
0	0	0	0	0	0	0	0	0	0	0	0	0	0	0	0	0	0	0	0	0	0	0	0	0	0	0	0	0	0	0	0	0	0	0	0	0	0	0	0	0	0	0	0	0	0	0	0	0	0
0	0	0	0	0	0	0	0	0	0	0	0	0	0	0	0	0	0	0	0	0	0	0	0	0	0	0	0	0	0	0	0	0	0	0	0	0	0	0	0	0	0	0	0	0	0	0	0	0	0
0	0	0	0	0	0	0	0	0	0	0	0	0	0	0	0	0	0	0	0	0	0	0	0	0	0	0	0	0	0	0	0	0	0	0	0	0	0	0	0	0	0	0	0	0	0	0	0	0	0
0	0	0	0	0	0	0	0	0	0	0	0	0	0	0	0	0	0	0	0	0	0	0	0	0	0	0	0	0	0	0	0	0	0	0	0	0	0	0	0	0	0	0	0	0	0	0	0	0	0
0	0	0	0	0	0	0	0	0	0	0	0	0	0	0	0	0	0	0	0	0	0	0	0	0	0	0	0	0	0	0	0	0	0	0	0	0	0	0	0	0	0	0	0	0	0	0	0	0	0
0	0	0	0	0	0	0	0	0	0	0	0	0	0	0	0	0	0	0	0	0	0	0	0	0	0	0	0	0	0	0	0	0	0	0	0	0	0	0	0	0	0	0	0	0	0	0	0	0	0
0	0	0	0	0	0	0	0	0	0	0	0	0	0	0	0	0	0	0	0	0	0	0	0	0	0	0	0	0	0	0	0	0	0	0	0	0	0	0	0	0	0	0	0	0	0	0	0	0	0
0	0	0	0	0	0	0	0	0	0	0	0	0	0	0	0	0	0	0	0	0	0	0	0	0	0	0	0	0	0	0	0	0	0	0	0	0	0	0	0	0	0	0	0	0	0	0	0	0	0
0	0	0	0	0	0	0	0	0	0	0	0	0	0	0	0	0	0	0	0	0	0	0	0	0	0	0	0	0	0	0	0	0	0	0	0	0	0	0	0	0	0	0	0	0	0	0	0	0	0
0	0	0	0	0	0	0	0	0	0	0	0	0	0	0	0	0	0	0	0	0	0	0	0	0	0	0	0	0	0	0	0	0	0	0	0	0	0	0	0	0	0	0	0	0	0	0	0	0	0
0	0	0	0	0	0	0	0	0	0	0	0	0	0	0	0	0	0	0	0	0	0	0	0	0	0	0	0	0	0	0	0	0	0	0	0	0	0	0	0	0	0	0	0	0	0	0	0	0	0
0	0	0	0	0	0	0	0	0	0	0	0	0	0	0	0	0	0	0	0	0	0	0	0	0	0	0	0	0	0	0	0	0	0	0	0	0	0	0	0	0	0	0	0	0	0	0	0	0	0
0	0	0	0	0	0	0	0	0	0	0	0	0	0	0	0	0	0	0	0	0	0	0	0	0	0	0	0	0	0	0	0	0	0	0	0	0	1	0	0	0	0	0	0	0	0	0	0	0	0
0	0	0	0	0	0	0	0	0	0	0	0	0	0	0	0	0	0	0	0	0	0	0	0	0	0	0	0	0	0	0	0	0	0	0	0	0	0	0	0	0	0	0	0	0	0	0	0	0	0
0	0	0	0	0	0	0	0	0	0	0	0	0	0	0	0	0	0	0	0	0	0	0	0	0	0	0	0	0	0	0	0	0	0	0	0	0	0	0	0	0	0	0	0	0	0	0	0	0	0
0	0	1	0	0	0	0	0	0	0	0	0	0	0	0	0	0	0	0	0	0	0	0	0	0	0	0	0	0	0	0	0	0	0	0	0	0	0	0	0	0	0	0	0	0	0	0	0	0	0
0	0	0	0	0	0	0	0	0	0	0	0	0	0	0	0	0	0	0	0	0	0	0	0	0	0	0	0	0	0	0	0	0	0	0	0	0	0	0	0	0	0	0	0	0	0	0	0	0	0
0	0	0	0	0	0	0	0	0	0	0	0	0	0	0	0	0	0	0	0	0	0	0	0	0	0	0	0	0	0	0	0	0	0	0	0	0	0	0	0	0	0	0	0	0	0	0	0	0	0
0	0	0	0	0	0	0	0	0	0	0	0	0	0	0	0	0	0	0	0	0	0	0	0	0	0	0	0	0	0	0	0	0	0	0	0	0	0	0	0	0	0	0	0	0	0	0	0	0	0
0	0	0	0	0	0	0	0	0	0	0	0	0	0	0	0	0	0	0	0	0	0	0	0	0	0	0	0	0	0	0	0	0	0	0	0	0	0	0	0	0	0	0	0	0	0	0	0	0	0
0	0	0	0	0	0	0	0	0	0	0	0	0	0	0	0	0	0	0	0	0	0	0	0	0	0	0	0	0	0	0	0	0	0	0	0	0	0	0	0	0	0	0	0	0	0	0	0	0	0
0	0	0	0	0	0	0	0	0	0	0	0	0	0	0	0	0	0	0	0	0	0	0	0	0	0	0	0	0	0	0	0	0	0	0	0	0	0	0	0	0	0	0	0	0	0	0	0	0	0
0	0	0	0	0	0	0	0	0	0	0	0	0	0	0	0	0	0	0	0	0	0	0	0	0	0	0	0	0	0	0	0	0	0	0	0	0	0	0	0	0	0	0	0	0	0	0	0	0	0
0	0	0	0	0	0	0	0	0	0	0	0	0	0	0	0	0	0	0	0	0	0	0	0	0	0	0	0	0	0	0	0	0	0	0	0	0	0	0	0	0	0	0	0	0	0	0	0	0	0
0	0	0	0	0	0	0	0	0	0	0	0	0	0	0	0	0	0	0	0	0	0	0	0	0	0	0	0	0	0	0	0	0	0	0	0	0	0	0	0	0	0	0	0	0	0	0	0	0	0
0	0	0	0	0	0	0	0	0	0	0	0	0	0	0	0	0	0	0	0	0	0	0	0	0	0	0	0	0	0	0	0	0	0	0	0	0	0	0	0	0	0	0	0	0	0	0	0	0	1
0	0	0	0	0	0	0	0	0	0	0	0	0	0	0	0	0	0	0	0	0	0	0	0	0	0	0	0	0	0	0	0	0	0	0	0	0	0	0	0	0	0	0	0	0	0	0	0	0	0
0	0	0	0	0	0	0	0	0	0	0	0	0	0	0	0	0	0	0	0	0	0	0	0	0	0	0	0	0	0	0	0	0	0	0	0	0	0	0	0	0	0	0	0	0	0	0	0	0	0
Strength
0	0	0	0	0	0	0	0	0	0	0	0	0	0	0	0	0	0	0	0	0	0	0	0	0	0	0	0	0	0	0	0	0	0	0	0	0	0	0	0	0	0	0	0	0	0	0	0	0	0
0	0	0	0	0	0	0	0	0	0	0	0	0	0	0	0	0	0	0	0	0	0	0	0	0	0	0	0	0	0	0	0	0	0	0	0	0	0	0	0	0	0	0	0	0	0	0	0	0	0
0	0	0	0	0	0	0	0	0	0	0	0	0	0	0	0	0	0	0	0	0	0	0	0	0	0	0	0	0	0	1	0	0	0	0	0	0	0	0	0	0	0	0	0	0	0	0	0	0	0
0	0	0	0	0	0	0	0	0	0	0	0	0	0	0	0	0	0	0	0	0	1	0	0	0	0	0	0	0	0	0	0	0	0	0	0	0	0	0	0	0	0	0	0	0	0	0	0	0	0
0	0	0	0	0	0	0	0	0	0	0	0	0	0	0	0	0	0	0	0	0	0	0	0	0	0	0	0	0	0	0	0	0	0	0	0	0	0	0	0	0	0	1	0	0	0	0	0	0	0
0	0	0	0	0	0	0	0	0	0	0	0	0	0	0	0	0	0	0	0	0	0	0	0	0	0	0	0	0	0	0	0	0	0	0	0	0	0	0	0	0	0	0	0	0	0	0	0	0	0
0	0	0	0	0	0	0	0	0	0	0	0	0	0	0	0	0	0	0	0	0	0	0	0	0	0	0	0	0	0	0	0	0	0	0	0	0	0	0	0	0	0	0	0	0	0	0	0	0	0
0	0	0	0	0	0	0	0	0	0	0	0	0	0	0	0	0	0	0	0	0	0	0	0	0	0	0	0	0	0	0	0	0	0	0	0	0	0	0	0	0	0	0	0	0	0	0	0	0	0
0	0	0	0	0	0	0	0	0	0	0	0	0	0	0	0	0	0	0	0	0	0	0	0	0	0	0	0	0	0	0	0	0	0	0	0	0	0	0	0	0	0	0	0	0	0	0	0	0	0
0	0	0	0	0	0	0	0	0	0	0	0	0	0	0	0	0	0	0	0	0	0	0	0	0	0	0	0	0	0	0	0	0	0	0	0	0	0	0	0	0	0	0	0	0	0	0	0	0	0
0	0	0	0	0	0	0	0	0	0	0	0	0	0	0	0	0	0	0	0	0	0	0	0	0	0	0	0	0	0	0	0	0	0	0	0	0	0	0	0	0	0	0	0	0	0	0	0	0	0
0	0	0	0	0	0	0	0	0	0	0	0	0	0	0	0	0	0	0	0	0	1	0	0	0	0	0	0	0	0	0	0	0	0	0	0	0	0	0	0	0	0	0	0	0	0	0	0	0	0
0	0	0	0	0	0	0	0	0	0	0	0	0	0	0	0	0	0	0	0	0	0	0	0	0	0	0	0	0	0	0	0	0	0	0	0	0	0	0	0	0	0	1	0	0	0	0	0	0	0
0	0	0	0	0	0	0	0	0	0	0	0	0	0	0	0	0	0	0	0	0	0	0	0	0	0	0	0	0	0	0	0	0	0	0	0	0	0	0	0	0	0	1	0	0	0	0	0	0	0
0	0	0	0	0	0	0	0	0	0	0	0	0	0	0	0	0	0	0	0	0	0	0	0	0	0	0	0	0	0	0	0	0	0	0	0	0	0	0	0	0	0	0	0	0	0	0	0	0	0
0	0	0	0	0	0	0	0	0	0	0	0	0	0	0	0	0	0	0	0	0	0	0	0	0	0	0	0	0	0	0	0	0	0	0	0	0	0	0	0	0	0	0	0	0	0	0	0	0	0
0	0	0	0	0	0	0	0	0	0	0	0	0	0	0	0	0	0	0	0	0	0	0	0	0	0	0	0	0	0	0	0	0	0	0	0	0	0	0	0	0	0	0	0	0	0	0	0	0	0
0	0	0	0	0	0	0	0	0	0	0	0	0	0	0	0	0	0	0	0	0	0	0	0	0	0	0	0	0	0	0	0	0	0	0	0	0	0	0	0	0	0	0	0	0	0	0	0	0	0
0	0	0	0	0	0	0	0	0	0	0	0	0	0	0	0	0	0	0	0	0	0	0	0	0	0	0	0	0	0	0	0	0	0	0	0	0	0	0	0	0	0	0	0	0	0	0	0	0	0
0	0	0	0	0	0	0	0	0	0	0	0	0	0	0	0	0	0	0	0	0	1	0	0	0	0	0	0	0	0	0	0	0	0	0	0	0	0	0	0	0	0	0	0	0	0	0	0	0	0
0	0	0	0	0	0	0	0	0	0	0	0	0	0	0	0	0	0	0	0	0	0	0	0	0	0	0	0	0	0	0	0	0	0	0	0	0	0	0	0	0	0	0	0	0	0	0	0	0	0
0	0	0	1	0	0	0	0	0	0	0	1	0	0	0	0	0	0	0	1	0	0	0	0	0	0	0	1	0	0	0	1	0	0	0	0	0	0	0	0	0	0	0	0	0	0	0	0	0	0
0	0	0	0	0	0	0	0	0	0	0	0	0	0	0	0	0	0	0	0	0	0	0	0	0	0	0	0	0	0	0	0	0	0	0	0	0	0	0	0	0	0	0	0	0	0	0	0	0	0
0	0	0	0	0	0	0	0	0	0	0	0	0	0	0	0	0	0	0	0	0	0	0	0	0	0	0	0	0	0	0	0	0	0	0	0	0	0	0	0	0	0	0	0	0	0	0	0	0	0
0	0	0	0	0	0	0	0	0	0	0	0	0	0	0	0	0	0	0	0	0	0	0	0	0	0	0	0	0	0	0	0	0	0	0	0	0	0	0	0	0	0	0	0	0	0	0	0	0	0
0	0	0	0	0	0	0	0	0	0	0	0	0	0	0	0	0	0	0	0	0	0	0	0	0	0	0	0	0	0	0	1	0	0	0	0	0	0	0	0	0	0	0	0	0	0	0	0	0	0
0	0	0	0	0	0	0	0	0	0	0	0	0	0	0	0	0	0	0	0	0	0	0	0	0	0	0	0	0	0	0	0	0	0	0	0	0	0	0	0	0	0	0	0	0	0	0	0	0	0
0	0	0	0	0	0	0	0	0	0	0	0	0	0	0	0	0	0	0	0	0	1	0	0	0	0	0	0	0	0	0	1	0	0	0	0	1	1	0	0	0	0	0	0	0	0	0	0	0	0
0	0	0	0	0	0	0	0	0	0	0	0	0	0	0	0	0	0	0	0	0	0	0	0	0	0	0	0	0	0	0	0	0	0	0	0	0	0	0	0	0	0	0	0	0	0	0	0	0	0
0	0	0	0	0	0	0	0	0	0	0	0	0	0	0	0	0	0	0	0	0	0	0	0	0	0	0	0	0	0	0	0	0	0	0	0	0	0	0	0	0	0	0	0	0	0	0	0	0	0
0	0	1	0	0	0	0	0	0	0	0	0	0	0	0	0	0	0	0	0	0	0	0	0	0	0	0	0	0	0	0	0	0	0	0	0	0	0	0	0	0	0	0	0	0	0	0	0	0	0
0	0	0	0	0	0	0	0	0	0	0	0	0	0	0	0	0	0	0	0	0	1	0	0	0	1	0	1	0	0	0	0	0	1	0	0	0	0	0	0	0	0	0	0	0	0	0	0	0	0
0	0	0	0	0	0	0	0	0	0	0	0	0	0	0	0	0	0	0	0	0	0	0	0	0	0	0	0	0	0	0	0	0	0	0	0	0	0	0	0	0	0	0	0	0	0	0	0	0	0
0	0	0	0	0	0	0	0	0	0	0	0	0	0	0	0	0	0	0	0	0	0	0	0	0	0	0	0	0	0	0	1	0	0	0	0	0	0	0	0	0	0	0	0	0	0	0	0	0	0
0	0	0	0	0	0	0	0	0	0	0	0	0	0	0	0	0	0	0	0	0	0	0	0	0	0	0	0	0	0	0	0	0	0	0	0	0	0	0	0	0	0	0	0	0	0	0	0	0	0
0	0	0	0	0	0	0	0	0	0	0	0	0	0	0	0	0	0	0	0	0	0	0	0	0	0	0	0	0	0	0	0	0	0	0	0	0	0	0	0	0	0	0	0	0	0	0	0	0	0
0	0	0	0	0	0	0	0	0	0	0	0	0	0	0	0	0	0	0	0	0	0	0	0	0	0	0	1	0	0	0	0	0	0	0	0	0	0	0	0	0	0	0	0	0	0	0	0	0	0
0	0	0	0	0	0	0	0	0	0	0	0	0	0	0	0	0	0	0	0	0	0	0	0	0	0	0	1	0	0	0	0	0	0	0	0	0	0	0	0	0	0	0	0	0	0	0	0	0	0
0	0	0	0	0	0	0	0	0	0	0	0	0	0	0	0	0	0	0	0	0	0	0	0	0	0	0	0	0	0	0	0	0	0	0	0	0	0	0	0	0	0	0	0	0	0	0	0	0	0
0	0	0	0	0	0	0	0	0	0	0	0	0	0	0	0	0	0	0	0	0	0	0	0	0	0	0	0	0	0	0	0	0	0	0	0	0	0	0	0	0	0	0	0	0	0	0	0	0	0
0	0	0	0	0	0	0	0	0	0	0	0	0	0	0	0	0	0	0	0	0	0	0	0	0	0	0	0	0	0	0	0	0	0	0	0	0	0	0	0	0	0	1	0	0	0	0	0	0	0
0	0	0	0	0	0	0	0	0	0	0	0	0	0	0	0	0	0	0	0	0	0	0	0	0	0	0	0	0	0	0	0	0	0	0	0	0	0	0	0	0	0	1	0	0	0	0	0	0	0
0	0	0	0	1	0	0	0	0	0	0	0	1	1	0	0	0	0	0	0	0	0	0	0	0	0	0	0	0	0	0	0	0	0	0	0	0	0	0	0	1	1	0	0	0	0	0	0	0	0
0	0	0	0	0	0	0	0	0	0	0	0	0	0	0	0	0	0	0	0	0	0	0	0	0	0	0	0	0	0	0	0	0	0	0	0	0	0	0	0	0	0	0	0	0	0	0	0	0	0
0	0	0	0	0	0	0	0	0	0	0	0	0	0	0	0	0	0	0	0	0	0	0	0	0	0	0	0	0	0	0	0	0	0	0	0	0	0	0	0	0	0	0	0	0	0	0	0	0	0
0	0	0	0	0	0	0	0	0	0	0	0	0	0	0	0	0	0	0	0	0	0	0	0	0	0	0	0	0	0	0	0	0	0	0	0	0	0	0	0	0	0	0	0	0	0	0	0	0	0
0	0	0	0	0	0	0	0	0	0	0	0	0	0	0	0	0	0	0	0	0	0	0	0	0	0	0	0	0	0	0	0	0	0	0	0	0	0	0	0	0	0	0	0	0	0	0	0	0	0
0	0	0	0	0	0	0	0	0	0	0	0	0	0	0	0	0	0	0	0	0	0	0	0	0	0	0	0	0	0	0	0	0	0	0	0	0	0	0	0	0	0	0	0	0	0	0	0	0	0
0	0	0	0	0	0	0	0	0	0	0	0	0	0	0	0	0	0	0	0	0	0	0	0	0	0	0	0	0	0	0	0	0	0	0	0	0	0	0	0	0	0	0	0	0	0	0	0	0	0
0	0	0	0	0	0	0	0	0	0	0	0	0	0	0	0	0	0	0	0	0	0	0	0	0	0	0	0	0	0	0	0	0	0	0	0	0	0	0	0	0	0	0	0	0	0	0	0	0	0
0	0	0	0	0	0	0	0	0	0	0	0	0	0	0	0	0	0	0	0	0	0	0	0	0	0	0	0	0	0	0	0	0	0	0	0	0	0	0	0	0	0	0	0	0	0	0	0	0	0
0	0	0	0	0	0	0	0	0	0	0	0	0	0	0	0	0	0	0	0	0	0	0	0	0	0	0	0	0	0	0	0	0	0	0	0	0	0	0	0	0	0	0	0	0	0	0	0	0	0
0	0	0	0	0	0	0	0	0	0	0	0	0	0	0	0	0	0	0	0	0	0	0	0	0	0	0	0	0	0	0	0	0	0	0	0	0	0	1	0	0	0	0	0	0	0	0	0	0	0
0	0	0	0	0	0	0	0	0	0	0	0	0	0	0	0	0	0	0	0	0	0	0	0	0	0	0	0	0	0	0	0	0	0	0	0	0	0	0	0	0	0	0	0	0	0	0	0	0	0
0	0	0	0	0	0	1	0	0	0	0	0	0	0	0	0	0	0	0	0	0	0	0	0	0	0	0	0	0	0	0	0	0	0	0	0	0	0	0	0	0	0	0	0	0	0	0	0	0	0
0	0	0	0	0	0	0	0	0	0	0	0	0	0	0	0	0	0	0	0	0	0	0	0	0	0	0	0	0	0	0	0	0	0	0	0	0	0	0	0	0	0	0	0	0	0	0	0	0	0
0	0	0	0	0	0	0	0	0	0	0	0	0	0	0	0	0	0	0	0	0	0	0	0	0	0	0	0	0	0	0	0	0	0	0	0	0	0	0	0	0	0	0	0	0	0	0	0	0	0
0	0	0	0	0	0	0	0	0	0	0	0	0	0	0	0	0	0	0	0	0	0	0	0	0	0	0	0	0	0	0	0	0	0	0	0	0	0	0	0	0	0	0	0	0	0	0	0	0	0
0	0	0	0	0	0	0	0	0	0	0	0	0	0	0	0	0	0	0	0	0	0	0	0	0	0	0	0	0	0	0	0	0	0	0	0	0	0	0	0	0	0	0	0	0	0	0	0	0	0
0	0	0	0	0	0	0	0	0	0	0	0	0	0	0	0	0	0	0	0	0	0	0	0	0	0	0	0	0	0	0	0	0	0	0	0	0	0	0	0	0	0	0	0	0	0	0	0	0	0
0	0	0	0	0	0	0	0	0	0	0	0	0	0	0	0	0	0	0	0	0	0	0	0	0	0	0	0	0	0	0	0	0	0	0	0	0	0	0	0	0	0	0	0	0	0	0	0	0	0
0	0	0	0	0	0	0	0	0	0	0	0	0	0	0	0	0	0	0	0	0	0	0	0	0	0	0	0	0	0	0	0	0	0	0	0	0	0	0	0	0	0	0	0	0	0	0	0	0	0
0	0	0	0	0	0	0	1	0	0	0	0	0	0	0	0	0	0	0	0	0	0	0	0	0	0	0	0	0	0	0	0	0	0	0	0	0	0	0	0	0	0	0	0	0	0	0	0	0	0
0	0	0	0	0	0	0	0	0	0	0	0	0	0	0	0	0	0	0	0	0	0	0	0	0	0	0	0	0	0	0	0	0	0	0	0	0	0	0	0	0	0	0	0	0	0	0	0	0	0
0	0	0	0	0	0	0	0	0	0	0	0	0	0	0	0	0	0	0	0	0	0	0	0	0	0	0	0	0	0	0	0	0	0	0	0	0	0	0	0	0	0	0	0	0	0	0	0	0	0
0	0	0	0	0	0	0	0	0	0	0	0	0	0	0	0	0	0	0	0	0	0	0	0	0	0	0	0	0	0	0	0	0	0	0	0	0	0	0	0	0	0	0	0	0	0	0	0	0	0
0	0	0	0	0	0	0	0	0	0	0	0	0	0	0	0	0	0	0	0	0	0	0	0	0	0	0	0	0	0	0	0	0	0	0	0	0	0	0	0	0	0	0	0	0	0	0	0	0	0
0	0	0	0	0	0	0	0	0	0	0	0	0	0	0	0	0	0	0	0	0	0	0	0	0	0	0	0	0	0	0	0	0	0	0	0	0	0	0	0	0	0	0	0	0	0	0	0	0	0
0	0	0	0	0	0	0	0	0	0	0	0	0	0	0	0	0	0	0	0	0	0	0	0	0	0	0	0	0	0	0	0	0	0	0	0	0	0	0	0	0	0	0	0	0	0	0	0	0	0
0	0	0	0	0	0	0	0	0	0	0	0	0	0	0	0	0	0	0	0	0	0	0	0	0	0	0	0	0	0	0	0	0	0	0	0	0	0	0	0	0	0	0	0	0	0	0	0	0	0
0	0	0	0	0	0	0	0	0	0	0	1	0	0	0	0	0	0	0	0	0	0	0	0	0	0	0	0	0	0	0	0	0	0	0	0	0	0	0	0	0	0	0	0	0	0	0	0	0	0
0	0	0	0	0	0	0	0	0	0	0	1	1	1	0	0	0	0	0	0	0	0	0	0	0	0	0	0	0	0	0	0	0	0	0	0	0	0	0	0	0	0	0	0	0	0	0	0	0	0
0	0	0	0	0	0	0	0	0	0	0	1	0	0	0	0	0	0	0	0	0	0	0	0	0	0	0	0	0	0	0	0	0	0	0	0	0	0	0	0	0	0	0	0	0	0	0	0	0	0
0	0	0	0	0	0	0	0	0	0	0	1	0	0	0	0	0	0	0	0	0	0	0	0	0	0	0	0	0	0	0	0	0	0	0	0	0	0	0	0	0	0	0	0	0	0	0	0	0	0
0	0	0	0	0	0	0	0	0	0	0	0	0	0	0	0	0	0	0	0	0	0	0	0	0	0	0	0	0	0	0	0	0	0	0	0	0	0	0	0	0	0	0	0	0	0	0	0	0	0
0	0	0	0	0	0	0	0	0	0	0	0	0	0	0	0	0	0	0	0	0	0	0	0	0	0	0	0	0	0	0	0	0	0	0	0	0	0	0	1	0	0	0	0	0	0	0	0	0	0
0	0	0	0	0	0	0	0	0	0	0	0	0	0	0	0	0	0	0	0	0	0	0	0	0	0	0	0	0	0	0	0	0	0	0	0	0	0	0	0	0	0	1	0	0	0	0	0	0	0
0	0	0	0	0	0	0	0	0	0	0	0	0	0	0	0	0	0	0	0	0	0	0	0	0	0	0	0	0	0	0	0	0	0	0	0	0	0	0	0	1	0	0	0	0	0	0	0	0	0
0	0	0	0	0	0	0	0	0	0	0	0	0	0	0	0	0	0	0	0	0	0	0	0	0	0	0	0	0	0	0	0	0	0	0	0	0	0	1	0	0	0	0	0	0	0	0	0	0	0
0	0	0	0	0	0	0	0	0	0	0	0	0	0	0	0	0	0	0	0	0	0	0	0	0	0	0	0	0	0	0	0	0	0	0	0	0	0	0	0	0	0	0	0	0	0	0	0	0	0
0	0	0	0	0	0	0	0	0	0	0	0	0	0	0	0	0	0	0	0	0	0	0	0	0	0	0	0	0	0	0	0	0	0	0	0	0	0	0	0	0	0	0	0	0	0	0	0	0	0
0	0	0	0	0	0	0	0	0	0	0	0	0	0	0	0	0	0	0	0	0	0	0	0	0	0	0	0	0	0	0	0	0	0	0	0	0	0	0	0	0	0	0	1	0	0	0	0	0	0
0	0	0	0	0	0	0	0	0	0	0	0	0	0	0	0	0	0	0	0	0	0	0	0	0	0	0	0	0	0	0	0	0	0	0	0	0	0	0	0	0	0	1	0	0	0	0	0	0	0
0	0	0	0	0	0	0	0	0	0	0	0	0	0	0	0	0	0	0	0	0	0	0	0	0	0	0	0	0	0	0	0	0	0	0	0	0	0	0	0	0	0	1	0	0	0	0	0	0	0
0	0	0	0	0	0	0	0	0	0	0	0	0	0	0	0	0	0	0	0	0	0	0	0	0	0	0	0	0	0	0	0	0	0	0	0	0	0	0	0	0	0	0	0	0	0	0	0	0	0
0	0	0	0	0	0	0	0	0	0	0	0	0	0	0	0	0	0	0	0	0	0	0	0	0	0	0	0	0	0	0	0	0	1	0	0	0	0	0	0	0	0	0	0	0	0	0	0	0	0
1	0	0	0	0	0	0	0	0	0	0	0	0	0	0	0	0	0	0	0	0	0	0	0	0	0	0	0	0	0	0	0	0	0	0	0	0	0	0	0	0	0	1	0	0	0	0	0	0	0
0	0	0	0	0	0	0	0	0	0	0	0	0	0	0	0	0	0	0	0	0	0	0	0	0	0	0	0	0	0	0	0	0	0	0	0	0	0	0	0	0	0	0	0	0	0	0	0	0	0
0	0	0	0	0	0	0	0	0	0	0	0	0	0	0	0	0	0	0	0	0	0	0	0	0	0	0	0	0	0	0	0	0	0	0	0	0	0	0	0	0	0	0	0	0	0	0	0	0	0
0	0	0	0	0	0	0	0	0	0	0	0	0	0	0	0	0	0	0	0	0	0	0	0	0	0	0	0	0	0	0	0	0	0	0	0	0	0	0	0	0	0	0	0	0	0	0	0	0	0
0	0	0	0	0	0	0	0	0	0	0	0	0	0	0	0	0	0	0	0	0	0	0	0	0	0	0	0	0	0	0	0	0	0	0	0	0	0	0	0	0	0	0	0	0	0	0	0	0	0
0	0	0	0	0	0	0	0	0	0	0	0	0	0	0	0	0	0	0	0	0	0	0	0	0	0	0	0	0	0	0	0	0	0	0	0	0	0	0	0	0	0	0	0	0	0	0	0	0	0
0	0	0	0	0	0	0	0	0	0	0	0	0	0	0	0	0	0	0	0	0	0	0	0	0	0	0	0	0	0	0	0	0	0	0	0	0	0	0	0	0	0	0	0	0	0	0	0	0	0
0	0	0	0	0	0	0	0	0	0	0	0	0	0	0	0	0	0	0	0	0	0	0	0	0	0	0	0	0	0	0	0	0	0	0	0	0	0	0	0	0	0	0	0	0	0	0	0	0	0
0	0	0	0	0	0	0	0	0	0	0	0	0	0	0	0	0	0	0	0	0	0	0	0	0	0	0	0	0	0	0	0	0	0	0	0	0	0	0	0	0	0	0	0	0	0	0	0	0	0
0	0	0	0	0	0	0	0	0	0	0	0	0	0	0	0	0	0	0	0	0	0	0	0	0	0	0	0	0	0	0	0	0	0	0	0	0	0	0	0	0	0	0	0	0	0	0	0	0	0
0	0	0	0	0	0	0	0	0	1	0	0	0	0	0	0	0	0	0	0	0	0	0	0	0	0	0	0	0	0	0	0	0	0	0	0	0	0	0	0	0	0	0	0	0	0	0	0	0	0
0	0	0	0	0	0	0	0	0	0	0	0	0	0	0	0	0	0	0	0	0	0	0	0	0	0	0	0	0	0	0	0	0	0	0	0	0	0	0	0	0	0	0	0	0	0	0	0	0	0
0	0	0	0	0	0	0	0	0	0	0	0	0	0	0	0	0	0	0	0	0	0	0	0	0	0	0	0	0	0	0	0	0	0	0	0	0	0	0	0	0	0	0	0	0	0	0	0	0	0
0	0	0	0	0	0	0	0	0	1	0	0	0	0	0	0	0	0	0	0	0	0	0	0	0	0	0	0	0	0	0	1	0	0	0	0	0	0	0	0	0	0	0	0	0	0	0	0	0	0
0	0	0	0	0	0	0	0	0	0	0	0	0	0	0	0	0	0	0	0	0	0	0	0	0	0	0	0	0	0	0	0	0	0	0	0	0	0	0	0	0	0	0	0	0	0	0	0	0	0
0	0	0	0	0	0	0	0	0	0	0	0	0	0	0	0	0	0	0	0	0	0	0	0	0	0	0	0	0	0	0	0	0	0	0	0	0	0	0	0	0	0	0	0	0	0	0	0	0	0
0	0	0	0	0	0	0	0	0	0	0	0	0	0	0	0	0	0	0	0	0	0	0	0	0	0	0	0	0	0	0	0	0	0	0	0	0	0	0	0	0	0	0	0	0	0	0	0	0	0
0	0	0	0	0	0	0	0	0	0	0	0	0	0	0	0	0	0	0	0	0	0	0	0	0	0	0	0	0	0	0	0	0	0	0	0	0	0	0	0	0	0	0	0	0	0	0	0	0	0
0	0	1	0	1	0	0	0	0	0	0	0	1	0	0	0	0	0	0	0	0	0	0	0	0	0	0	0	0	0	0	0	0	0	0	0	0	0	0	0	0	0	0	0	0	0	1	0	0	0
0	0	1	0	1	0	0	0	0	0	0	0	1	1	0	0	0	0	0	0	0	0	1	0	0	0	0	0	0	0	0	0	0	0	0	0	0	0	0	0	1	0	0	0	0	0	0	0	0	0
0	0	0	0	0	0	0	0	0	0	0	0	0	0	0	0	0	0	0	0	0	0	0	0	0	0	0	0	0	0	0	0	0	0	0	0	0	0	0	0	0	0	0	0	0	0	0	0	0	0
0	0	0	0	0	0	0	0	0	0	0	0	0	0	0	0	0	0	0	0	0	0	0	0	1	0	0	0	0	0	0	0	0	0	0	0	0	0	0	0	0	0	0	0	0	0	0	0	0	0
0	0	0	0	0	0	0	0	0	0	0	0	0	0	0	0	0	0	0	0	0	0	0	0	0	0	0	0	0	0	0	0	0	0	0	0	0	0	0	0	0	0	0	0	0	0	0	0	0	0
0	0	0	0	0	0	0	0	0	0	0	0	0	0	0	0	0	0	0	0	0	0	0	0	0	0	0	0	0	0	0	0	0	0	0	0	0	0	0	0	0	0	0	0	0	0	0	0	0	0
0	0	0	0	0	0	0	0	0	0	0	0	0	0	0	0	0	0	0	0	0	0	0	0	0	0	0	0	0	0	0	0	0	0	0	0	0	0	0	0	0	0	0	0	0	0	0	0	0	0
0	0	0	0	0	0	0	0	0	0	0	0	0	0	0	0	0	0	0	0	0	0	0	0	0	0	0	0	0	0	0	0	0	0	0	0	0	0	0	0	0	0	0	0	0	0	0	0	0	0
0	0	0	0	0	0	0	0	0	0	0	0	0	0	0	0	0	0	0	0	0	0	0	0	0	0	0	0	0	0	0	0	0	0	0	0	0	0	0	0	0	0	0	0	0	0	0	0	0	0
0	0	0	0	0	0	0	0	0	0	0	0	0	0	0	0	0	0	0	0	0	0	0	0	0	0	0	0	0	0	0	0	0	0	0	0	0	0	0	0	0	0	0	0	0	0	0	0	0	0
0	0	0	0	0	0	0	0	0	0	0	0	0	0	0	0	0	0	0	0	0	0	0	0	0	0	0	0	0	0	0	0	0	0	0	0	0	0	0	0	0	0	0	0	0	0	0	0	0	0
0	0	0	0	0	0	0	0	0	0	0	0	0	0	0	0	0	0	0	0	0	0	0	0	0	0	0	0	0	0	0	0	0	0	0	0	0	0	0	0	0	0	0	0	0	0	0	0	0	0
0	0	0	0	0	0	0	0	0	0	0	0	0	0	0	0	0	0	0	0	0	0	0	0	0	0	0	0	0	0	0	0	0	0	0	0	0	0	0	0	0	0	0	0	0	0	0	0	0	0
0	0	0	0	0	0	0	0	0	0	0	0	0	0	0	0	0	0	0	0	0	0	0	0	0	0	0	0	0	0	0	0	0	0	0	0	0	0	0	0	0	0	0	0	0	0	0	0	0	0
0	0	0	0	0	0	0	0	0	0	0	0	0	0	0	0	0	0	0	0	0	0	0	0	0	0	0	0	0	0	0	0	0	0	0	0	0	0	0	0	0	0	0	0	0	0	0	0	0	0
0	0	0	0	0	0	0	0	0	0	0	0	0	0	0	0	0	0	0	0	0	0	0	0	0	0	0	0	0	0	0	0	0	0	0	0	0	0	0	0	0	0	0	0	0	0	0	0	0	0
0	0	0	0	0	0	0	0	0	0	0	0	0	0	0	0	0	0	0	0	0	0	0	0	0	0	0	0	0	0	0	0	0	0	0	0	0	0	0	0	0	0	0	0	0	0	0	0	0	0
0	0	0	0	0	0	0	0	0	0	0	0	0	0	0	0	0	0	0	0	0	0	0	0	0	0	0	0	0	0	0	0	0	0	0	0	0	0	0	0	0	0	0	0	0	0	0	0	0	0
0	0	0	0	0	0	0	0	0	0	0	0	0	0	0	0	0	0	0	0	0	0	0	0	0	0	0	0	0	0	0	0	0	0	0	0	0	0	0	0	0	0	0	0	0	0	0	0	0	0
0	0	0	0	0	0	1	0	0	0	0	0	0	0	0	0	0	0	0	0	0	0	0	0	0	0	0	0	0	0	0	0	0	0	0	0	0	0	0	0	0	0	0	0	0	0	0	0	0	0
0	0	0	0	0	0	0	0	0	0	0	0	0	0	0	0	0	0	0	0	0	0	0	0	0	0	0	0	0	0	0	0	0	0	0	0	0	0	0	0	0	0	0	0	0	0	0	0	0	0
0	0	0	0	0	0	0	0	0	0	0	0	0	0	0	0	0	0	0	0	0	0	0	0	0	0	0	0	0	0	0	0	0	0	0	0	0	0	0	0	0	0	0	0	0	0	0	0	0	0
0	0	0	0	0	0	0	1	1	1	0	0	0	0	0	0	0	0	0	0	0	0	0	0	0	0	0	0	0	0	0	0	0	0	0	0	0	0	0	0	0	0	0	0	0	0	0	0	0	0
0	0	0	0	0	0	0	0	0	0	0	0	0	0	0	0	0	0	0	0	0	0	0	0	0	0	0	0	0	0	0	0	0	0	0	0	0	0	0	0	0	0	0	0	0	0	0	0	0	0
0	0	0	0	0	0	0	0	1	1	0	0	0	0	0	0	0	0	0	0	0	0	0	0	0	0	0	0	0	0	0	0	0	0	0	0	0	0	0	0	0	0	0	0	0	0	0	0	0	0
0	0	0	0	0	0	0	0	0	0	0	0	0	0	0	0	0	0	0	0	0	0	0	0	0	0	0	0	0	0	0	0	0	0	0	0	0	0	0	0	0	0	0	0	0	0	0	0	0	0
0	0	0	0	0	0	0	0	0	0	0	0	0	0	0	0	0	0	0	0	0	0	0	0	0	0	0	0	0	0	0	0	0	0	0	0	0	0	0	0	0	0	0	0	0	0	0	0	0	0
0	0	0	0	0	0	0	0	0	0	0	0	0	0	0	0	0	0	0	0	0	0	0	0	0	0	0	0	0	0	0	0	0	0	0	0	0	0	0	0	0	0	0	0	0	0	0	0	0	0
0	0	0	0	0	0	0	0	0	0	0	0	0	0	0	0	0	0	0	0	0	0	0	0	0	0	0	0	0	0	0	0	0	0	0	0	0	0	0	0	0	0	0	0	0	0	0	0	0	0
0	0	0	0	0	0	0	0	0	0	0	0	0	0	0	0	0	0	0	0	0	0	0	0	0	0	0	0	0	0	0	0	0	0	0	0	0	0	0	0	0	0	0	0	0	0	0	0	0	0
0	0	0	0	0	0	0	0	0	0	0	0	0	0	0	0	0	0	0	0	0	0	0	0	0	0	0	0	0	0	0	0	0	0	0	0	0	0	0	0	0	0	0	0	0	0	0	0	0	0
0	0	0	0	0	0	0	0	0	0	0	0	0	0	0	0	0	0	0	0	0	0	0	0	0	0	0	0	0	0	0	0	0	0	0	0	0	0	0	0	0	0	0	0	0	0	0	0	0	0
0	0	0	0	0	0	0	0	0	0	0	0	0	0	0	0	0	0	0	0	1	1	0	0	0	0	0	0	1	1	1	1	0	0	0	0	0	0	0	0	0	0	0	0	0	0	0	0	0	0
0	0	0	0	0	0	0	0	0	1	0	0	0	0	0	0	0	0	0	0	0	0	0	0	0	0	0	0	0	0	0	1	0	0	0	0	0	0	0	0	0	0	0	0	0	0	0	0	0	0
0	0	0	0	0	0	0	0	1	1	0	0	0	0	0	0	0	0	0	0	0	0	0	0	0	0	0	0	0	0	0	0	0	0	0	0	0	0	0	0	0	0	0	0	0	0	0	0	0	0
0	0	0	0	0	0	0	0	0	0	0	0	0	0	0	0	0	0	0	0	0	0	0	0	0	0	0	0	0	0	0	0	0	0	0	1	0	0	0	0	0	0	0	0	0	0	0	0	0	0
0	0	0	0	0	0	0	0	0	0	0	0	0	0	0	0	0	0	0	0	0	0	0	0	0	0	0	0	0	0	0	0	0	0	0	0	0	0	0	0	0	0	0	0	0	0	0	0	0	0
0	0	0	0	0	0	0	0	0	0	0	0	0	0	0	0	0	0	0	0	0	1	0	0	0	1	0	0	0	0	0	0	0	0	0	0	0	0	0	0	0	0	0	0	0	0	0	0	0	0
0	0	0	0	0	0	0	0	0	0	0	0	0	0	0	0	0	0	0	0	0	0	0	0	0	0	0	0	0	0	0	0	0	0	0	0	0	0	0	0	0	0	1	0	0	0	0	0	0	0
0	0	0	0	0	0	0	0	0	0	0	0	0	0	0	0	0	0	0	0	0	0	0	0	0	0	0	0	0	0	0	0	0	0	0	0	0	0	0	0	0	0	0	0	0	0	0	0	0	0
0	0	0	0	0	0	0	0	0	0	0	0	0	0	0	0	0	0	0	0	0	0	0	0	0	0	0	0	0	0	0	0	0	0	0	0	0	0	0	0	0	0	0	0	0	0	0	0	0	0
0	0	0	0	0	0	0	0	0	0	0	0	0	0	0	0	0	0	0	0	0	0	0	0	0	0	0	0	0	0	0	0	0	0	0	0	0	0	0	0	0	0	0	0	0	0	0	0	0	0
0	0	0	0	0	0	0	0	0	0	0	0	0	0	0	0	0	0	0	0	0	0	0	0	0	0	0	0	0	0	0	0	0	0	0	0	0	0	0	0	0	0	0	0	0	0	0	0	0	0
0	0	0	0	0	0	0	0	0	0	0	0	0	0	0	0	0	0	0	0	0	1	0	0	0	0	0	0	0	0	0	0	0	0	0	0	0	0	0	0	0	0	0	0	0	0	0	0	0	0
0	0	0	0	0	0	0	0	0	0	0	0	0	0	0	0	0	0	0	0	0	0	0	0	0	0	0	0	0	0	0	0	0	0	0	0	0	0	0	0	0	0	0	0	0	0	0	0	0	0
0	0	0	0	0	0	0	0	0	0	0	0	0	0	0	0	0	0	0	0	0	0	0	0	0	0	0	0	0	0	0	0	0	0	0	0	0	0	0	0	0	0	0	0	0	0	0	0	0	0
0	1	0	0	0	0	0	0	0	0	0	0	0	0	0	0	0	0	0	1	0	1	0	0	0	0	0	0	0	0	0	0	0	0	0	0	0	0	0	0	0	0	0	0	0	0	0	0	0	0
0	1	0	0	0	0	0	0	0	0	0	0	0	0	0	0	0	0	0	1	0	1	0	0	0	0	0	0	0	0	0	0	0	0	0	0	0	0	0	0	0	0	0	0	0	0	0	0	0	0
0	0	0	0	0	0	0	0	0	0	0	0	0	0	0	0	0	0	0	0	0	0	0	0	0	0	0	0	0	0	0	0	0	0	0	0	0	0	0	0	0	0	0	0	0	0	0	0	0	0
0	0	0	0	0	0	0	0	0	0	0	0	0	0	0	0	0	0	0	0	0	0	0	0	0	0	0	0	0	0	0	0	0	0	0	0	0	0	0	0	0	0	0	0	0	0	0	0	0	0
0	0	0	0	0	0	0	0	0	0	0	0	0	0	0	0	0	0	0	0	0	0	0	0	0	0	0	0	0	0	0	0	0	0	0	0	0	0	0	0	0	0	0	0	0	0	0	0	0	0
0	0	0	0	0	0	0	0	0	0	0	0	0	0	0	0	0	0	0	0	0	0	0	0	0	0	0	0	0	0	0	0	0	0	0	0	0	0	0	0	0	0	0	0	0	0	0	0	0	0
0	0	0	0	0	0	0	0	0	0	0	0	0	0	0	0	0	0	0	0	0	0	0	0	0	0	0	0	0	0	0	0	0	0	0	0	0	0	0	0	0	0	0	0	0	0	0	0	0	0
0	0	0	0	0	0	0	0	1	1	0	0	0	0	0	0	0	0	0	0	0	0	0	0	0	0	0	0	0	0	0	0	0	0	0	0	0	0	0	0	0	0	0	0	0	0	0	0	0	0
0	0	0	0	0	0	0	0	0	0	0	0	0	0	0	0	0	0	0	0	0	0	0	0	0	0	0	0	0	0	0	0	0	0	0	0	0	0	0	0	0	0	0	0	0	0	0	0	0	0
0	0	0	0	0	0	0	0	0	0	0	0	0	0	0	0	0	0	0	0	0	0	0	0	0	0	0	0	0	0	0	0	0	0	0	0	0	0	0	0	0	0	0	0	0	0	0	0	0	0
0	0	0	0	0	0	0	0	0	0	0	0	0	0	0	0	0	0	0	0	0	0	0	0	0	0	0	0	0	0	0	0	0	0	0	0	0	0	0	0	0	0	0	0	0	0	0	0	0	0
0	0	0	0	0	0	0	0	0	0	0	0	0	0	0	0	0	0	0	0	0	0	0	0	0	0	0	0	0	0	0	0	0	0	0	0	0	0	0	0	0	0	0	0	0	0	0	0	0	0
0	0	0	0	0	0	0	0	0	0	0	0	0	0	0	0	0	0	0	0	0	0	0	0	0	0	0	0	0	0	0	0	0	0	0	0	0	0	0	0	0	0	0	0	0	0	0	0	0	0
0	0	0	0	0	0	0	0	0	0	0	0	0	0	0	0	0	0	0	0	0	0	0	0	0	0	0	0	0	0	0	0	0	0	0	0	0	0	0	0	0	0	0	0	0	0	0	0	0	0
0	0	0	0	0	0	0	0	0	0	0	0	0	0	0	0	0	0	0	0	0	0	0	0	0	0	0	0	0	0	0	0	0	0	0	0	0	0	0	0	0	0	0	0	0	0	0	0	0	0
0	0	0	0	0	0	0	0	0	0	0	0	0	0	0	0	0	0	0	0	0	0	0	0	0	0	0	0	0	0	0	0	0	0	0	0	0	0	0	0	0	0	0	0	0	0	0	0	0	0
0	0	0	1	0	0	0	0	0	0	0	0	0	0	0	0	0	0	0	0	0	0	0	0	0	0	0	1	0	0	0	0	0	0	0	0	0	0	0	0	0	0	0	0	0	0	0	0	0	0
0	0	0	1	0	0	0	0	0	0	0	1	0	0	0	0	0	0	0	0	0	0	0	0	0	0	0	1	0	0	0	0	0	0	0	0	0	0	0	0	0	0	0	0	0	0	0	0	0	0
0	0	0	0	0	0	0	0	0	0	0	0	0	0	0	0	0	0	0	0	0	0	0	0	0	0	0	0	0	0	0	0	0	0	0	0	0	0	0	0	0	0	0	0	0	0	0	0	0	0
0	0	0	0	0	0	0	0	0	0	0	1	0	0	0	0	0	0	0	0	0	0	0	0	0	0	0	0	0	0	0	0	0	0	0	0	0	0	0	0	0	0	0	0	0	0	0	0	0	0
0	0	0	0	0	0	0	0	0	0	0	0	0	0	0	0	0	0	0	0	0	0	0	0	0	0	0	0	0	0	0	1	0	0	0	0	0	0	0	0	0	0	0	0	0	0	0	0	0	0
0	0	0	0	0	0	0	0	0	0	0	0	0	0	0	0	0	0	0	0	0	0	0	0	0	0	0	0	0	0	0	0	0	0	0	0	0	0	0	0	0	0	0	0	0	0	0	0	0	0
0	0	0	0	0	0	0	0	0	0	0	0	0	0	0	0	0	0	0	0	0	0	0	0	0	0	0	0	0	0	0	0	0	0	1	0	0	0	0	0	0	0	0	0	0	0	0	0	0	0
0	0	0	0	0	0	0	0	0	0	0	1	0	0	0	0	0	0	0	0	0	0	0	0	0	0	0	1	0	0	0	0	0	0	0	1	0	0	0	0	0	0	0	0	0	0	0	0	0	0
0	0	0	0	0	0	0	0	0	0	0	0	0	0	0	0	0	0	0	0	0	0	0	0	0	0	0	0	0	0	0	0	0	0	0	0	0	0	0	0	0	0	0	0	0	0	0	0	0	0
0	0	0	0	0	0	0	0	0	0	0	0	0	0	0	0	0	0	0	0	0	0	0	0	0	0	0	0	0	0	0	0	0	0	0	0	0	0	0	0	0	0	0	0	0	0	0	0	0	0
0	0	0	0	0	0	0	0	0	0	0	0	0	0	0	0	0	0	0	0	0	0	0	0	0	0	0	0	0	0	0	0	0	0	0	0	0	0	0	0	0	0	0	0	0	0	0	0	0	0
0	0	0	0	0	0	0	0	0	0	0	0	0	0	0	0	0	0	0	0	0	0	0	0	0	0	0	0	0	0	0	0	0	0	0	0	0	0	0	0	0	0	0	0	0	0	0	0	0	0
0	0	0	0	0	0	0	0	0	0	0	0	0	0	0	0	0	0	0	0	0	0	0	0	0	0	0	0	0	0	0	0	0	0	0	0	0	0	0	0	0	0	0	0	0	0	0	0	0	0
0	0	0	0	0	0	0	0	0	0	0	0	0	0	0	0	0	0	0	0	0	0	0	0	0	0	0	1	0	0	0	0	0	0	0	0	0	0	0	0	0	0	0	0	0	0	0	0	0	0
0	0	0	0	0	0	0	0	0	0	0	0	0	0	0	0	0	0	0	0	0	0	0	0	0	0	0	0	0	0	0	0	0	0	0	0	0	0	0	0	0	0	0	0	0	0	0	0	0	0
0	0	0	0	0	0	0	0	0	0	0	0	0	0	0	0	0	0	0	0	0	0	0	0	0	0	0	0	0	0	0	0	0	0	0	0	0	0	0	0	0	0	0	0	0	0	0	0	0	0
0	0	0	0	0	0	0	0	0	0	0	0	0	0	0	0	0	0	0	0	0	0	0	0	0	0	0	0	0	0	0	0	0	0	0	0	0	0	0	0	0	0	0	0	0	0	0	0	0	0
0	0	0	0	0	0	0	0	0	0	0	0	0	0	0	0	0	0	0	0	0	0	0	0	0	0	0	0	0	0	0	0	0	0	0	0	0	0	0	0	0	0	0	0	0	0	0	0	0	0
0	0	0	0	0	0	0	0	0	0	0	0	0	0	0	0	0	0	0	0	0	0	0	0	0	0	0	0	0	0	0	0	0	0	0	0	0	0	0	0	0	0	0	0	0	0	0	0	0	0
0	0	0	0	0	0	0	0	0	0	0	0	0	0	0	0	0	0	0	0	0	0	0	0	0	0	0	0	0	0	0	0	0	0	0	0	0	0	0	0	0	0	0	0	0	0	0	0	0	0
0	0	0	0	0	0	0	0	0	0	0	0	0	0	0	0	0	0	0	0	0	0	0	0	0	0	0	0	0	0	0	0	0	0	0	0	0	0	0	0	0	0	0	0	0	0	0	0	0	0
0	0	0	0	0	0	0	0	0	0	0	0	0	0	0	0	0	0	0	0	0	0	0	0	0	0	0	0	0	0	0	0	0	0	0	0	0	0	0	0	0	0	0	0	0	0	0	0	0	0
0	0	1	1	1	0	0	0	0	0	0	0	0	0	0	0	0	0	0	0	0	0	0	0	0	0	0	0	0	0	0	0	0	0	0	0	0	0	0	0	0	0	0	0	0	0	0	0	0	0
0	0	0	1	1	0	0	0	0	0	0	0	0	0	0	0	0	0	0	0	0	0	0	0	0	0	0	0	0	0	0	0	0	0	0	0	0	0	0	0	0	0	0	0	0	0	0	1	0	0
0	0	0	1	0	0	0	0	0	0	0	0	1	1	0	0	0	0	0	0	0	0	0	0	0	0	0	0	0	0	0	0	0	0	0	0	0	0	0	0	0	0	0	0	0	0	1	1	0	0
0	0	0	1	1	0	0	0	0	0	0	0	1	1	0	0	0	0	0	0	0	0	0	0	0	0	0	0	0	0	0	0	0	0	0	0	0	0	0	0	0	0	0	0	0	0	1	0	0	0
0	0	0	0	0	0	0	0	0	0	0	0	0	0	0	0	0	0	0	0	0	0	0	0	0	0	0	0	0	0	0	0	0	0	0	0	0	0	0	0	0	0	0	0	0	0	0	0	0	0
0	0	0	1	1	0	0	0	0	0	0	0	1	1	0	0	0	0	0	0	0	0	0	0	0	0	1	0	0	0	0	0	0	0	0	0	0	0	0	0	0	0	0	0	0	0	0	0	0	0
0	0	1	0	1	0	0	0	0	0	0	0	1	1	0	0	0	0	0	0	0	0	0	0	0	0	0	0	0	0	0	0	0	0	0	0	0	0	0	0	0	0	0	0	0	0	1	0	0	0
0	0	1	0	1	0	0	0	0	0	0	0	1	1	0	0	0	0	0	0	0	0	0	0	0	0	0	0	0	0	0	0	0	0	0	0	0	0	0	0	0	0	0	0	0	0	1	0	0	0
0	0	0	0	0	0	0	0	0	0	0	0	0	0	0	0	0	0	0	0	0	0	0	0	0	0	0	0	0	0	0	0	0	0	0	0	0	0	0	0	0	0	0	0	0	0	0	1	0	0
0	0	0	0	0	0	0	0	0	0	0	0	0	0	0	0	0	0	0	0	0	0	0	0	0	0	0	0	0	0	0	0	0	0	0	0	0	0	0	0	0	0	0	0	0	0	0	0	0	0
0	0	0	0	0	0	0	0	0	0	0	0	0	0	0	0	0	0	0	0	0	0	0	0	0	0	0	0	0	0	0	0	0	0	0	0	0	0	0	0	0	0	0	0	0	0	0	0	0	0
0	0	0	0	0	0	0	0	0	0	0	0	0	0	0	0	0	0	0	0	0	0	0	0	0	0	0	0	0	0	0	0	0	0	0	0	0	0	0	0	0	0	0	0	0	0	0	0	0	0
0	0	0	0	0	0	0	0	0	0	0	0	0	0	0	0	0	0	0	0	0	0	0	0	0	0	0	0	0	0	0	0	0	0	0	0	0	0	0	0	0	0	0	0	0	0	0	0	0	0
0	0	1	0	0	0	0	0	0	0	0	0	0	0	0	0	0	0	0	0	0	0	0	0	1	0	0	0	0	0	0	0	0	0	0	0	0	0	0	0	0	0	0	0	0	0	0	0	0	0
0	0	0	0	0	0	0	0	0	0	0	0	0	0	0	0	0	0	0	0	0	0	0	0	0	0	0	0	0	0	0	0	0	0	0	0	0	0	0	0	0	0	0	0	0	0	0	0	0	0
0	0	0	0	0	0	0	0	0	0	0	0	0	0	0	0	0	0	0	0	0	0	0	0	0	0	0	0	0	0	0	0	0	0	0	0	0	0	0	0	0	0	0	0	0	0	0	0	0	0
0	0	0	0	0	0	0	0	0	0	0	0	0	0	0	0	0	0	0	0	0	0	0	0	0	0	0	0	0	0	0	0	0	0	0	0	0	0	0	0	0	0	0	0	0	0	0	0	0	0
0	0	0	0	0	0	0	0	0	0	0	0	0	0	0	0	0	0	0	0	0	0	0	0	0	0	0	0	0	0	0	0	0	0	0	0	0	0	0	0	0	0	0	0	0	0	0	0	0	0
0	0	0	0	0	0	0	0	0	0	0	0	0	0	0	0	0	0	0	0	0	0	0	0	0	0	0	0	0	0	0	0	0	0	0	0	0	0	0	0	0	0	0	0	0	0	0	0	0	0
0	0	0	0	0	0	0	0	0	0	0	0	0	0	0	0	0	0	0	0	0	0	0	0	0	0	0	0	0	0	0	0	0	0	0	0	0	0	0	0	0	0	0	0	0	0	0	0	0	0
0	0	0	0	0	0	0	0	0	0	0	0	0	0	0	0	0	0	0	0	0	0	0	0	0	0	0	0	0	0	0	0	0	0	0	0	0	0	0	0	0	0	0	0	0	0	0	0	0	0
0	0	0	0	0	0	0	0	0	0	0	0	0	0	0	0	0	0	0	0	0	0	0	0	0	0	0	0	0	0	0	0	0	0	0	0	0	0	0	0	0	0	0	0	0	0	0	0	0	0
0	0	0	0	0	0	0	0	1	0	0	0	0	0	0	0	0	0	0	0	0	0	0	0	0	0	0	0	0	0	0	0	0	0	0	0	0	0	0	0	0	0	0	0	0	0	0	0	0	0
0	0	0	0	0	0	1	0	1	0	0	0	0	0	0	0	0	0	0	0	0	0	0	0	0	0	0	0	0	0	0	0	0	0	0	0	0	0	0	0	0	0	0	0	0	0	0	0	0	0
0	0	0	0	0	0	0	0	0	0	0	0	0	0	0	0	0	0	0	0	0	0	0	0	0	0	0	0	0	0	0	0	0	0	0	0	0	0	0	0	0	0	0	0	0	0	0	0	0	0
0	0	0	0	0	0	1	0	0	0	0	0	0	0	0	0	0	0	0	0	0	0	0	0	0	0	0	0	0	0	0	0	0	0	0	0	0	0	0	0	0	0	0	0	0	0	0	0	0	0
0	0	0	0	0	0	0	0	0	0	0	0	0	0	0	0	0	0	0	0	0	0	0	0	0	0	0	0	0	0	0	0	0	0	0	0	0	0	0	0	0	0	0	0	0	0	0	0	0	0
0	0	0	0	0	0	1	0	0	0	0	0	0	0	0	0	0	0	0	0	0	0	0	0	0	0	0	0	0	0	0	0	0	0	0	0	0	0	0	0	0	0	0	0	0	0	0	0	0	0
0	0	0	0	0	0	0	0	0	0	0	0	0	0	0	0	0	0	0	0	0	0	0	0	0	0	0	0	0	0	0	0	0	0	0	0	0	0	0	0	0	0	0	0	0	0	0	0	0	0
0	0	0	0	0	0	0	0	0	0	0	0	0	0	0	0	0	0	0	0	0	0	0	0	0	0	0	0	0	0	0	0	0	0	0	0	0	0	0	0	0	0	0	0	0	0	0	0	0	0
0	0	0	0	0	0	0	0	0	0	0	0	0	0	0	0	0	0	0	0	0	0	0	0	0	0	0	0	0	0	0	0	0	0	0	0	0	0	0	0	0	0	0	0	0	0	0	0	0	0
0	0	0	0	0	0	0	0	0	0	0	0	0	0	0	0	0	0	0	0	0	0	0	0	0	0	0	0	0	0	0	0	0	0	0	0	0	0	0	0	0	0	0	0	0	0	0	0	0	0
0	0	0	0	0	0	0	0	0	0	0	0	0	0	0	0	0	0	0	0	0	0	0	0	0	0	0	0	0	0	0	0	0	0	0	0	0	0	0	0	0	0	0	0	0	0	0	0	0	0
0	0	0	0	0	0	0	0	0	0	0	0	0	0	0	0	0	0	0	0	0	0	0	0	0	0	0	0	0	0	0	0	0	0	0	0	0	0	0	0	0	0	0	0	0	0	1	0	0	0
0	0	0	0	0	0	0	0	0	0	0	0	0	0	0	0	0	0	0	0	0	0	0	0	0	0	0	0	0	0	0	0	0	0	0	0	0	0	0	0	0	0	0	0	0	0	0	0	0	0
0	0	0	0	0	0	0	0	0	0	0	0	0	0	0	0	0	0	0	0	0	0	0	0	0	0	0	0	0	0	0	0	0	0	0	0	0	0	0	0	0	0	0	0	0	0	0	0	0	0
0	0	0	0	0	0	0	0	0	0	0	0	0	0	0	0	0	0	0	0	0	0	0	0	0	0	0	0	0	0	0	0	0	0	0	0	0	0	0	0	0	0	0	0	0	0	0	0	0	0
0	0	0	0	0	0	0	0	0	0	0	0	0	0	0	0	0	0	0	0	0	0	0	0	0	0	0	0	0	0	0	0	0	0	0	0	0	0	0	0	0	0	0	0	0	0	0	0	0	0
0	0	0	0	0	0	0	0	0	0	0	0	0	0	0	0	0	0	0	0	0	0	0	0	0	0	0	0	0	0	0	0	0	0	0	0	0	0	0	0	0	0	0	0	0	0	0	0	0	0
0	0	0	0	0	0	0	0	0	0	0	0	0	0	0	0	0	0	0	0	0	0	0	0	0	0	0	0	0	0	0	0	0	0	0	0	0	0	0	0	0	0	0	0	0	0	0	0	0	0
0	0	0	0	0	0	0	0	0	0	0	0	0	0	0	0	0	0	0	0	0	0	0	0	0	0	0	0	0	0	0	0	0	0	0	0	0	0	0	0	0	0	0	0	0	0	0	0	0	0
0	0	0	0	0	0	0	0	0	0	0	0	0	0	0	0	0	0	0	0	0	0	0	0	0	0	0	0	0	0	0	0	0	0	0	0	0	0	0	0	0	0	0	0	0	0	1	0	0	0
0	0	0	0	0	0	0	0	0	0	0	0	0	0	0	0	0	0	0	0	0	0	0	0	0	0	0	0	0	0	0	0	0	0	0	0	0	0	0	0	0	0	0	0	0	0	0	0	0	0
0	0	0	0	0	0	0	0	0	0	0	0	0	0	0	0	0	0	0	0	0	0	0	0	0	0	0	0	0	0	0	0	0	0	0	0	0	0	0	0	0	0	0	0	0	0	0	0	0	0
0	0	0	0	0	0	0	0	0	0	0	0	0	0	0	0	0	0	0	0	0	0	0	0	0	0	0	0	0	0	0	0	0	0	0	0	0	0	0	0	0	0	0	0	0	0	0	0	0	0
0	0	0	0	0	0	0	0	0	0	0	0	0	0	0	0	0	0	0	0	0	0	0	0	0	0	0	0	0	0	0	0	0	0	0	0	0	0	0	0	0	0	0	0	0	0	0	0	0	0
0	0	0	0	0	0	0	0	0	0	0	0	0	0	0	0	0	0	0	0	0	0	0	0	0	0	0	0	0	0	0	0	0	0	0	0	0	0	0	0	0	0	0	0	0	0	0	0	0	0
0	0	0	0	0	0	0	0	0	0	0	0	0	0	0	0	0	0	0	0	0	0	0	0	0	0	0	0	0	0	0	0	0	0	0	0	0	0	0	0	0	0	0	0	0	0	0	0	0	0
0	0	0	0	0	0	0	0	0	0	0	0	0	0	0	0	0	0	0	0	0	0	0	0	0	0	0	0	0	0	0	0	0	0	0	0	0	0	0	0	0	0	0	0	0	0	0	0	0	0
0	0	0	0	0	0	0	0	0	0	0	0	0	0	0	0	0	0	0	0	0	0	0	0	0	0	0	0	0	0	0	0	0	0	0	0	0	0	0	0	0	0	0	0	0	0	0	0	0	0
0	0	0	0	0	0	0	0	0	0	0	0	0	0	0	0	0	0	0	0	0	0	0	0	0	0	0	0	0	0	0	0	0	0	0	0	0	0	0	0	0	0	0	0	0	0	0	0	0	0
0	0	0	0	0	0	0	0	0	0	0	0	0	0	0	0	0	0	0	0	0	0	0	0	0	0	0	0	0	0	0	0	0	0	0	0	0	0	0	0	0	0	0	0	0	0	0	0	0	0
0	0	0	0	0	0	0	0	0	0	0	0	0	0	0	0	0	0	0	0	0	0	0	0	0	0	0	0	0	0	0	0	0	0	0	0	0	0	0	0	0	0	0	0	0	0	0	0	0	0
0	0	0	0	0	0	0	0	0	0	0	0	0	0	0	0	0	0	0	0	0	0	0	0	0	0	0	0	0	0	0	0	0	0	0	0	0	0	0	0	0	0	0	0	0	0	0	0	0	0
0	0	0	0	0	0	0	0	0	0	0	0	0	0	0	0	0	0	0	0	0	0	0	0	0	0	0	0	0	0	0	0	0	0	0	0	0	0	0	0	0	0	0	0	0	0	0	0	0	0
0	0	0	0	0	0	0	0	0	0	0	0	0	0	0	0	0	0	0	0	0	0	0	0	0	0	0	0	0	0	0	0	0	0	0	0	0	0	0	0	0	0	0	0	0	0	0	0	0	0
0	0	0	0	1	0	0	0	0	0	0	0	0	0	0	0	0	0	0	0	0	0	0	0	0	0	0	0	0	0	0	0	0	0	0	0	0	0	0	0	0	0	1	0	0	0	0	0	0	0
0	0	0	0	0	0	0	0	0	0	0	0	0	0	0	0	0	0	0	0	0	0	0	0	0	0	0	0	0	0	0	0	0	0	0	0	0	0	0	0	0	0	0	0	0	0	0	0	0	0
Standard deviation
0	0.18554	0.19642	0.18473	0.21945	0.20864	0.18926	0.17833	0.16695	0.18929	0.18859	0.17326	0.20153	0.19122	0.20239	0.18238	0.20587	0.16374	0.20073	0.16802	0.19374	0.16456	0.20828	0.17876	0.1852	0.17371	0.18072	0.15984	0.19401	0.14919	0.18346	0.1433	0.22848	0.16604	0.21347	0.1504	0.18087	0.16744	0.20634	0.16309	0.16942	0.16542	0.17434	0.17106	0.12273	0.12641	0.14014	0.1519	0.10385	0.095033
0.18554	0	0.21916	0.21581	0.21639	0.23298	0.18876	0.19722	0.18688	0.2023	0.18872	0.21369	0.19692	0.21959	0.21877	0.25316	0.17789	0.22202	0.21656	0.22423	0.18056	0.22461	0.21441	0.26036	0.20007	0.227	0.17286	0.2082	0.15152	0.19291	0.16692	0.20866	0.18455	0.23149	0.17426	0.18715	0.19958	0.21082	0.17122	0.18911	0.17113	0.17843	0.15429	0.1974	0.13138	0.16387	0.13717	0.15962	0.1107	0.10097
0.19642	0.21916	0	0.19773	0.25309	0.19409	0.18626	0.22075	0.15334	0.17114	0.19442	0.17951	0.25891	0.22166	0.2825	0.26981	0.19175	0.1963	0.21439	0.2063	0.25221	0.20992	0.26904	0.21207	0.25441	0.23199	0.17215	0.16958	0.20761	0.19606	0.21141	0.19702	0.21343	0.20742	0.1993	0.20192	0.21996	0.21609	0.22272	0.23377	0.21806	0.20226	0.19031	0.15883	0.14742	0.13665	0.16601	0.17629	0.11886	0.098876
0.18473	0.21581	0.19773	0	0.21684	0.24598	0.18828	0.23486	0.14302	0.16011	0.17848	0.19263	0.22232	0.25274	0.2513	0.32682	0.18335	0.25083	0.19136	0.25217	0.22032	0.26069	0.20881	0.2808	0.20837	0.2784	0.16695	0.19908	0.17803	0.2377	0.19144	0.24058	0.19289	0.24092	0.20232	0.21904	0.21781	0.24166	0.21153	0.25932	0.22092	0.21832	0.16353	0.18343	0.13048	0.13926	0.15292	0.19926	0.11784	0.096917
0.21945	0.21639	0.25309	0.21684	0	0.18487	0.17432	0.20041	0.14054	0.15544	0.24424	0.22444	0.21316	0.1837	0.26155	0.25203	0.22291	0.21808	0.21877	0.23262	0.21275	0.19073	0.29129	0.24037	0.26727	0.22563	0.20526	0.17661	0.2572	0.20818	0.29299	0.19907	0.25775	0.2492	0.25462	0.24715	0.23495	0.19933	0.24995	0.22516	0.20479	0.1916	0.21902	0.17062	0.15054	0.13922	0.18023	0.16893	0.13559	0.10764
0.20864	0.23298	0.19409	0.24598	0.18487	0	0.16586	0.23008	0.13479	0.14246	0.21697	0.2398	0.1854	0.20551	0.2391	0.25194	0.2039	0.26434	0.20068	0.2536	0.20393	0.22339	0.23302	0.2722	0.2286	0.25319	0.18438	0.19819	0.21158	0.23035	0.22577	0.21644	0.21103	0.26556	0.19808	0.25781	0.21174	0.21729	0.21456	0.23225	0.1713	0.18455	0.17552	0.21174	0.13217	0.1581	0.15253	0.19004	0.10731	0.11083
0.18926	0.18876	0.18626	0.18828	0.17432	0.16586	0	0.21697	0.199	0.19686	0.16224	0.14502	0.15609	0.16017	0.20773	0.19381	0.17017	0.16624	0.18573	0.16198	0.17921	0.15062	0.26185	0.20055	0.19229	0.20927	0.15231	0.14361	0.16786	0.15064	0.16757	0.14994	0.17701	0.17141	0.14306	0.15771	0.17149	0.16769	0.17431	0.17881	0.15141	0.1396	0.13669	0.12618	0.11864	0.10616	0.12888	0.14448	0.10236	0.096871
0.17833	0.19722	0.22075	0.23486	0.20041	0.23008	0.21697	0	0.20399	0.21139	0.1969	0.22042	0.20245	0.22095	0.23163	0.27601	0.15961	0.2189	0.20105	0.23619	0.19795	0.21322	0.26316	0.32137	0.24893	0.23863	0.18158	0.20612	0.16153	0.18051	0.17986	0.19188	0.17816	0.2081	0.1569	0.1971	0.19836	0.20211	0.19899	0.21932	0.17726	0.18234	0.15646	0.17521	0.12603	0.14126	0.1487	0.16457	0.11609	0.10498
0.16695	0.18688	0.15334	0.14302	0.14054	0.13479	0.199	0.20399	0	0.1903	0.14214	0.14764	0.13489	0.13901	0.1875	0.17899	0.13355	0.15691	0.15024	0.15576	0.13999	0.13411	0.15282	0.15141	0.17076	0.17447	0.11317	0.11526	0.15725	0.1592	0.13025	0.14395	0.15887	0.16431	0.13674	0.13856	0.1774	0.16726	0.19218	0.18641	0.13057	0.13023	0.12477	0.12534	0.1007	0.10708	0.11462	0.12901	0.099822	0.098751
0.18929	0.2023	0.17114	0.16011	0.15544	0.14246	0.19686	0.21139	0.1903	0	0.15026	0.15847	0.15246	0.15666	0.20442	0.21313	0.12923	0.17665	0.15701	0.17662	0.14736	0.15279	0.17583	0.17805	0.17567	0.19366	0.12655	0.12384	0.14676	0.17603	0.13433	0.1691	0.14701	0.18571	0.13141	0.16388	0.18937	0.21066	0.19528	0.22616	0.14891	0.14887	0.12966	0.12504	0.1026	0.11244	0.12332	0.14498	0.099188	0.09726
0.18859	0.18872	0.19442	0.17848	0.24424	0.21697	0.16224	0.1969	0.14214	0.15026	0	0.18079	0.23818	0.22281	0.22487	0.20935	0.21917	0.18828	0.19792	0.17242	0.22915	0.19681	0.22275	0.20611	0.22105	0.19495	0.18546	0.14897	0.21251	0.186	0.22094	0.18486	0.23514	0.20487	0.2189	0.18891	0.23052	0.20796	0.22212	0.21912	0.21632	0.18885	0.20317	0.1665	0.1394	0.12807	0.17923	0.18656	0.10863	0.097108
0.17326	0.21369	0.17951	0.19263	0.22444	0.2398	0.14502	0.22042	0.14764	0.15847	0.18079	0	0.20526	0.24796	0.19201	0.2126	0.18486	0.24363	0.16529	0.19631	0.19423	0.23121	0.1783	0.22868	0.18065	0.21673	0.14964	0.18815	0.17939	0.21205	0.18633	0.21475	0.1922	0.24644	0.1904	0.20117	0.21007	0.24574	0.19448	0.24838	0.20206	0.19823	0.17482	0.19056	0.13575	0.14596	0.16344	0.20256	0.1183	0.10881
0.20153	0.19692	0.25891	0.22232	0.21316	0.1854	0.15609	0.20245	0.13489	0.15246	0.23818	0.20526	0	0.17722	0.30313	0.25518	0.19714	0.21869	0.20611	0.22109	0.199	0.18667	0.24603	0.21817	0.23612	0.2173	0.17451	0.16238	0.21659	0.19981	0.23744	0.19572	0.21769	0.23319	0.2136	0.22706	0.2224	0.20745	0.22293	0.22167	0.21459	0.19007	0.19939	0.16584	0.14769	0.13415	0.17577	0.16495	0.12869	0.10259
0.19122	0.21959	0.22166	0.25274	0.1837	0.20551	0.16017	0.22095	0.13901	0.15666	0.22281	0.24796	0.17722	0	0.27866	0.28524	0.20033	0.23826	0.20917	0.25455	0.19917	0.20863	0.22614	0.23407	0.2261	0.2385	0.17297	0.17343	0.21137	0.21232	0.22406	0.21113	0.20261	0.25007	0.20123	0.24329	0.22429	0.23168	0.2136	0.2255	0.20018	0.21763	0.17229	0.18693	0.14396	0.13677	0.16575	0.20014	0.11945	0.11524
0.20239	0.21877	0.2825	0.2513	0.26155	0.2391	0.20773	0.23163	0.1875	0.20442	0.22487	0.19201	0.30313	0.27866	0	0.23595	0.19005	0.18285	0.24535	0.21481	0.22082	0.22223	0.25142	0.21159	0.18726	0.19151	0.21956	0.20075	0.16411	0.17989	0.17946	0.21508	0.20151	0.19161	0.19337	0.19712	0.22168	0.24646	0.23398	0.24086	0.27248	0.25176	0.20902	0.18913	0.14646	0.15252	0.17547	0.20252	0.12916	0.11244
0.18238	0.25316	0.26981	0.32682	0.25203	0.25194	0.19381	0.27601	0.17899	0.21313	0.20935	0.2126	0.25518	0.28524	0.23595	0	0.18809	0.19133	0.20688	0.24841	0.22629	0.21776	0.24871	0.24606	0.19257	0.23095	0.20297	0.22255	0.15792	0.17799	0.18587	0.18939	0.17517	0.1906	0.17628	0.18492	0.21958	0.2631	0.21661	0.24248	0.26764	0.27797	0.19495	0.20161	0.1391	0.15549	0.17609	0.21575	0.14094	0.11931
0.20587	0.17789	0.19175	0.18335	0.22291	0.2039	0.17017	0.15961	0.13355	0.12923	0.21917	0.18486	0.19714	0.20033	0.19005	0.18809	0	0.1885	0.23838	0.21153	0.27655	0.20656	0.1995	0.21841	0.24472	0.19728	0.21637	0.18306	0.23687	0.20814	0.26753	0.20874	0.26102	0.19538	0.23471	0.18339	0.20636	0.18135	0.19757	0.18939	0.16276	0.16465	0.16696	0.15206	0.14789	0.14107	0.14425	0.1533	0.10261	0.09145
0.16374	0.22202	0.1963	0.25083	0.21808	0.26434	0.16624	0.2189	0.15691	0.17665	0.18828	0.24363	0.21869	0.23826	0.18285	0.19133	0.1885	0	0.17712	0.24009	0.18706	0.27997	0.20871	0.27111	0.1766	0.24028	0.18313	0.22705	0.18924	0.24401	0.19403	0.2666	0.18964	0.25365	0.18723	0.23231	0.18886	0.21746	0.18673	0.24065	0.17988	0.18089	0.16815	0.20436	0.12875	0.16018	0.13842	0.17833	0.11036	0.099007
0.20073	0.21656	0.21439	0.19136	0.21877	0.20068	0.18573	0.20105	0.15024	0.15701	0.19792	0.16529	0.20611	0.20917	0.24535	0.20688	0.23838	0.17712	0	0.20048	0.19057	0.18015	0.25045	0.1958	0.2213	0.18036	0.21194	0.17706	0.17633	0.16288	0.19458	0.16839	0.20616	0.18148	0.20395	0.17491	0.21828	0.22014	0.19544	0.19664	0.21102	0.20099	0.18741	0.1733	0.14915	0.13673	0.17058	0.19041	0.11851	0.10474
0.16802	0.22423	0.2063	0.25217	0.23262	0.2536	0.16198	0.23619	0.15576	0.17662	0.17242	0.19631	0.22109	0.25455	0.21481	0.24841	0.21153	0.24009	0.20048	0	0.20417	0.21069	0.21621	0.26692	0.18333	0.23039	0.19231	0.24214	0.14858	0.18794	0.16732	0.19297	0.17576	0.20914	0.17787	0.18876	0.20103	0.23882	0.17801	0.21228	0.21977	0.21884	0.19168	0.22865	0.14578	0.16562	0.18177	0.23499	0.12895	0.11839
0.19374	0.18056	0.25221	0.22032	0.21275	0.20393	0.17921	0.19795	0.13999	0.14736	0.22915	0.19423	0.199	0.19917	0.22082	0.22629	0.27655	0.18706	0.19057	0.20417	0	0.18043	0.24526	0.20334	0.22233	0.17899	0.19396	0.18799	0.2771	0.1875	0.22516	0.18571	0.23926	0.19026	0.23128	0.18911	0.21818	0.18742	0.24555	0.19741	0.18338	0.1743	0.20778	0.17197	0.1628	0.13326	0.15416	0.17593	0.11192	0.10184
0.16456	0.22461	0.20992	0.26069	0.19073	0.22339	0.15062	0.21322	0.13411	0.15279	0.19681	0.23121	0.18667	0.20863	0.22223	0.21776	0.20656	0.27997	0.18015	0.21069	0.18043	0	0.21017	0.25443	0.19476	0.23866	0.17247	0.21954	0.20038	0.22753	0.20988	0.21605	0.18432	0.2604	0.18094	0.21544	0.18203	0.2094	0.1997	0.26565	0.17174	0.17099	0.17188	0.18436	0.13582	0.17125	0.14956	0.18152	0.11667	0.10488
0.20828	0.21441	0.26904	0.20881	0.29129	0.23302	0.26185	0.26316	0.15282	0.17583	0.22275	0.1783	0.24603	0.22614	0.25142	0.24871	0.1995	0.20871	0.25045	0.21621	0.24526	0.21017	0	0.19086	0.24342	0.22049	0.20684	0.16285	0.2033	0.19846	0.21437	0.2059	0.22449	0.18932	0.2187	0.18493	0.21445	0.21872	0.21057	0.22963	0.22267	0.19706	0.192	0.18045	0.13811	0.12919	0.17313	0.19179	0.11964	0.098776
0.17876	0.26036	0.21207	0.2808	0.24037	0.2722	0.20055	0.32137	0.15141	0.17805	0.20611	0.22868	0.21817	0.23407	0.21159	0.24606	0.21841	0.27111	0.1958	0.26692	0.20334	0.25443	0.19086	0	0.21078	0.27838	0.18192	0.23134	0.18917	0.24365	0.20284	0.24353	0.20814	0.24759	0.20999	0.23016	0.19791	0.22785	0.17919	0.27242	0.2073	0.19075	0.18998	0.22426	0.13206	0.15572	0.16181	0.20527	0.11719	0.10554
0.1852	0.20007	0.25441	0.20837	0.26727	0.2286	0.19229	0.24893	0.17076	0.17567	0.22105	0.18065	0.23612	0.2261	0.18726	0.19257	0.24472	0.1766	0.2213	0.18333	0.22233	0.19476	0.24342	0.21078	0	0.20044	0.20176	0.16562	0.2107	0.17974	0.20406	0.18721	0.23669	0.1776	0.22374	0.16587	0.17965	0.19827	0.18635	0.21526	0.20299	0.18988	0.19323	0.17941	0.12477	0.12706	0.16605	0.183	0.11438	0.1004
0.17371	0.227	0.23199	0.2784	0.22563	0.25319	0.20927	0.23863	0.17447	0.19366	0.19495	0.21673	0.2173	0.2385	0.19151	0.23095	0.19728	0.24028	0.18036	0.23039	0.17899	0.23866	0.22049	0.27838	0.20044	0	0.18489	0.21898	0.19694	0.24304	0.19284	0.24281	0.18185	0.22211	0.18242	0.20332	0.20594	0.22036	0.2075	0.26374	0.20979	0.21301	0.17578	0.20842	0.12384	0.13814	0.16091	0.1884	0.11595	0.09825
0.18072	0.17286	0.17215	0.16695	0.20526	0.18438	0.15231	0.18158	0.11317	0.12655	0.18546	0.14964	0.17451	0.17297	0.21956	0.20297	0.21637	0.18313	0.21194	0.19231	0.19396	0.17247	0.20684	0.18192	0.20176	0.18489	0	0.1721	0.17744	0.17271	0.1877	0.16609	0.20524	0.17707	0.21481	0.18977	0.18209	0.16798	0.16689	0.18122	0.1729	0.15492	0.18815	0.1676	0.14441	0.13324	0.16812	0.17969	0.10544	0.098123
0.15984	0.2082	0.16958	0.19908	0.17661	0.19819	0.14361	0.20612	0.11526	0.12384	0.14897	0.18815	0.16238	0.17343	0.20075	0.22255	0.18306	0.22705	0.17706	0.24214	0.18799	0.21954	0.16285	0.23134	0.16562	0.21898	0.1721	0	0.15827	0.20352	0.17385	0.20783	0.17473	0.1986	0.17271	0.2046	0.17136	0.19453	0.15072	0.21295	0.17893	0.16341	0.16714	0.17797	0.14193	0.17086	0.15282	0.1901	0.11585	0.1059
0.19401	0.15152	0.20761	0.17803	0.2572	0.21158	0.16786	0.16153	0.15725	0.14676	0.21251	0.17939	0.21659	0.21137	0.16411	0.15792	0.23687	0.18924	0.17633	0.14858	0.2771	0.20038	0.2033	0.18917	0.2107	0.19694	0.17744	0.15827	0	0.18709	0.26119	0.19581	0.23454	0.18058	0.26393	0.16691	0.19007	0.17142	0.18442	0.17722	0.18068	0.17724	0.18971	0.16562	0.15417	0.13293	0.14435	0.15928	0.10517	0.092805
0.14919	0.19291	0.19606	0.2377	0.20818	0.23035	0.15064	0.18051	0.1592	0.17603	0.186	0.21205	0.19981	0.21232	0.17989	0.17799	0.20814	0.24401	0.16288	0.18794	0.1875	0.22753	0.19846	0.24365	0.17974	0.24304	0.17271	0.20352	0.18709	0	0.18322	0.22637	0.19148	0.22766	0.17527	0.21548	0.17476	0.18865	0.17044	0.17795	0.16948	0.17307	0.16001	0.18879	0.11495	0.14566	0.12649	0.16585	0.097843	0.092732
0.18346	0.16692	0.21141	0.19144	0.29299	0.22577	0.16757	0.17986	0.13025	0.13433	0.22094	0.18633	0.23744	0.22406	0.17946	0.18587	0.26753	0.19403	0.19458	0.16732	0.22516	0.20988	0.21437	0.20284	0.20406	0.19284	0.1877	0.17385	0.26119	0.18322	0	0.20554	0.2569	0.18944	0.26189	0.1878	0.20073	0.17579	0.21972	0.19536	0.19063	0.17916	0.20612	0.17653	0.14996	0.13815	0.17162	0.17592	0.10327	0.093083
0.1433	0.20866	0.19702	0.24058	0.19907	0.21644	0.14994	0.19188	0.14395	0.1691	0.18486	0.21475	0.19572	0.21113	0.21508	0.18939	0.20874	0.2666	0.16839	0.19297	0.18571	0.21605	0.2059	0.24353	0.18721	0.24281	0.16609	0.20783	0.19581	0.22637	0.20554	0	0.19179	0.22404	0.18937	0.19743	0.19667	0.21273	0.1909	0.24636	0.17387	0.17417	0.16677	0.18253	0.12577	0.16193	0.13893	0.17485	0.1034	0.09459
0.22848	0.18455	0.21343	0.19289	0.25775	0.21103	0.17701	0.17816	0.15887	0.14701	0.23514	0.1922	0.21769	0.20261	0.20151	0.17517	0.26102	0.18964	0.20616	0.17576	0.23926	0.18432	0.22449	0.20814	0.23669	0.18185	0.20524	0.17473	0.23454	0.19148	0.2569	0.19179	0	0.19421	0.25299	0.19798	0.2135	0.18287	0.2496	0.21827	0.18172	0.1709	0.20225	0.16883	0.14302	0.13441	0.153	0.16365	0.11513	0.093234
0.16604	0.23149	0.20742	0.24092	0.2492	0.26556	0.17141	0.2081	0.16431	0.18571	0.20487	0.24644	0.23319	0.25007	0.19161	0.1906	0.19538	0.25365	0.18148	0.20914	0.19026	0.2604	0.18932	0.24759	0.1776	0.22211	0.17707	0.1986	0.18058	0.22766	0.18944	0.22404	0.19421	0	0.18846	0.21769	0.19804	0.23245	0.20172	0.21979	0.21105	0.20745	0.18017	0.20658	0.11966	0.14919	0.14475	0.19424	0.11417	0.1051
0.21347	0.17426	0.1993	0.20232	0.25462	0.19808	0.14306	0.1569	0.13674	0.13141	0.2189	0.1904	0.2136	0.20123	0.19337	0.17628	0.23471	0.18723	0.20395	0.17787	0.23128	0.18094	0.2187	0.20999	0.22374	0.18242	0.21481	0.17271	0.26393	0.17527	0.26189	0.18937	0.25299	0.18846	0	0.18859	0.23228	0.18256	0.25686	0.20956	0.19143	0.18521	0.16504	0.15854	0.14143	0.12822	0.16556	0.17067	0.10223	0.094021
0.1504	0.18715	0.20192	0.21904	0.24715	0.25781	0.15771	0.1971	0.13856	0.16388	0.18891	0.20117	0.22706	0.24329	0.19712	0.18492	0.18339	0.23231	0.17491	0.18876	0.18911	0.21544	0.18493	0.23016	0.16587	0.20332	0.18977	0.2046	0.16691	0.21548	0.1878	0.19743	0.19798	0.21769	0.18859	0	0.18175	0.21103	0.18252	0.2685	0.19913	0.19359	0.16526	0.18971	0.13366	0.14188	0.15811	0.19139	0.10299	0.10284
0.18087	0.19958	0.21996	0.21781	0.23495	0.21174	0.17149	0.19836	0.1774	0.18937	0.23052	0.21007	0.2224	0.22429	0.22168	0.21958	0.20636	0.18886	0.21828	0.20103	0.21818	0.18203	0.21445	0.19791	0.17965	0.20594	0.18209	0.17136	0.19007	0.17476	0.20073	0.19667	0.2135	0.19804	0.23228	0.18175	0	0.21173	0.21081	0.19835	0.19554	0.20035	0.19207	0.17706	0.13343	0.136	0.1437	0.16407	0.12385	0.10394
0.16744	0.21082	0.21609	0.24166	0.19933	0.21729	0.16769	0.20211	0.16726	0.21066	0.20796	0.24574	0.20745	0.23168	0.24646	0.2631	0.18135	0.21746	0.22014	0.23882	0.18742	0.2094	0.21872	0.22785	0.19827	0.22036	0.16798	0.19453	0.17142	0.18865	0.17579	0.21273	0.18287	0.23245	0.18256	0.21103	0.21173	0	0.18895	0.22485	0.19496	0.21436	0.1749	0.18687	0.13367	0.15411	0.14177	0.17054	0.12894	0.10834
0.20634	0.17122	0.22272	0.21153	0.24995	0.21456	0.17431	0.19899	0.19218	0.19528	0.22212	0.19448	0.22293	0.2136	0.23398	0.21661	0.19757	0.18673	0.19544	0.17801	0.24555	0.1997	0.21057	0.17919	0.18635	0.2075	0.16689	0.15072	0.18442	0.17044	0.21972	0.1909	0.2496	0.20172	0.25686	0.18252	0.21081	0.18895	0	0.20851	0.18828	0.18831	0.18724	0.16326	0.1285	0.12689	0.15034	0.16192	0.11031	0.098195
0.16309	0.18911	0.23377	0.25932	0.22516	0.23225	0.17881	0.21932	0.18641	0.22616	0.21912	0.24838	0.22167	0.2255	0.24086	0.24248	0.18939	0.24065	0.19664	0.21228	0.19741	0.26565	0.22963	0.27242	0.21526	0.26374	0.18122	0.21295	0.17722	0.17795	0.19536	0.24636	0.21827	0.21979	0.20956	0.2685	0.19835	0.22485	0.20851	0	0.18721	0.1862	0.18859	0.21764	0.13378	0.16423	0.14317	0.17165	0.11296	0.10454
0.16942	0.17113	0.21806	0.22092	0.20479	0.1713	0.15141	0.17726	0.13057	0.14891	0.21632	0.20206	0.21459	0.20018	0.27248	0.26764	0.16276	0.17988	0.21102	0.21977	0.18338	0.17174	0.22267	0.2073	0.20299	0.20979	0.1729	0.17893	0.18068	0.16948	0.19063	0.17387	0.18172	0.21105	0.19143	0.19913	0.19554	0.19496	0.18828	0.18721	0	0.21099	0.18194	0.15585	0.15481	0.14343	0.16019	0.17757	0.13949	0.11547
0.16542	0.17843	0.20226	0.21832	0.1916	0.18455	0.1396	0.18234	0.13023	0.14887	0.18885	0.19823	0.19007	0.21763	0.25176	0.27797	0.16465	0.18089	0.20099	0.21884	0.1743	0.17099	0.19706	0.19075	0.18988	0.21301	0.15492	0.16341	0.17724	0.17307	0.17916	0.17417	0.1709	0.20745	0.18521	0.19359	0.20035	0.21436	0.18831	0.1862	0.21099	0	0.1666	0.14985	0.14521	0.13399	0.14818	0.17364	0.12283	0.11168
0.17434	0.15429	0.19031	0.16353	0.21902	0.17552	0.13669	0.15646	0.12477	0.12966	0.20317	0.17482	0.19939	0.17229	0.20902	0.19495	0.16696	0.16815	0.18741	0.19168	0.20778	0.17188	0.192	0.18998	0.19323	0.17578	0.18815	0.16714	0.18971	0.16001	0.20612	0.16677	0.20225	0.18017	0.16504	0.16526	0.19207	0.1749	0.18724	0.18859	0.18194	0.1666	0	0.15293	0.13499	0.1304	0.16234	0.14876	0.10726	0.10207
0.17106	0.1974	0.15883	0.18343	0.17062	0.21174	0.12618	0.17521	0.12534	0.12504	0.1665	0.19056	0.16584	0.18693	0.18913	0.20161	0.15206	0.20436	0.1733	0.22865	0.17197	0.18436	0.18045	0.22426	0.17941	0.20842	0.1676	0.17797	0.16562	0.18879	0.17653	0.18253	0.16883	0.20658	0.15854	0.18971	0.17706	0.18687	0.16326	0.21764	0.15585	0.14985	0.15293	0	0.13123	0.15153	0.14237	0.1727	0.096475	0.10983
0.12273	0.13138	0.14742	0.13048	0.15054	0.13217	0.11864	0.12603	0.1007	0.1026	0.1394	0.13575	0.14769	0.14396	0.14646	0.1391	0.14789	0.12875	0.14915	0.14578	0.1628	0.13582	0.13811	0.13206	0.12477	0.12384	0.14441	0.14193	0.15417	0.11495	0.14996	0.12577	0.14302	0.11966	0.14143	0.13366	0.13343	0.13367	0.1285	0.13378	0.15481	0.14521	0.13499	0.13123	0	0.14877	0.15213	0.15243	0.12198	0.11102
0.12641	0.16387	0.13665	0.13926	0.13922	0.1581	0.10616	0.14126	0.10708	0.11244	0.12807	0.14596	0.13415	0.13677	0.15252	0.15549	0.14107	0.16018	0.13673	0.16562	0.13326	0.17125	0.12919	0.15572	0.12706	0.13814	0.13324	0.17086	0.13293	0.14566	0.13815	0.16193	0.13441	0.14919	0.12822	0.14188	0.136	0.15411	0.12689	0.16423	0.14343	0.13399	0.1304	0.15153	0.14877	0	0.13958	0.15545	0.10843	0.12075
0.14014	0.13717	0.16601	0.15292	0.18023	0.15253	0.12888	0.1487	0.11462	0.12332	0.17923	0.16344	0.17577	0.16575	0.17547	0.17609	0.14425	0.13842	0.17058	0.18177	0.15416	0.14956	0.17313	0.16181	0.16605	0.16091	0.16812	0.15282	0.14435	0.12649	0.17162	0.13893	0.153	0.14475	0.16556	0.15811	0.1437	0.14177	0.15034	0.14317	0.16019	0.14818	0.16234	0.14237	0.15213	0.13958	0	0.19825	0.12782	0.11711
0.1519	0.15962	0.17629	0.19926	0.16893	0.19004	0.14448	0.16457	0.12901	0.14498	0.18656	0.20256	0.16495	0.20014	0.20252	0.21575	0.1533	0.17833	0.19041	0.23499	0.17593	0.18152	0.19179	0.20527	0.183	0.1884	0.17969	0.1901	0.15928	0.16585	0.17592	0.17485	0.16365	0.19424	0.17067	0.19139	0.16407	0.17054	0.16192	0.17165	0.17757	0.17364	0.14876	0.1727	0.15243	0.15545	0.19825	0	0.12708	0.13083
0.10385	0.1107	0.11886	0.11784	0.13559	0.10731	0.10236	0.11609	0.099822	0.099188	0.10863	0.1183	0.12869	0.11945	0.12916	0.14094	0.10261	0.11036	0.11851	0.12895	0.11192	0.11667	0.11964	0.11719	0.11438	0.11595	0.10544	0.11585	0.10517	0.097843	0.10327	0.1034	0.11513	0.11417	0.10223	0.10299	0.12385	0.12894	0.11031	0.11296	0.13949	0.12283	0.10726	0.096475	0.12198	0.10843	0.12782	0.12708	0	0.13623
0.095033	0.10097	0.098876	0.096917	0.10764	0.11083	0.096871	0.10498	0.098751	0.09726	0.097108	0.10881	0.10259	0.11524	0.11244	0.11931	0.09145	0.099007	0.10474	0.11839	0.10184	0.10488	0.098776	0.10554	0.1004	0.09825	0.098123	0.1059	0.092805	0.092732	0.093083	0.09459	0.093234	0.1051	0.094021	0.10284	0.10394	0.10834	0.098195	0.10454	0.11547	0.11168	0.10207	0.10983	0.11102	0.12075	0.11711	0.13083	0.13623	0
0.2116	0.17066	0.16369	0.16972	0.19949	0.17077	0.1343	0.15961	0.12083	0.11493	0.19937	0.16767	0.17909	0.17382	0.2073	0.18211	0.19585	0.17108	0.18378	0.17458	0.19642	0.16577	0.20349	0.19605	0.19846	0.16197	0.18003	0.16139	0.21011	0.16645	0.24872	0.16474	0.2118	0.17012	0.19504	0.18973	0.20823	0.16654	0.23016	0.19207	0.1604	0.1587	0.16221	0.1478	0.13024	0.12289	0.14254	0.14714	0.10381	0.09282
0.16004	0.21011	0.16635	0.1893	0.19192	0.21107	0.13218	0.17556	0.12587	0.13732	0.15749	0.18962	0.18233	0.20775	0.18591	0.18477	0.16483	0.20805	0.16784	0.189	0.1684	0.20231	0.16656	0.20675	0.16466	0.18411	0.16092	0.16934	0.16925	0.19947	0.18155	0.17895	0.18211	0.23048	0.16457	0.21378	0.18307	0.21636	0.17584	0.25309	0.18155	0.17561	0.15531	0.18366	0.12317	0.1394	0.1389	0.17233	0.10355	0.10768
0.17977	0.18403	0.14402	0.13458	0.13851	0.14122	0.17201	0.17816	0.17653	0.18167	0.1408	0.14389	0.12824	0.14103	0.14534	0.13707	0.14323	0.14893	0.13259	0.12492	0.13004	0.12419	0.12803	0.12059	0.14416	0.14519	0.11639	0.12133	0.1547	0.15023	0.12595	0.13456	0.15619	0.15077	0.12652	0.13835	0.157	0.16249	0.16334	0.16758	0.13076	0.12831	0.12319	0.13499	0.11314	0.12238	0.11589	0.13184	0.095559	0.092164
0.16186	0.18098	0.13466	0.12855	0.12791	0.13087	0.15297	0.17095	0.18282	0.18506	0.13274	0.14066	0.12576	0.13297	0.14574	0.13552	0.12222	0.14475	0.12689	0.12442	0.11326	0.12707	0.11966	0.11537	0.13095	0.1401	0.11196	0.11271	0.14079	0.15262	0.1103	0.13156	0.14041	0.1475	0.11089	0.13302	0.15224	0.16121	0.15843	0.16211	0.12602	0.12697	0.11465	0.12526	0.10981	0.11937	0.11054	0.12344	0.093984	0.091687
0.18618	0.17873	0.15843	0.15934	0.16165	0.15287	0.18716	0.2132	0.16685	0.16435	0.14305	0.14359	0.14174	0.15381	0.17324	0.17241	0.15846	0.17802	0.15353	0.14065	0.15655	0.13817	0.18391	0.16335	0.19617	0.19793	0.12635	0.12353	0.17053	0.16377	0.14826	0.14735	0.16605	0.15619	0.13983	0.14671	0.17472	0.17534	0.1742	0.18288	0.13981	0.13341	0.12311	0.12505	0.11269	0.10584	0.12418	0.14323	0.0963	0.094538
0.1777	0.20884	0.17056	0.17399	0.17113	0.1606	0.18903	0.21989	0.16718	0.17507	0.14675	0.16052	0.15703	0.15968	0.17308	0.19278	0.15638	0.20573	0.14482	0.16295	0.15574	0.17692	0.1873	0.20981	0.22829	0.21304	0.11954	0.13466	0.15323	0.20827	0.14594	0.18038	0.14983	0.18423	0.13732	0.1777	0.17391	0.19607	0.16897	0.2246	0.15399	0.14477	0.12338	0.12792	0.10532	0.1188	0.12876	0.1488	0.095918	0.096211
0.1391	0.15672	0.12671	0.12254	0.12741	0.13	0.17802	0.16214	0.19267	0.19785	0.13091	0.12852	0.12455	0.13132	0.13901	0.13527	0.12827	0.13461	0.13688	0.12421	0.12813	0.13081	0.12092	0.11846	0.13564	0.12362	0.11338	0.12253	0.13256	0.12974	0.12367	0.1234	0.14015	0.12819	0.11852	0.13041	0.13654	0.14173	0.13318	0.13519	0.12242	0.11992	0.12284	0.11885	0.11329	0.12045	0.11308	0.11876	0.10214	0.091034
0.14663	0.16579	0.12713	0.13151	0.12344	0.12801	0.16223	0.17372	0.17731	0.20698	0.12824	0.12789	0.12342	0.13227	0.13539	0.12855	0.13134	0.13871	0.12768	0.12064	0.12224	0.12917	0.12545	0.123	0.1325	0.13946	0.10929	0.12809	0.13193	0.14051	0.12278	0.12764	0.14028	0.12939	0.12081	0.13099	0.14021	0.14811	0.13538	0.14281	0.1235	0.12227	0.1173	0.12113	0.11661	0.12423	0.11341	0.12055	0.095928	0.091649
0.13181	0.15353	0.13664	0.13044	0.141	0.13644	0.16622	0.16442	0.19532	0.20965	0.13338	0.12549	0.12785	0.13227	0.14019	0.13668	0.13415	0.12946	0.13754	0.12795	0.12963	0.12321	0.13281	0.12467	0.13279	0.12775	0.11833	0.11889	0.13221	0.12294	0.1206	0.124	0.13864	0.12268	0.12284	0.11889	0.13025	0.15071	0.13082	0.13596	0.12768	0.11942	0.12487	0.12479	0.11246	0.11737	0.1159	0.12013	0.10056	0.095139
0.14033	0.16457	0.13252	0.13088	0.13567	0.13187	0.17391	0.16221	0.19292	0.21372	0.13276	0.13598	0.1251	0.12918	0.13742	0.13936	0.13179	0.13448	0.13222	0.13059	0.12409	0.13214	0.12578	0.11965	0.13321	0.13149	0.10992	0.12455	0.13114	0.12599	0.12326	0.12717	0.14084	0.13544	0.12464	0.12741	0.13413	0.15527	0.12912	0.14258	0.12774	0.12442	0.12185	0.1231	0.11591	0.12247	0.11237	0.12104	0.1008	0.096135
0.20596	0.20771	0.14958	0.14245	0.1431	0.12816	0.18825	0.2112	0.17837	0.19649	0.15744	0.15549	0.15215	0.15237	0.20093	0.20706	0.14895	0.15717	0.15963	0.1726	0.17077	0.15156	0.18103	0.16251	0.15983	0.17206	0.12673	0.12236	0.16658	0.15732	0.16946	0.17163	0.186	0.17905	0.17202	0.17046	0.19281	0.17337	0.1923	0.20495	0.14367	0.14542	0.14441	0.13466	0.11231	0.11832	0.12173	0.13622	0.10994	0.096586
0.19738	0.22691	0.15551	0.155	0.14178	0.14508	0.17724	0.21332	0.17746	0.19869	0.16223	0.17362	0.15616	0.16282	0.20159	0.22672	0.12636	0.17377	0.16547	0.1935	0.15677	0.1718	0.17513	0.18944	0.16744	0.19105	0.12362	0.14051	0.14641	0.16857	0.14652	0.19511	0.15601	0.19199	0.13964	0.19192	0.19387	0.19571	0.20067	0.19952	0.15028	0.15468	0.13895	0.144	0.11049	0.12726	0.12186	0.14751	0.11588	0.10248
0.20514	0.16435	0.20831	0.19732	0.18665	0.18536	0.16911	0.18736	0.18031	0.17784	0.20635	0.18834	0.18019	0.18836	0.19911	0.18912	0.21754	0.21656	0.16928	0.15554	0.21791	0.17005	0.206	0.18952	0.21211	0.20364	0.15803	0.1507	0.20996	0.1835	0.26554	0.18841	0.22249	0.19021	0.24369	0.19015	0.16687	0.15593	0.18902	0.19006	0.16415	0.17104	0.1717	0.16182	0.14261	0.12739	0.13389	0.15058	0.10879	0.099627
0.17114	0.20688	0.21052	0.21225	0.18336	0.17527	0.16492	0.19805	0.1768	0.2069	0.17905	0.21347	0.17721	0.18303	0.21772	0.22219	0.18959	0.20519	0.16315	0.18162	0.19035	0.21728	0.19805	0.24727	0.21042	0.23536	0.14169	0.17048	0.20479	0.20153	0.19922	0.24296	0.16911	0.2238	0.17108	0.23234	0.18467	0.20026	0.19519	0.23312	0.17612	0.17248	0.15317	0.16383	0.12646	0.14024	0.14039	0.15994	0.11059	0.10225
0.1308	0.14757	0.12616	0.12051	0.13151	0.12485	0.14656	0.14665	0.18697	0.19114	0.12149	0.12077	0.11707	0.11474	0.14265	0.14544	0.1186	0.12337	0.12973	0.12981	0.13163	0.12618	0.12458	0.12825	0.1322	0.12287	0.11387	0.11454	0.12586	0.11919	0.11786	0.12038	0.13571	0.1262	0.12151	0.11911	0.13864	0.14666	0.13257	0.12512	0.11616	0.11505	0.11708	0.11278	0.10463	0.11269	0.10937	0.11898	0.095083	0.090684
0.15985	0.18366	0.14091	0.13666	0.13827	0.12681	0.15627	0.18826	0.17813	0.18746	0.13602	0.14441	0.12968	0.12925	0.17681	0.1873	0.12507	0.14243	0.14803	0.16918	0.15544	0.15926	0.1514	0.15707	0.15868	0.16584	0.11664	0.12237	0.13399	0.14341	0.13313	0.14659	0.14039	0.14865	0.12297	0.14613	0.15272	0.17275	0.1577	0.18031	0.12915	0.12823	0.12569	0.11737	0.10703	0.11439	0.1174	0.12951	0.10094	0.090008
0.13927	0.15693	0.1406	0.1341	0.14473	0.14073	0.1789	0.15693	0.22528	0.24297	0.14028	0.13403	0.13376	0.13221	0.14173	0.13183	0.13227	0.13551	0.14028	0.1301	0.12683	0.12784	0.13034	0.12397	0.12928	0.12678	0.12135	0.12691	0.12863	0.12751	0.1206	0.12439	0.13524	0.12268	0.12292	0.12387	0.13804	0.15546	0.13398	0.13832	0.1311	0.12577	0.1281	0.12665	0.1178	0.12197	0.11805	0.12365	0.10235	0.094817
0.14101	0.16589	0.13823	0.13037	0.14823	0.13934	0.17317	0.15838	0.22207	0.23437	0.13801	0.13521	0.13261	0.13236	0.14142	0.1318	0.13556	0.13269	0.13891	0.12905	0.12842	0.12783	0.13284	0.12441	0.13487	0.12528	0.1193	0.12723	0.1319	0.12691	0.12323	0.1274	0.13726	0.12706	0.12724	0.12758	0.13775	0.15668	0.13502	0.13923	0.13213	0.12697	0.1283	0.12854	0.11858	0.12452	0.11893	0.12603	0.10286	0.094825
0.12957	0.12144	0.14566	0.15114	0.15549	0.15071	0.11521	0.12791	0.11052	0.11294	0.15451	0.14678	0.15151	0.15526	0.15417	0.15811	0.13357	0.1386	0.14102	0.15485	0.14141	0.12974	0.15939	0.14592	0.15002	0.1374	0.13126	0.12648	0.16319	0.13505	0.17629	0.14222	0.1642	0.15991	0.15052	0.15231	0.14991	0.13535	0.15434	0.13761	0.151	0.13873	0.14438	0.13407	0.11474	0.1231	0.14927	0.14767	0.11047	0.12163
0.11864	0.12654	0.1305	0.14735	0.13716	0.14656	0.11791	0.13195	0.11519	0.118	0.1364	0.14458	0.14143	0.16021	0.13983	0.14734	0.12423	0.1391	0.12618	0.15328	0.12431	0.12976	0.13399	0.13249	0.13031	0.14054	0.11787	0.13473	0.14047	0.135	0.1406	0.14235	0.13355	0.15336	0.12611	0.15914	0.13405	0.15004	0.13225	0.1475	0.13588	0.14929	0.12649	0.13479	0.11526	0.13105	0.12604	0.15496	0.12173	0.10649
0.14788	0.13784	0.1182	0.11849	0.12399	0.11425	0.12453	0.13982	0.14112	0.13631	0.13953	0.13738	0.12381	0.11916	0.12747	0.13324	0.12781	0.13067	0.12999	0.13261	0.12199	0.14177	0.1232	0.12495	0.12711	0.12942	0.11547	0.11785	0.15592	0.14821	0.12519	0.12789	0.16553	0.14101	0.1284	0.14138	0.14417	0.13924	0.14416	0.13779	0.11383	0.10982	0.11244	0.10732	0.098468	0.10297	0.10033	0.1091	0.086721	0.083461
0.14124	0.13818	0.11603	0.11736	0.11041	0.11277	0.12014	0.12938	0.14709	0.14906	0.1381	0.13595	0.11734	0.1187	0.12521	0.1223	0.11353	0.11797	0.12543	0.12051	0.11718	0.12681	0.11694	0.11559	0.11097	0.11475	0.11324	0.11674	0.12533	0.13582	0.10664	0.12087	0.13528	0.13862	0.11302	0.13315	0.13641	0.13829	0.13198	0.13378	0.10876	0.10828	0.10347	0.10592	0.098881	0.10571	0.095442	0.099602	0.082997	0.085563
0.15912	0.14099	0.11645	0.11317	0.12091	0.11626	0.13492	0.14692	0.14133	0.1407	0.1579	0.14372	0.13152	0.12688	0.13811	0.14777	0.13864	0.13078	0.13736	0.13301	0.14631	0.13986	0.14028	0.13168	0.12393	0.13615	0.12068	0.1125	0.15545	0.13658	0.14636	0.13579	0.17878	0.14843	0.15253	0.1478	0.17265	0.14689	0.1623	0.14343	0.12156	0.11528	0.12928	0.11241	0.1103	0.10605	0.11016	0.11053	0.090832	0.084221
0.15874	0.16215	0.12494	0.12491	0.12782	0.13194	0.13422	0.16237	0.14096	0.14476	0.15505	0.15722	0.1412	0.14548	0.15311	0.1745	0.12166	0.14439	0.14173	0.15402	0.13467	0.14677	0.13457	0.14643	0.13243	0.14708	0.12039	0.12459	0.14026	0.15348	0.12145	0.15727	0.14807	0.16506	0.13479	0.16485	0.16182	0.1597	0.14879	0.15952	0.13007	0.12698	0.12636	0.12481	0.10699	0.11393	0.10946	0.1279	0.099675	0.087404
0.17073	0.15556	0.15227	0.13737	0.17324	0.16092	0.15212	0.13968	0.15167	0.15303	0.17968	0.16065	0.15761	0.14658	0.14824	0.12085	0.18073	0.16219	0.15028	0.12746	0.13199	0.13557	0.15158	0.1302	0.15747	0.12031	0.13619	0.12823	0.2215	0.18314	0.18712	0.15404	0.2274	0.17583	0.18299	0.17403	0.18445	0.15954	0.19105	0.17172	0.1344	0.12625	0.13342	0.13	0.11103	0.11176	0.11432	0.12778	0.090854	0.086813
0.1371	0.14735	0.12342	0.11945	0.13926	0.1373	0.12264	0.14069	0.15223	0.14874	0.14482	0.1425	0.127	0.13091	0.12614	0.12918	0.12907	0.13793	0.1226	0.12206	0.12116	0.14377	0.12158	0.12205	0.1217	0.1209	0.11211	0.11538	0.14934	0.15739	0.12009	0.1385	0.16003	0.15344	0.13045	0.16255	0.1396	0.15289	0.13439	0.14613	0.12698	0.12051	0.11868	0.11636	0.10735	0.11102	0.10853	0.12368	0.088775	0.082049
0.12646	0.12414	0.14148	0.13009	0.16021	0.1458	0.12482	0.1338	0.11743	0.12004	0.14229	0.13173	0.15218	0.14819	0.13244	0.11951	0.14831	0.13337	0.12821	0.12604	0.14386	0.12264	0.14018	0.12353	0.13014	0.12345	0.12212	0.11533	0.1823	0.14517	0.18468	0.13679	0.17882	0.13553	0.16255	0.13812	0.15997	0.13469	0.16483	0.14042	0.14084	0.13133	0.13953	0.119	0.10045	0.11363	0.12793	0.13111	0.10483	0.099717
0.12869	0.13674	0.13474	0.13737	0.15566	0.17322	0.13024	0.13901	0.12714	0.13212	0.13681	0.14506	0.15306	0.17132	0.1294	0.12476	0.14055	0.16307	0.12396	0.13189	0.12816	0.14139	0.12943	0.12597	0.13285	0.12776	0.11738	0.12431	0.1764	0.18413	0.17207	0.17259	0.15753	0.15921	0.14861	0.17179	0.14122	0.1502	0.14947	0.16928	0.14697	0.14834	0.12337	0.1287	0.11157	0.11401	0.12691	0.1475	0.10284	0.095695
0.17003	0.15674	0.16406	0.1579	0.19298	0.1782	0.15804	0.15476	0.15352	0.1577	0.18842	0.1768	0.17866	0.17313	0.15453	0.1368	0.19493	0.17404	0.16271	0.13901	0.1696	0.14119	0.16559	0.1381	0.1682	0.13854	0.14384	0.13572	0.23107	0.18845	0.23448	0.16264	0.22956	0.18634	0.20974	0.18801	0.1933	0.15198	0.21927	0.177	0.16394	0.15925	0.15111	0.13777	0.11357	0.11763	0.14399	0.14836	0.10339	0.097381
0.14967	0.1674	0.14359	0.14498	0.17059	0.17475	0.14856	0.15091	0.15899	0.16257	0.15524	0.16169	0.14743	0.16658	0.13707	0.13593	0.14851	0.17435	0.13354	0.13498	0.13151	0.14543	0.13725	0.12899	0.13758	0.12983	0.11898	0.12378	0.20113	0.20041	0.1798	0.18178	0.19127	0.19007	0.16408	0.18703	0.16266	0.16752	0.16619	0.18371	0.14182	0.1453	0.13044	0.1279	0.10999	0.11165	0.11743	0.1438	0.097905	0.092543
0.18659	0.18613	0.21121	0.1906	0.22651	0.18032	0.14856	0.18063	0.12686	0.14602	0.206	0.18589	0.20392	0.19229	0.21848	0.22276	0.18126	0.20424	0.22288	0.21013	0.21575	0.19567	0.24377	0.21849	0.25584	0.22346	0.20577	0.15872	0.19888	0.19518	0.20862	0.19465	0.21016	0.19466	0.19984	0.20603	0.19909	0.18011	0.19803	0.20436	0.19082	0.17257	0.17777	0.15175	0.12914	0.13048	0.16984	0.17439	0.11784	0.10239
0.17299	0.21554	0.17542	0.21335	0.18413	0.22484	0.14258	0.22559	0.12519	0.13891	0.15986	0.18717	0.17807	0.21351	0.18107	0.22227	0.16749	0.25339	0.18849	0.22071	0.18393	0.23487	0.19731	0.23863	0.18887	0.26719	0.1611	0.18083	0.1742	0.22237	0.17734	0.24296	0.1699	0.20562	0.16883	0.22288	0.17633	0.19089	0.17136	0.23375	0.16661	0.16942	0.15188	0.17895	0.1176	0.14165	0.1363	0.18406	0.10609	0.10547
0.18457	0.17119	0.22316	0.20257	0.21519	0.19209	0.14949	0.17402	0.12337	0.13555	0.23003	0.2138	0.21708	0.20049	0.22887	0.21644	0.20154	0.19732	0.19842	0.21062	0.19569	0.163	0.23091	0.21057	0.22656	0.19042	0.18695	0.15893	0.22965	0.19181	0.27245	0.18425	0.2343	0.22231	0.23387	0.22599	0.20693	0.16762	0.23062	0.19894	0.20513	0.19132	0.18286	0.1615	0.13155	0.13026	0.18249	0.18333	0.12795	0.10573
0.16756	0.17792	0.18925	0.21281	0.15816	0.20082	0.14671	0.17814	0.12422	0.13946	0.20766	0.21968	0.18704	0.21858	0.2119	0.23279	0.1845	0.21681	0.17937	0.21451	0.15636	0.17072	0.20125	0.20495	0.19598	0.19488	0.16298	0.17389	0.20884	0.19956	0.23441	0.19851	0.19221	0.23584	0.19974	0.244	0.17971	0.18834	0.19356	0.20728	0.1768	0.18493	0.1585	0.17094	0.13037	0.13676	0.15575	0.18636	0.11504	0.11667
0.17181	0.16769	0.22417	0.20544	0.2813	0.22542	0.20273	0.20777	0.17611	0.1863	0.22051	0.1818	0.22191	0.20538	0.18429	0.18462	0.23706	0.18285	0.18476	0.15455	0.22711	0.18836	0.24378	0.17633	0.19464	0.18622	0.20548	0.16871	0.19876	0.16754	0.22425	0.18554	0.23644	0.17015	0.25116	0.18321	0.18024	0.20128	0.2126	0.20169	0.21135	0.1933	0.21057	0.17819	0.1357	0.12264	0.16607	0.18663	0.10309	0.095883
0.15096	0.19025	0.22198	0.27788	0.23696	0.27855	0.20347	0.21905	0.20582	0.2315	0.19047	0.2203	0.21256	0.24197	0.18737	0.19512	0.21671	0.25617	0.16478	0.19381	0.19946	0.23967	0.23998	0.28241	0.19971	0.25038	0.19359	0.21632	0.1723	0.21976	0.18078	0.23082	0.17486	0.21178	0.18708	0.21506	0.18826	0.22483	0.19785	0.23454	0.20361	0.20574	0.17646	0.23094	0.12605	0.16319	0.16111	0.19812	0.10392	0.10414
0.2059	0.1879	0.2305	0.21763	0.20298	0.19527	0.15191	0.18336	0.13711	0.14813	0.25571	0.22487	0.21701	0.19549	0.25574	0.23887	0.2296	0.21992	0.22125	0.22388	0.20577	0.18813	0.26887	0.2355	0.26498	0.21382	0.20614	0.17843	0.25266	0.2031	0.2871	0.20389	0.23782	0.23688	0.24475	0.24923	0.22401	0.18697	0.25519	0.22402	0.20168	0.19508	0.18421	0.15704	0.13148	0.13857	0.17168	0.1759	0.12594	0.098897
0.1628	0.20139	0.19338	0.22867	0.17956	0.20389	0.1545	0.20321	0.14937	0.16267	0.19902	0.24592	0.18407	0.22159	0.20405	0.23356	0.19159	0.24328	0.17463	0.24079	0.16131	0.20158	0.21363	0.23393	0.19979	0.21239	0.16662	0.19747	0.2216	0.22487	0.236	0.22874	0.18582	0.23428	0.18988	0.24229	0.17755	0.20295	0.2059	0.24527	0.17793	0.19524	0.1494	0.17144	0.1252	0.1445	0.13924	0.18498	0.11976	0.10687
0.087065	0.096734	0.10065	0.10118	0.11221	0.10453	0.097743	0.094794	0.091873	0.090985	0.099177	0.093726	0.10002	0.098097	0.098358	0.1023	0.11184	0.099342	0.10668	0.095681	0.12358	0.11076	0.10136	0.099499	0.096455	0.093271	0.10689	0.10032	0.11124	0.1001	0.12448	0.11477	0.11225	0.093929	0.12323	0.10915	0.10542	0.10809	0.11558	0.10466	0.10684	0.10412	0.10929	0.093996	0.097734	0.092971	0.093968	0.096031	0.076872	0.085505
0.086186	0.097214	0.091913	0.095058	0.098854	0.098205	0.0908	0.08711	0.092622	0.094128	0.083947	0.09527	0.095984	0.10509	0.09075	0.093174	0.08725	0.096563	0.0874	0.098548	0.097033	0.10716	0.085788	0.094903	0.081573	0.091383	0.081568	0.09122	0.087891	0.096104	0.090444	0.1073	0.087408	0.10688	0.086624	0.11092	0.095485	0.10958	0.097988	0.11727	0.10436	0.10383	0.087987	0.091882	0.085257	0.092973	0.090375	0.10495	0.080218	0.077854
0.12878	0.13301	0.16677	0.1553	0.14196	0.14657	0.14585	0.14372	0.11466	0.12035	0.1527	0.13587	0.13546	0.14715	0.13586	0.15051	0.19799	0.16116	0.15352	0.14949	0.20723	0.16073	0.18679	0.16629	0.16943	0.15343	0.14487	0.14461	0.20344	0.17218	0.21388	0.18225	0.14777	0.15038	0.16118	0.15903	0.12884	0.13377	0.14508	0.16063	0.12554	0.12693	0.14737	0.12839	0.14206	0.12679	0.10481	0.12032	0.096779	0.085323
0.11061	0.12763	0.13192	0.14841	0.12674	0.12942	0.12171	0.13985	0.11662	0.11735	0.11879	0.1299	0.12553	0.12415	0.12725	0.13866	0.13348	0.15032	0.13276	0.13648	0.14903	0.17133	0.12775	0.15772	0.13318	0.15785	0.12739	0.1364	0.13827	0.16591	0.14445	0.16937	0.11106	0.13585	0.12135	0.14385	0.12842	0.13754	0.12748	0.16677	0.12243	0.12058	0.1119	0.11925	0.10927	0.13294	0.10391	0.12225	0.097313	0.094146
0.15343	0.14068	0.15836	0.14442	0.19317	0.17103	0.12542	0.12864	0.10855	0.10571	0.16762	0.15341	0.16224	0.15121	0.16706	0.14154	0.14715	0.14729	0.14875	0.14683	0.14698	0.12203	0.15344	0.13421	0.16675	0.13072	0.14469	0.11711	0.19108	0.14792	0.20604	0.15086	0.1871	0.167	0.18818	0.17027	0.16891	0.13908	0.18821	0.1563	0.15286	0.14768	0.15769	0.13795	0.11253	0.11321	0.13342	0.13851	0.10116	0.092074
0.11678	0.13009	0.12675	0.13529	0.1507	0.16575	0.11065	0.11482	0.11013	0.10982	0.12774	0.13725	0.14649	0.15162	0.12519	0.13222	0.11226	0.133	0.11072	0.13398	0.1215	0.13425	0.11646	0.12697	0.11792	0.12254	0.11923	0.13119	0.13955	0.14678	0.13917	0.15357	0.14116	0.14509	0.12808	0.15282	0.12809	0.13737	0.13299	0.15985	0.13321	0.13376	0.12261	0.1339	0.10392	0.11976	0.11424	0.13477	0.097916	0.087746
0.1689	0.16859	0.18885	0.16741	0.22576	0.17873	0.13172	0.16713	0.11315	0.1193	0.18183	0.17042	0.20415	0.19451	0.19498	0.18546	0.17958	0.17979	0.18282	0.18	0.2105	0.18425	0.21691	0.18379	0.21156	0.18823	0.18124	0.14298	0.18637	0.17474	0.21036	0.15412	0.19594	0.172	0.18931	0.18824	0.18363	0.16864	0.19041	0.19289	0.20537	0.18929	0.17457	0.14833	0.13005	0.12218	0.16977	0.16982	0.11292	0.10361
0.14434	0.16385	0.16525	0.18832	0.18926	0.20199	0.12707	0.17201	0.10416	0.11926	0.1533	0.17098	0.17374	0.2029	0.15936	0.18557	0.15152	0.18368	0.15187	0.17921	0.15995	0.19004	0.17074	0.20384	0.16907	0.17783	0.15088	0.17337	0.16031	0.1742	0.17349	0.1691	0.15348	0.17854	0.15801	0.17892	0.1526	0.17803	0.152	0.19054	0.18837	0.18012	0.1511	0.17582	0.11509	0.13295	0.13802	0.18086	0.10392	0.098458
0.15099	0.15654	0.22276	0.19758	0.18926	0.17604	0.20128	0.20161	0.14432	0.15804	0.19808	0.16332	0.18576	0.17133	0.17975	0.17563	0.24267	0.18397	0.17265	0.15351	0.2239	0.17409	0.2416	0.18983	0.1993	0.18183	0.18413	0.16324	0.22421	0.17883	0.25596	0.19764	0.18361	0.1697	0.21403	0.18801	0.14903	0.16394	0.18697	0.19462	0.17175	0.16108	0.19218	0.16201	0.14611	0.1352	0.13714	0.15336	0.10372	0.091371
0.12762	0.15298	0.14622	0.17313	0.1543	0.15056	0.16444	0.18153	0.14675	0.15953	0.13264	0.16507	0.14767	0.14751	0.14843	0.16814	0.18021	0.22012	0.13093	0.15413	0.17927	0.21222	0.15373	0.22654	0.18243	0.23126	0.13798	0.16262	0.16451	0.21371	0.17896	0.21721	0.13022	0.16347	0.13966	0.16675	0.1416	0.15728	0.15073	0.20441	0.14344	0.13842	0.12744	0.14144	0.11715	0.14777	0.11272	0.13109	0.093859	0.087942
0.17186	0.18068	0.2353	0.19704	0.22471	0.20083	0.16714	0.19315	0.11829	0.13388	0.18551	0.16504	0.21582	0.20686	0.17875	0.19806	0.20731	0.1871	0.21811	0.19582	0.2211	0.19602	0.21864	0.1954	0.21042	0.18963	0.19786	0.17284	0.22279	0.20459	0.21822	0.21421	0.17801	0.16963	0.2074	0.16948	0.17299	0.16948	0.17895	0.20006	0.19913	0.18051	0.17722	0.16338	0.12843	0.13068	0.15842	0.16656	0.11621	0.093089
0.14853	0.18139	0.17806	0.21659	0.18055	0.21132	0.15254	0.19617	0.10958	0.12342	0.15782	0.1709	0.1664	0.18146	0.14762	0.17357	0.16068	0.20345	0.16481	0.18551	0.15736	0.20597	0.17084	0.22138	0.16198	0.19662	0.14765	0.18188	0.17497	0.21791	0.17816	0.2458	0.1359	0.17651	0.15894	0.18216	0.14251	0.16214	0.14757	0.21345	0.16238	0.16254	0.14215	0.17856	0.10821	0.15132	0.12667	0.16347	0.096403	0.099587
0.095769	0.10013	0.12363	0.12056	0.11859	0.10836	0.092336	0.099526	0.09429	0.096536	0.10756	0.10667	0.11289	0.11296	0.1019	0.10802	0.11507	0.097014	0.11229	0.10579	0.13561	0.11232	0.11974	0.11365	0.10501	0.10572	0.12086	0.10797	0.12478	0.10796	0.14341	0.11196	0.10814	0.10037	0.12597	0.10911	0.10114	0.10362	0.10588	0.10135	0.11264	0.10936	0.11899	0.10547	0.11859	0.10516	0.10722	0.10414	0.086277	0.088781
0.08904	0.10561	0.10818	0.1131	0.10443	0.10425	0.090558	0.09927	0.092995	0.096161	0.090017	0.099261	0.10603	0.1029	0.09923	0.10831	0.093044	0.10344	0.091358	0.11182	0.10334	0.13374	0.10073	0.12002	0.10011	0.11434	0.093654	0.12102	0.10196	0.10687	0.10468	0.12368	0.095051	0.10771	0.092843	0.11469	0.10078	0.10961	0.10354	0.12416	0.10523	0.10174	0.098457	0.11192	0.090043	0.1096	0.090725	0.10483	0.087856	0.085636
0.099249	0.11059	0.11202	0.11778	0.11402	0.10554	0.10576	0.11016	0.099622	0.10463	0.11222	0.11686	0.11768	0.12471	0.11212	0.11516	0.12362	0.11618	0.10621	0.11666	0.12443	0.11965	0.11956	0.1105	0.108	0.10795	0.10885	0.11208	0.1101	0.1151	0.13052	0.13388	0.12959	0.11568	0.12036	0.10751	0.12414	0.11505	0.11124	0.11283	0.11365	0.11372	0.12113	0.11336	0.11036	0.11357	0.10521	0.10749	0.093732	0.091921
0.099987	0.10319	0.10501	0.10666	0.10498	0.10125	0.097436	0.10247	0.10304	0.10565	0.10447	0.11422	0.10625	0.11501	0.11313	0.11028	0.11503	0.11606	0.11109	0.1155	0.10969	0.12106	0.10676	0.10288	0.10939	0.10703	0.10625	0.10979	0.10745	0.11872	0.10659	0.13604	0.093034	0.11262	0.097866	0.10831	0.098314	0.11042	0.097457	0.11569	0.10449	0.11126	0.10556	0.10993	0.10789	0.10594	0.096155	0.10741	0.088122	0.081532
0.13665	0.1587	0.12302	0.12065	0.12395	0.12535	0.12235	0.13252	0.14583	0.15568	0.12331	0.12332	0.11483	0.11784	0.12672	0.13629	0.13086	0.14635	0.12681	0.12193	0.11799	0.13005	0.12941	0.12731	0.14296	0.13611	0.11671	0.11876	0.12253	0.15488	0.12154	0.13571	0.12199	0.13074	0.10701	0.12296	0.15939	0.17606	0.14092	0.15095	0.11214	0.11286	0.10672	0.10521	0.10706	0.10544	0.098596	0.11934	0.084075	0.083476
0.14098	0.16505	0.11907	0.12162	0.11923	0.12546	0.12732	0.13219	0.14357	0.14639	0.12328	0.12684	0.10944	0.1125	0.13672	0.13525	0.11474	0.14156	0.12906	0.12804	0.1155	0.12619	0.13367	0.12803	0.14284	0.14183	0.11228	0.11866	0.11413	0.15458	0.10938	0.13335	0.12165	0.12233	0.10602	0.12227	0.15468	0.1668	0.14028	0.15176	0.11182	0.10884	0.10543	0.10324	0.10738	0.10673	0.10104	0.11513	0.082594	0.080158
0.1237	0.13314	0.12644	0.14255	0.1254	0.13723	0.12448	0.12679	0.13491	0.13883	0.12803	0.12936	0.11929	0.13973	0.12691	0.12564	0.17037	0.16911	0.12782	0.1272	0.17945	0.15116	0.13975	0.14501	0.15166	0.14683	0.11795	0.13039	0.1593	0.16779	0.16521	0.17568	0.13535	0.13544	0.1236	0.14031	0.1337	0.13739	0.12784	0.15134	0.11836	0.1268	0.12754	0.12188	0.12237	0.12189	0.099917	0.12731	0.091921	0.084365
0.11866	0.13054	0.11845	0.13701	0.1248	0.13596	0.12039	0.12794	0.13505	0.13762	0.12524	0.12276	0.12259	0.13422	0.12177	0.1237	0.14118	0.16528	0.12554	0.12466	0.13247	0.14741	0.125	0.13458	0.13997	0.15086	0.12023	0.12898	0.12519	0.16622	0.13236	0.16586	0.12159	0.13899	0.11027	0.13857	0.13196	0.14234	0.12208	0.1544	0.11673	0.12475	0.11226	0.11829	0.1122	0.11609	0.10414	0.12587	0.090684	0.084904
0.084207	0.086769	0.079923	0.083169	0.082221	0.078168	0.078423	0.081766	0.07512	0.075542	0.082923	0.083561	0.083185	0.082655	0.085745	0.086617	0.085495	0.077545	0.083808	0.091383	0.088519	0.086833	0.082172	0.078755	0.074193	0.078253	0.083317	0.086728	0.086309	0.084525	0.092742	0.088856	0.084462	0.08307	0.083861	0.087913	0.086402	0.089862	0.085353	0.088317	0.087388	0.08632	0.087333	0.080075	0.087165	0.092312	0.084544	0.083119	0.075019	0.080674
0.075082	0.086319	0.079962	0.082683	0.077623	0.081596	0.079475	0.077895	0.082491	0.080677	0.080666	0.09349	0.077724	0.083841	0.091722	0.090395	0.07949	0.077695	0.088421	0.094974	0.077325	0.086795	0.078777	0.081996	0.078443	0.077288	0.078873	0.09677	0.082986	0.079648	0.080239	0.089553	0.07519	0.083215	0.074652	0.079592	0.086387	0.094815	0.080458	0.08306	0.081032	0.08371	0.075977	0.081425	0.083284	0.088479	0.080704	0.086768	0.085325	0.079214
0.08432	0.086706	0.090475	0.092947	0.090603	0.084407	0.081051	0.090145	0.082853	0.083744	0.090496	0.086968	0.086319	0.090518	0.093487	0.098997	0.086899	0.084419	0.087004	0.089623	0.090053	0.085617	0.095309	0.09241	0.08403	0.086505	0.082331	0.082465	0.088531	0.080439	0.088949	0.088554	0.095723	0.086486	0.088816	0.082732	0.099916	0.087811	0.090714	0.090849	0.096382	0.092737	0.086605	0.080815	0.08242	0.079071	0.082168	0.086699	0.076724	0.075121
0.077563	0.089172	0.087786	0.093655	0.083728	0.07946	0.076937	0.085239	0.077195	0.081474	0.084036	0.09001	0.092312	0.099355	0.08886	0.097374	0.077332	0.080444	0.089642	0.093084	0.08165	0.090675	0.089243	0.090871	0.080347	0.087856	0.079765	0.087894	0.082528	0.081967	0.079561	0.086077	0.083982	0.088454	0.078108	0.080724	0.087487	0.093285	0.082418	0.090794	0.09386	0.091656	0.076057	0.07943	0.075097	0.081121	0.08038	0.07952	0.076504	0.070455
0.10039	0.12223	0.14368	0.14346	0.12943	0.11752	0.11202	0.13004	0.099895	0.10724	0.11572	0.11311	0.13349	0.13964	0.13647	0.15469	0.11465	0.11456	0.13354	0.1239	0.12157	0.11395	0.13571	0.11799	0.12234	0.13265	0.10095	0.10752	0.10982	0.11945	0.12387	0.13262	0.12807	0.12597	0.11912	0.11382	0.13207	0.13061	0.12165	0.1197	0.14415	0.14348	0.11327	0.10416	0.10365	0.09851	0.10383	0.11897	0.089861	0.083311
0.10099	0.11035	0.13043	0.14767	0.10891	0.10771	0.10061	0.11449	0.10168	0.10932	0.10447	0.11652	0.12273	0.13765	0.11608	0.13521	0.11267	0.1147	0.11389	0.12099	0.10664	0.10983	0.12507	0.1227	0.11843	0.12852	0.095844	0.11384	0.10337	0.11816	0.10952	0.13356	0.10931	0.11749	0.10606	0.10898	0.10584	0.11705	0.10773	0.11307	0.12147	0.13479	0.10023	0.10993	0.1015	0.094019	0.088732	0.11427	0.084364	0.080319
0.087929	0.092039	0.09234	0.093399	0.095451	0.087661	0.089027	0.085868	0.091173	0.089254	0.087847	0.085259	0.093493	0.097007	0.094155	0.09995	0.080632	0.088601	0.092059	0.0904	0.086533	0.094933	0.092999	0.086082	0.08844	0.092244	0.077897	0.081785	0.085251	0.083952	0.083139	0.090244	0.088431	0.095472	0.086079	0.095812	0.10055	0.099695	0.093181	0.093294	0.090704	0.092587	0.089494	0.088985	0.086622	0.085956	0.09159	0.089668	0.081593	0.07973
0.084216	0.088897	0.08507	0.088633	0.078717	0.086599	0.079604	0.086643	0.085702	0.085741	0.079507	0.082411	0.085609	0.093084	0.087934	0.091449	0.075911	0.079563	0.082599	0.088472	0.085819	0.085891	0.083132	0.086377	0.079866	0.082758	0.077669	0.088627	0.075278	0.085629	0.079469	0.080968	0.077728	0.085464	0.077586	0.089466	0.08839	0.09362	0.089781	0.090376	0.094471	0.097669	0.078748	0.089069	0.086775	0.081502	0.080388	0.091434	0.085749	0.080464
0.067294	0.07363	0.070735	0.068669	0.070991	0.068362	0.07063	0.075139	0.071225	0.074771	0.069368	0.071247	0.073085	0.071632	0.073303	0.07225	0.073477	0.067236	0.073213	0.072032	0.071711	0.070697	0.071597	0.06667	0.067566	0.070069	0.077361	0.074338	0.073935	0.070054	0.071801	0.072324	0.073756	0.068008	0.070074	0.071353	0.070895	0.07266	0.073211	0.067903	0.076679	0.067315	0.076044	0.072055	0.081467	0.082191	0.077839	0.080154	0.079349	0.082738
0.069358	0.074778	0.07228	0.074268	0.07073	0.07126	0.07441	0.071219	0.07415	0.072563	0.077613	0.07582	0.077113	0.078955	0.077544	0.077612	0.072914	0.070027	0.072951	0.077177	0.074131	0.078774	0.075241	0.070977	0.071496	0.076298	0.073356	0.076717	0.073645	0.072767	0.074009	0.078366	0.066997	0.072456	0.06812	0.082233	0.073681	0.07689	0.076242	0.075475	0.07803	0.079344	0.076918	0.080649	0.086721	0.084718	0.086866	0.091933	0.091499	0.080296
0.099295	0.11343	0.13318	0.12985	0.11443	0.11437	0.099549	0.10676	0.10699	0.10947	0.11195	0.1112	0.12046	0.12556	0.10533	0.11757	0.11129	0.10159	0.10719	0.099451	0.10388	0.098032	0.12752	0.10959	0.10957	0.1036	0.099993	0.095739	0.10051	0.10498	0.10234	0.099545	0.10856	0.10352	0.10763	0.099185	0.11594	0.121	0.11158	0.11109	0.12615	0.13258	0.096396	0.10102	0.094388	0.089039	0.094609	0.10367	0.082568	0.085034
0.092082	0.10574	0.11929	0.12354	0.096418	0.096655	0.09293	0.09441	0.099295	0.099666	0.097303	0.10356	0.10688	0.11561	0.10058	0.11381	0.097588	0.097973	0.1016	0.10253	0.094046	0.098349	0.11326	0.10612	0.10805	0.10874	0.088793	0.095151	0.094544	0.10091	0.094588	0.10099	0.094821	0.099786	0.091776	0.095004	0.10037	0.10871	0.10028	0.10188	0.10748	0.12224	0.083442	0.09661	0.082956	0.087604	0.085018	0.094669	0.079414	0.082153
0.20911	0.1781	0.20789	0.16745	0.26929	0.22467	0.17559	0.18178	0.17572	0.17566	0.22866	0.18387	0.20833	0.18526	0.18491	0.15451	0.23149	0.19705	0.1784	0.16086	0.16893	0.15261	0.22445	0.18384	0.19843	0.14588	0.19493	0.15919	0.2649	0.19072	0.26018	0.17381	0.2753	0.20091	0.27337	0.20989	0.2028	0.18863	0.24537	0.19123	0.18144	0.1676	0.19021	0.17038	0.11858	0.11585	0.15833	0.16304	0.10539	0.092152
0.17099	0.19759	0.20153	0.21291	0.25143	0.2765	0.18063	0.19489	0.19836	0.21543	0.20361	0.22601	0.21512	0.23567	0.1654	0.17766	0.19423	0.25903	0.16178	0.19095	0.15677	0.18646	0.19042	0.21153	0.17156	0.17892	0.17215	0.18175	0.20824	0.23749	0.21104	0.22374	0.2201	0.24795	0.21124	0.23971	0.1784	0.22436	0.18177	0.24191	0.18506	0.17398	0.17547	0.2073	0.11461	0.13254	0.15818	0.19076	0.099467	0.090255
0.19848	0.18074	0.22882	0.19016	0.29607	0.24402	0.19739	0.20752	0.19276	0.20479	0.22402	0.1757	0.23676	0.226	0.18035	0.16285	0.26035	0.19441	0.16825	0.15165	0.19151	0.1583	0.21217	0.15969	0.20363	0.15707	0.18758	0.15108	0.25164	0.20655	0.2557	0.19629	0.25957	0.19086	0.26614	0.19677	0.20043	0.22018	0.21584	0.22525	0.21499	0.19545	0.20089	0.18548	0.12001	0.11544	0.17258	0.19325	0.10886	0.09814
0.15139	0.18631	0.16231	0.17129	0.19794	0.20073	0.15485	0.17821	0.17108	0.18772	0.16089	0.17431	0.17099	0.18493	0.15715	0.16753	0.16149	0.23086	0.14414	0.16021	0.13577	0.15625	0.15205	0.16217	0.14738	0.15279	0.13914	0.14551	0.177	0.22415	0.15023	0.19449	0.17995	0.21529	0.1722	0.20295	0.17456	0.20566	0.15646	0.22718	0.16681	0.15668	0.14511	0.15288	0.10012	0.11441	0.13284	0.15452	0.097	0.090934
0.14386	0.15316	0.17876	0.17239	0.15062	0.14388	0.20036	0.20673	0.1615	0.16007	0.1445	0.13644	0.13784	0.13602	0.19077	0.1951	0.16494	0.16379	0.17002	0.16062	0.20375	0.16466	0.20819	0.19436	0.25639	0.2278	0.14981	0.13625	0.16812	0.16536	0.17716	0.164	0.13442	0.15121	0.14317	0.16238	0.17025	0.1699	0.172	0.18598	0.1533	0.13218	0.12978	0.11984	0.11355	0.10967	0.13066	0.13924	0.098432	0.095543
0.14129	0.17303	0.14729	0.15638	0.14911	0.1388	0.17953	0.2228	0.17057	0.17172	0.12629	0.13808	0.13608	0.13452	0.17628	0.20442	0.13155	0.177	0.14903	0.17118	0.16726	0.18305	0.16684	0.19446	0.22085	0.23146	0.13572	0.14666	0.14136	0.17675	0.14428	0.16891	0.13377	0.1553	0.12934	0.16244	0.17336	0.18489	0.16961	0.20343	0.14679	0.13059	0.11813	0.11514	0.11055	0.10822	0.12518	0.14079	0.10102	0.094373
0.14738	0.15262	0.1951	0.19005	0.16152	0.14977	0.21279	0.21153	0.14007	0.15237	0.17758	0.16158	0.15084	0.15235	0.18885	0.18205	0.19584	0.18137	0.18588	0.17064	0.19913	0.17387	0.22286	0.19745	0.26151	0.21378	0.15724	0.14199	0.20658	0.18394	0.21601	0.17454	0.15089	0.16154	0.16517	0.17937	0.16301	0.16442	0.17858	0.18871	0.15139	0.14117	0.1472	0.13595	0.12405	0.11475	0.13531	0.14391	0.1026	0.091793
0.14347	0.16598	0.17097	0.20619	0.17521	0.15591	0.17418	0.20824	0.13617	0.1518	0.15329	0.19053	0.15243	0.15136	0.18495	0.2213	0.15419	0.21186	0.16889	0.19777	0.17962	0.2109	0.18261	0.23671	0.23452	0.27027	0.1502	0.17595	0.17522	0.20747	0.17239	0.18497	0.13907	0.17287	0.14501	0.18071	0.16673	0.17634	0.16544	0.20338	0.16182	0.14365	0.14592	0.13415	0.11498	0.12197	0.14194	0.15401	0.10665	0.096965
0.16075	0.16839	0.18077	0.1693	0.16334	0.15253	0.19212	0.20638	0.15979	0.16421	0.16534	0.16244	0.15516	0.16457	0.17344	0.18373	0.20667	0.20516	0.17106	0.16311	0.22584	0.18877	0.19037	0.19269	0.25747	0.20735	0.14941	0.14133	0.2084	0.19117	0.2077	0.19217	0.1501	0.17257	0.15435	0.17673	0.16356	0.18128	0.18005	0.20887	0.16327	0.15495	0.14236	0.13805	0.12757	0.11527	0.13478	0.1459	0.10051	0.095262
0.14768	0.17282	0.15734	0.16508	0.168	0.14646	0.17656	0.21388	0.15885	0.16797	0.13567	0.15003	0.14621	0.1448	0.15708	0.17437	0.14908	0.18989	0.14409	0.15323	0.16936	0.19512	0.15914	0.19165	0.20489	0.21461	0.13388	0.1428	0.14451	0.19993	0.13367	0.18094	0.13051	0.15345	0.12476	0.15163	0.15007	0.17514	0.1506	0.21196	0.15971	0.14481	0.12848	0.12966	0.10981	0.11569	0.13279	0.14893	0.10046	0.096079
0.1506	0.17718	0.1354	0.13946	0.1353	0.12861	0.20168	0.20485	0.18078	0.17378	0.11677	0.12132	0.11932	0.12206	0.16814	0.16756	0.12416	0.13488	0.13955	0.14253	0.15553	0.14368	0.15652	0.14285	0.18453	0.1655	0.1224	0.12166	0.13001	0.13423	0.13334	0.14551	0.13283	0.13628	0.12555	0.13749	0.16634	0.17911	0.1604	0.17203	0.12921	0.12346	0.11412	0.11007	0.1069	0.1033	0.12182	0.12391	0.097654	0.095128
0.14297	0.1663	0.12422	0.1323	0.13186	0.12513	0.17715	0.20215	0.17243	0.1846	0.11819	0.11994	0.12039	0.12277	0.15263	0.16012	0.1169	0.13038	0.1303	0.14028	0.13894	0.14734	0.13606	0.14597	0.16071	0.15894	0.11488	0.12217	0.12694	0.13182	0.11892	0.13415	0.12867	0.13094	0.11872	0.13603	0.15068	0.16724	0.15121	0.1706	0.1248	0.11769	0.11136	0.10568	0.10314	0.10738	0.11105	0.12744	0.097478	0.089809
0.1491	0.15455	0.17712	0.178	0.14679	0.14992	0.19698	0.19429	0.15938	0.16102	0.16959	0.15961	0.14241	0.1563	0.15416	0.16882	0.21813	0.20234	0.16836	0.16157	0.24064	0.18997	0.20496	0.19707	0.25526	0.22562	0.15607	0.15271	0.20099	0.19723	0.20431	0.18541	0.13728	0.15777	0.15223	0.15675	0.15553	0.16048	0.15964	0.18185	0.14949	0.14164	0.13021	0.12911	0.12778	0.11604	0.12599	0.14068	0.091643	0.088857
0.13699	0.1597	0.16996	0.20696	0.17079	0.15855	0.17998	0.20539	0.17446	0.18143	0.15183	0.19125	0.16284	0.15237	0.16082	0.19399	0.19728	0.26404	0.16313	0.18847	0.20149	0.2608	0.18887	0.26758	0.22084	0.28781	0.15926	0.19936	0.17163	0.22541	0.16711	0.22008	0.13072	0.17602	0.13226	0.16428	0.15724	0.17944	0.14613	0.20686	0.17172	0.15329	0.12996	0.1474	0.12058	0.15011	0.12613	0.13717	0.096106	0.092479
0.13101	0.1604	0.23173	0.20389	0.18505	0.16606	0.18819	0.19116	0.12896	0.14611	0.17274	0.15664	0.19227	0.18911	0.16904	0.17066	0.20581	0.189	0.18248	0.16428	0.19637	0.16965	0.24095	0.18274	0.22124	0.19434	0.16236	0.15461	0.20895	0.19845	0.21404	0.19884	0.15165	0.16105	0.17514	0.16309	0.14635	0.17588	0.14993	0.17579	0.19136	0.18101	0.15796	0.14726	0.12437	0.12128	0.12942	0.1459	0.10835	0.094654
0.12972	0.16187	0.18956	0.24798	0.17892	0.19435	0.16437	0.18657	0.14387	0.16	0.1347	0.15594	0.18878	0.22072	0.15132	0.18372	0.15436	0.18923	0.15282	0.17085	0.16327	0.16968	0.19137	0.1984	0.18682	0.22062	0.13617	0.15995	0.1481	0.17633	0.14681	0.17667	0.13132	0.15201	0.13648	0.15243	0.1577	0.18075	0.16055	0.18669	0.18608	0.20297	0.13342	0.1499	0.10602	0.11343	0.12725	0.16453	0.10253	0.098883
0.19176	0.21505	0.23881	0.19594	0.2219	0.215	0.20065	0.21872	0.12593	0.13339	0.20187	0.18013	0.21317	0.21999	0.18617	0.20814	0.24154	0.23703	0.24442	0.20618	0.25878	0.2117	0.26434	0.20936	0.2732	0.2221	0.19594	0.16878	0.25769	0.24477	0.2441	0.25256	0.22361	0.1977	0.21775	0.19906	0.18977	0.19616	0.19632	0.23381	0.18642	0.17799	0.17032	0.15768	0.12757	0.1295	0.14615	0.16881	0.10722	0.093099
0.16679	0.21934	0.19672	0.27408	0.1789	0.22431	0.16549	0.24659	0.12519	0.12675	0.1755	0.19999	0.18734	0.21601	0.1669	0.23879	0.17599	0.27463	0.19815	0.23768	0.17743	0.24349	0.20453	0.29362	0.19132	0.27842	0.1705	0.2101	0.20495	0.27865	0.20984	0.29881	0.17404	0.22248	0.17018	0.21704	0.16867	0.18477	0.17087	0.24898	0.17161	0.17069	0.15637	0.17595	0.11821	0.13813	0.12514	0.16124	0.099414	0.092087
0.17279	0.16315	0.19632	0.18681	0.15705	0.1539	0.18079	0.20422	0.16009	0.14532	0.17867	0.17105	0.15104	0.15946	0.20576	0.19715	0.20559	0.19736	0.16484	0.1644	0.24883	0.20529	0.21506	0.21046	0.24363	0.22334	0.14462	0.14952	0.26001	0.18898	0.25491	0.20538	0.1786	0.18203	0.18552	0.20849	0.17113	0.16808	0.23004	0.21263	0.15697	0.14941	0.15458	0.14092	0.14495	0.12334	0.13114	0.14415	0.10024	0.091365
0.1556	0.18376	0.18207	0.21475	0.17904	0.16197	0.16729	0.22291	0.15493	0.16194	0.1794	0.21558	0.16653	0.15701	0.18923	0.21454	0.18454	0.24671	0.16802	0.19877	0.19429	0.25959	0.19075	0.25512	0.21948	0.26983	0.15051	0.18679	0.19532	0.23943	0.19449	0.26082	0.15453	0.22224	0.15241	0.21878	0.15538	0.17394	0.18387	0.27595	0.17491	0.15501	0.14783	0.15287	0.1253	0.13362	0.14304	0.15174	0.10426	0.096492
0.18758	0.19589	0.25736	0.23169	0.29878	0.25774	0.23004	0.22925	0.17	0.17697	0.22973	0.18904	0.26423	0.25298	0.20416	0.18715	0.23096	0.21437	0.21277	0.18469	0.24307	0.20406	0.25994	0.19851	0.22498	0.19414	0.22563	0.18181	0.20587	0.2022	0.21858	0.21555	0.2506	0.18807	0.23867	0.19958	0.19463	0.20518	0.23371	0.24645	0.22363	0.2207	0.19277	0.19821	0.1333	0.12745	0.18653	0.2129	0.11449	0.10304
0.17189	0.23199	0.24377	0.28696	0.2458	0.27831	0.19763	0.25001	0.16312	0.19175	0.2217	0.2483	0.23713	0.26617	0.20619	0.21491	0.19818	0.24428	0.19645	0.2411	0.20847	0.23665	0.21963	0.27118	0.19232	0.23102	0.19346	0.23593	0.17118	0.19912	0.18687	0.23006	0.20793	0.25252	0.18904	0.22383	0.20241	0.22316	0.20759	0.2875	0.21944	0.21831	0.18977	0.22421	0.13904	0.15833	0.17303	0.20687	0.12086	0.11629
0.19469	0.2007	0.25296	0.23034	0.2521	0.21746	0.18993	0.21889	0.14081	0.16663	0.25359	0.23122	0.22318	0.21054	0.26734	0.25386	0.22781	0.21685	0.25065	0.24648	0.2212	0.20323	0.29875	0.23746	0.27645	0.23624	0.22085	0.18734	0.20312	0.19922	0.23752	0.21526	0.23979	0.24027	0.23787	0.23126	0.20255	0.19536	0.20566	0.22264	0.21182	0.21443	0.1911	0.17032	0.13714	0.14081	0.16799	0.19079	0.1264	0.10332
0.17811	0.21867	0.20932	0.28116	0.19569	0.23149	0.17378	0.2459	0.15397	0.17644	0.20721	0.2459	0.20531	0.23148	0.21215	0.2719	0.19821	0.26268	0.21274	0.27094	0.18422	0.21896	0.21906	0.27751	0.21	0.26432	0.18715	0.21709	0.18002	0.20986	0.20636	0.23249	0.19238	0.24129	0.19233	0.23259	0.19386	0.23279	0.19123	0.23813	0.21656	0.23006	0.17342	0.18292	0.12472	0.13558	0.14469	0.2013	0.12104	0.10597
0.20176	0.20612	0.1493	0.16417	0.14902	0.14521	0.18478	0.22665	0.16535	0.1578	0.1585	0.16206	0.15549	0.16323	0.21785	0.23228	0.15512	0.17865	0.16311	0.18848	0.19199	0.1761	0.18596	0.18195	0.19383	0.19916	0.12995	0.13548	0.18505	0.17992	0.18163	0.19663	0.18819	0.20555	0.17965	0.21711	0.19661	0.19084	0.24171	0.22892	0.16157	0.16457	0.13801	0.1347	0.12038	0.11824	0.12383	0.14437	0.1068	0.091798
0.19246	0.22374	0.16755	0.16567	0.16056	0.14199	0.18137	0.24387	0.16343	0.17116	0.15191	0.17302	0.16222	0.16819	0.20831	0.23749	0.14036	0.18804	0.16721	0.20118	0.17891	0.19522	0.18661	0.19043	0.1989	0.21826	0.12977	0.13778	0.1695	0.19188	0.16125	0.20274	0.16077	0.20122	0.15446	0.21715	0.1876	0.21438	0.22056	0.24887	0.16604	0.16395	0.14115	0.13631	0.11555	0.12158	0.12623	0.15051	0.11065	0.094266
0.1422	0.17557	0.21961	0.20022	0.22491	0.19067	0.23442	0.23781	0.1397	0.15322	0.16709	0.16265	0.23325	0.22277	0.1987	0.20499	0.16708	0.16374	0.18211	0.16761	0.18276	0.19103	0.1931	0.18122	0.19005	0.19343	0.15142	0.15432	0.15879	0.17553	0.1621	0.17727	0.15309	0.14861	0.15634	0.15327	0.15624	0.18738	0.14981	0.19224	0.23573	0.21103	0.14725	0.13262	0.11908	0.11624	0.15638	0.18308	0.11332	0.10298
0.14028	0.1659	0.20182	0.22464	0.205	0.21067	0.21245	0.25883	0.14193	0.15958	0.16013	0.18424	0.22242	0.23764	0.17714	0.20765	0.15206	0.18237	0.16444	0.1915	0.18232	0.20696	0.18469	0.21062	0.18442	0.21943	0.15122	0.16726	0.15329	0.17905	0.1571	0.17373	0.14645	0.16206	0.14658	0.1525	0.16834	0.18735	0.16856	0.19621	0.22636	0.22596	0.15728	0.14835	0.11933	0.12026	0.15118	0.18315	0.11434	0.10662
0.16473	0.17296	0.18447	0.17585	0.15083	0.1445	0.16919	0.19538	0.16931	0.17202	0.16038	0.15418	0.15217	0.14937	0.20822	0.20025	0.14274	0.15161	0.1818	0.17336	0.17057	0.1549	0.21422	0.18337	0.2026	0.19182	0.15956	0.13483	0.15955	0.15652	0.16074	0.17203	0.14462	0.15718	0.14229	0.16978	0.18337	0.18308	0.18841	0.18936	0.1478	0.13788	0.13277	0.11989	0.11417	0.12002	0.11776	0.13689	0.099558	0.089967
0.16345	0.19001	0.17702	0.19908	0.15402	0.14991	0.16587	0.20432	0.18172	0.19218	0.15167	0.17789	0.15136	0.1625	0.20912	0.22704	0.14037	0.17282	0.18224	0.20654	0.18034	0.18844	0.20422	0.21761	0.20062	0.21663	0.15259	0.15735	0.15654	0.16467	0.16001	0.16503	0.13503	0.16724	0.14196	0.17848	0.18278	0.19615	0.19189	0.20843	0.14985	0.15176	0.13217	0.12392	0.11409	0.11531	0.13704	0.14432	0.10667	0.093858
0.13562	0.14892	0.18762	0.1722	0.17327	0.16332	0.14432	0.1556	0.12511	0.13242	0.14891	0.14421	0.17197	0.17091	0.17312	0.16681	0.1631	0.15928	0.1767	0.1565	0.14662	0.1495	0.15971	0.15356	0.15704	0.16288	0.14966	0.13862	0.14441	0.1559	0.13876	0.14117	0.13476	0.13965	0.13668	0.13663	0.14138	0.16623	0.13807	0.146	0.20046	0.19151	0.13753	0.12894	0.11069	0.10377	0.12252	0.15124	0.096444	0.086121
0.12948	0.15204	0.16754	0.17958	0.14693	0.15651	0.14076	0.15248	0.12548	0.12869	0.13967	0.15586	0.15187	0.16642	0.15338	0.15947	0.13269	0.15855	0.15555	0.16457	0.14235	0.15388	0.14713	0.1551	0.14489	0.16114	0.14336	0.15232	0.14182	0.15251	0.13717	0.14419	0.12571	0.12538	0.12599	0.1261	0.14845	0.15868	0.14031	0.13969	0.17622	0.1754	0.13497	0.12743	0.1118	0.10691	0.11516	0.14	0.10134	0.085757
0.17164	0.18349	0.22099	0.22606	0.18799	0.17311	0.15049	0.19207	0.13479	0.15414	0.19428	0.19423	0.19376	0.19042	0.27103	0.27339	0.18307	0.21089	0.21901	0.22763	0.18305	0.18148	0.23923	0.2307	0.23626	0.23395	0.16097	0.16791	0.19142	0.186	0.19762	0.191	0.1874	0.22412	0.18821	0.22078	0.18259	0.17868	0.18727	0.19133	0.20108	0.19368	0.16837	0.14978	0.13497	0.12636	0.15678	0.17258	0.11645	0.10164
0.16324	0.18424	0.20142	0.23187	0.16595	0.17688	0.14171	0.19887	0.13698	0.15024	0.17945	0.19207	0.17282	0.19806	0.24157	0.2876	0.17205	0.21568	0.19927	0.22748	0.17864	0.18896	0.21063	0.22248	0.2066	0.24405	0.14661	0.17021	0.16612	0.18671	0.17468	0.19114	0.16694	0.21371	0.18	0.21029	0.16719	0.17462	0.16959	0.19204	0.1931	0.2025	0.15317	0.14473	0.13777	0.12489	0.13909	0.18133	0.11236	0.097523
0.14877	0.16339	0.1184	0.12461	0.11973	0.12433	0.15689	0.15342	0.17743	0.18714	0.13096	0.13294	0.11398	0.12727	0.1298	0.12007	0.1233	0.13482	0.13316	0.11811	0.12247	0.12529	0.11484	0.11334	0.13232	0.1227	0.11168	0.12078	0.13224	0.13456	0.118	0.12931	0.1288	0.12738	0.11052	0.13262	0.13747	0.14059	0.13503	0.13655	0.11771	0.11703	0.11129	0.12027	0.11944	0.12453	0.1121	0.11627	0.095671	0.090352
0.14973	0.16583	0.12085	0.12501	0.12173	0.12389	0.15487	0.15658	0.18868	0.19508	0.1332	0.13481	0.11367	0.12492	0.1322	0.12197	0.13173	0.13487	0.1293	0.12199	0.11959	0.12435	0.11934	0.11904	0.13101	0.12726	0.11436	0.12537	0.13466	0.13877	0.11978	0.12934	0.13092	0.12909	0.1143	0.13427	0.1349	0.14373	0.13423	0.13998	0.11744	0.11823	0.11223	0.11969	0.1174	0.12676	0.11365	0.1211	0.094822	0.089263
0.16984	0.17411	0.12696	0.12452	0.13714	0.12863	0.1611	0.17301	0.16438	0.16467	0.13411	0.13296	0.13929	0.14827	0.1522	0.15287	0.12281	0.12946	0.13088	0.13383	0.13769	0.12769	0.12271	0.11627	0.13874	0.13762	0.11173	0.11008	0.14398	0.13515	0.12268	0.13244	0.15524	0.14501	0.13504	0.13439	0.16272	0.16321	0.16563	0.16671	0.13659	0.13665	0.12991	0.12859	0.11565	0.10886	0.11678	0.12715	0.097893	0.08853
0.16263	0.17739	0.13251	0.12981	0.13632	0.1349	0.15242	0.17181	0.16635	0.17638	0.13589	0.13379	0.13737	0.14746	0.14912	0.15525	0.11759	0.13449	0.13091	0.13794	0.13013	0.13205	0.1215	0.12332	0.13188	0.13882	0.10981	0.1075	0.13449	0.14947	0.11252	0.13573	0.14099	0.14646	0.12028	0.14583	0.15642	0.16652	0.15998	0.17779	0.13728	0.13595	0.12412	0.12444	0.1147	0.10954	0.11545	0.1329	0.10283	0.090626
0.14881	0.17364	0.1188	0.12422	0.13759	0.13275	0.17824	0.17485	0.17371	0.16916	0.12982	0.1322	0.12797	0.13947	0.14707	0.13621	0.13085	0.14025	0.13297	0.1266	0.15819	0.14911	0.12338	0.13213	0.16625	0.14468	0.11405	0.11606	0.13826	0.13636	0.12626	0.14691	0.12815	0.12966	0.11487	0.1362	0.13934	0.15118	0.13702	0.15937	0.13105	0.12932	0.11906	0.12074	0.11773	0.11836	0.11709	0.13236	0.092008	0.093463
0.15275	0.17421	0.12516	0.13046	0.13921	0.13843	0.16396	0.18149	0.18199	0.18865	0.13207	0.13892	0.12759	0.13587	0.14391	0.14176	0.12795	0.14732	0.13277	0.13167	0.14276	0.15419	0.12704	0.13936	0.14977	0.15524	0.1183	0.12794	0.1316	0.14522	0.12152	0.14963	0.13549	0.13193	0.11782	0.13848	0.13891	0.15511	0.13345	0.16622	0.13571	0.13672	0.11871	0.12438	0.11875	0.12215	0.11922	0.13825	0.097136	0.093556
0.14512	0.16347	0.13068	0.13048	0.13051	0.13071	0.17293	0.16402	0.19096	0.19335	0.13269	0.12517	0.12456	0.13117	0.14227	0.14375	0.12687	0.13175	0.14219	0.13201	0.13241	0.1252	0.13022	0.12406	0.13442	0.12888	0.11535	0.12095	0.12803	0.12814	0.12337	0.12317	0.14069	0.12275	0.12056	0.12451	0.14795	0.14838	0.1334	0.12897	0.12002	0.12003	0.11871	0.12076	0.11214	0.1169	0.11327	0.12125	0.099408	0.093876
0.1432	0.16124	0.12924	0.12675	0.13319	0.12903	0.16314	0.16457	0.18671	0.19789	0.13667	0.12943	0.12302	0.12388	0.14073	0.13821	0.12573	0.12737	0.13287	0.12655	0.12909	0.1263	0.12574	0.12317	0.12937	0.12649	0.11199	0.12076	0.1231	0.1264	0.12055	0.11997	0.13555	0.1284	0.12097	0.1243	0.14485	0.14716	0.13518	0.13505	0.12017	0.11663	0.12174	0.11866	0.11536	0.11555	0.11209	0.12239	0.09667	0.095973
0.13047	0.13335	0.11049	0.10794	0.11015	0.10064	0.13214	0.14385	0.14998	0.14395	0.11772	0.11427	0.10826	0.10559	0.12864	0.13239	0.11656	0.10466	0.12081	0.11968	0.12269	0.11637	0.11771	0.11751	0.11198	0.11979	0.10082	0.10994	0.12165	0.11059	0.12004	0.1147	0.13003	0.10879	0.11683	0.11426	0.13299	0.12339	0.13403	0.12846	0.10366	0.10121	0.10332	0.098416	0.092639	0.099898	0.10225	0.10268	0.08454	0.082589
0.12349	0.1369	0.10423	0.10539	0.10522	0.10357	0.12351	0.14784	0.1355	0.14354	0.11038	0.11394	0.11057	0.1067	0.1209	0.13404	0.10166	0.11271	0.1115	0.116	0.10816	0.11836	0.11441	0.11552	0.11329	0.11945	0.098607	0.10669	0.10694	0.11464	0.096906	0.11954	0.11282	0.10966	0.098852	0.11784	0.12468	0.12932	0.11736	0.13807	0.10765	0.1036	0.093937	0.096466	0.091677	0.095176	0.10127	0.10078	0.087853	0.084111
0.13747	0.14994	0.13832	0.13575	0.16614	0.15935	0.11966	0.14834	0.10962	0.11413	0.14654	0.14846	0.15323	0.15405	0.14996	0.14835	0.14803	0.13833	0.14151	0.13711	0.15397	0.14038	0.13949	0.13093	0.13858	0.1272	0.12752	0.12341	0.14814	0.13251	0.15362	0.13052	0.15642	0.14643	0.15444	0.1359	0.15865	0.16665	0.15614	0.1537	0.13971	0.13674	0.13534	0.12943	0.11059	0.11599	0.12034	0.12632	0.096123	0.0954
0.11132	0.1412	0.12539	0.11698	0.13195	0.13802	0.10418	0.13429	0.11594	0.12096	0.12955	0.14336	0.1294	0.1391	0.12442	0.13946	0.11776	0.12434	0.12537	0.12415	0.12256	0.12774	0.11472	0.12407	0.11186	0.11841	0.11606	0.1254	0.11007	0.11851	0.10843	0.11584	0.12123	0.13743	0.11299	0.125	0.14009	0.16563	0.1224	0.13761	0.12195	0.12311	0.1142	0.1176	0.10498	0.11558	0.10648	0.11827	0.10067	0.096316
0.17822	0.17224	0.19066	0.19948	0.15877	0.16675	0.14617	0.1695	0.14158	0.15567	0.21529	0.20966	0.18184	0.19392	0.21768	0.22197	0.18298	0.1767	0.1872	0.19519	0.1799	0.15748	0.20652	0.17941	0.17388	0.18915	0.15883	0.15942	0.17802	0.15475	0.18818	0.16678	0.19275	0.20482	0.1924	0.18453	0.18729	0.18657	0.18537	0.16899	0.16438	0.17315	0.16604	0.15958	0.12433	0.12556	0.12569	0.14315	0.11541	0.095396
0.15839	0.18143	0.17569	0.20075	0.15357	0.16671	0.13987	0.15829	0.13185	0.16167	0.1927	0.21993	0.16966	0.1922	0.21481	0.23278	0.16033	0.18999	0.18925	0.20447	0.16811	0.17598	0.19048	0.19851	0.18101	0.20105	0.15113	0.17214	0.15442	0.16761	0.17009	0.17711	0.1673	0.21682	0.15284	0.19874	0.18766	0.18218	0.17297	0.18139	0.15945	0.17179	0.14732	0.16192	0.12303	0.13917	0.13723	0.157	0.11852	0.10361
0.14142	0.14264	0.13533	0.13216	0.12069	0.11692	0.13146	0.15463	0.1309	0.13314	0.13491	0.14015	0.13359	0.13588	0.16795	0.16978	0.13293	0.13558	0.14492	0.15622	0.15689	0.14789	0.16434	0.14762	0.13824	0.14707	0.12892	0.11852	0.15092	0.13223	0.16307	0.1636	0.15707	0.15994	0.16759	0.16934	0.17069	0.15003	0.18593	0.16087	0.12151	0.12427	0.13265	0.11614	0.10746	0.11142	0.10916	0.1174	0.096324	0.087246
0.14613	0.15965	0.13509	0.13985	0.12095	0.1268	0.13332	0.16069	0.13236	0.1437	0.14183	0.14507	0.1453	0.14679	0.183	0.19103	0.12168	0.14714	0.15003	0.16961	0.14689	0.16374	0.15921	0.16406	0.14521	0.16366	0.12197	0.12835	0.14306	0.15707	0.14776	0.17766	0.13567	0.17315	0.14374	0.18417	0.15747	0.16811	0.17279	0.18326	0.12884	0.14037	0.12249	0.12094	0.10338	0.11643	0.1144	0.12404	0.10626	0.094674
0.12916	0.12927	0.11111	0.10888	0.11085	0.10499	0.1208	0.1354	0.13898	0.13928	0.10757	0.11313	0.11744	0.12513	0.12242	0.13315	0.12259	0.11242	0.11759	0.11604	0.14559	0.12505	0.12301	0.11569	0.12399	0.1307	0.099818	0.09486	0.14355	0.121	0.151	0.13247	0.14372	0.11672	0.1255	0.12892	0.14961	0.12484	0.15966	0.14401	0.11334	0.11848	0.11558	0.1048	0.10637	0.10142	0.099606	0.10732	0.091006	0.081552
0.12762	0.13966	0.10224	0.10468	0.10669	0.11014	0.1203	0.13625	0.13714	0.13721	0.10991	0.11588	0.10838	0.11564	0.11856	0.12758	0.1058	0.11326	0.10999	0.1153	0.11548	0.11993	0.11151	0.11359	0.11781	0.12649	0.099095	0.10041	0.11157	0.12272	0.10781	0.12113	0.11645	0.11811	0.10168	0.12572	0.12306	0.12825	0.12542	0.14609	0.10591	0.1065	0.10128	0.10585	0.097802	0.10258	0.10075	0.10492	0.088517	0.087534
0.18979	0.20527	0.1674	0.16988	0.13952	0.14589	0.16834	0.20764	0.16677	0.18149	0.17255	0.18103	0.15783	0.16596	0.22343	0.23469	0.15831	0.18356	0.1975	0.20411	0.19273	0.17317	0.20817	0.19347	0.18356	0.20152	0.14287	0.13968	0.17313	0.16868	0.17887	0.20081	0.18647	0.19824	0.18413	0.20314	0.21374	0.19787	0.2207	0.20909	0.14242	0.15652	0.14311	0.14196	0.11618	0.13099	0.12075	0.14097	0.11379	0.10182
0.17481	0.20046	0.15955	0.17476	0.13917	0.14118	0.15538	0.19667	0.1529	0.17402	0.16344	0.18491	0.15684	0.1701	0.20758	0.23682	0.1409	0.18957	0.17859	0.20488	0.16313	0.18056	0.18839	0.19653	0.17118	0.20073	0.1322	0.14303	0.15184	0.17268	0.15253	0.19726	0.14864	0.19398	0.14699	0.20104	0.18365	0.18702	0.18849	0.20884	0.14107	0.15557	0.13514	0.13711	0.106	0.12927	0.12405	0.14247	0.11419	0.10465
0.17224	0.19239	0.17795	0.18722	0.17853	0.16801	0.1432	0.19221	0.13873	0.14737	0.16487	0.16713	0.18801	0.18302	0.22717	0.22234	0.16745	0.20488	0.1893	0.19415	0.17715	0.17999	0.19864	0.20194	0.21703	0.22214	0.14152	0.14509	0.17288	0.18141	0.16439	0.17228	0.16717	0.18635	0.16177	0.18603	0.16945	0.17286	0.16171	0.18553	0.19156	0.17729	0.15236	0.12801	0.12988	0.12307	0.1421	0.16822	0.11108	0.097805
0.16241	0.18188	0.15706	0.17387	0.16107	0.17679	0.13158	0.1859	0.12469	0.1358	0.14876	0.15159	0.16633	0.18502	0.18508	0.21096	0.16933	0.20585	0.16899	0.18221	0.16873	0.17061	0.16788	0.18234	0.18265	0.21734	0.1373	0.14105	0.15296	0.17853	0.15094	0.17142	0.14223	0.16951	0.1505	0.16074	0.15688	0.16018	0.15113	0.17748	0.16838	0.17221	0.13687	0.12798	0.12593	0.11484	0.12016	0.16305	0.10218	0.096617
0.1069	0.11591	0.12559	0.11925	0.12808	0.11969	0.11626	0.11887	0.11313	0.11086	0.12117	0.1239	0.12805	0.12327	0.11781	0.10375	0.11696	0.11428	0.11614	0.10845	0.10977	0.10961	0.11801	0.1096	0.11512	0.10665	0.10968	0.10958	0.12092	0.10945	0.12622	0.10958	0.11373	0.11968	0.11903	0.11432	0.11436	0.12126	0.11111	0.11949	0.11755	0.11994	0.1069	0.10837	0.095726	0.097834	0.098723	0.10163	0.089073	0.081191
0.11391	0.13148	0.12048	0.12168	0.12299	0.12353	0.099346	0.1201	0.11311	0.11372	0.11407	0.11979	0.11967	0.12369	0.12046	0.12015	0.10862	0.11404	0.10057	0.10539	0.10952	0.11067	0.10982	0.10885	0.11006	0.1138	0.10706	0.10839	0.10997	0.10506	0.10826	0.10571	0.10987	0.11889	0.10889	0.11497	0.13276	0.14154	0.12174	0.128	0.12684	0.13202	0.10646	0.10692	0.10313	0.10132	0.099508	0.1144	0.09451	0.093473
0.16055	0.17224	0.19646	0.17927	0.21345	0.1963	0.14634	0.16884	0.16311	0.16978	0.18547	0.18918	0.2183	0.20333	0.16969	0.15835	0.16085	0.15956	0.18	0.16962	0.16468	0.16928	0.18747	0.16177	0.14051	0.14307	0.18809	0.16884	0.13982	0.14579	0.14237	0.15887	0.16285	0.1594	0.15629	0.16352	0.17428	0.18596	0.16681	0.17676	0.19164	0.19052	0.1681	0.15988	0.12451	0.13099	0.13437	0.14941	0.11442	0.098348
0.17693	0.18593	0.18184	0.19647	0.169	0.19156	0.15801	0.17628	0.17192	0.18978	0.18763	0.18475	0.18565	0.202	0.19667	0.23233	0.15242	0.183	0.21376	0.23247	0.1824	0.18837	0.20323	0.22036	0.17278	0.18218	0.18143	0.19104	0.14272	0.16133	0.16173	0.19324	0.16146	0.18981	0.15816	0.18338	0.19172	0.20107	0.17673	0.18785	0.16204	0.18513	0.14819	0.16227	0.13508	0.15223	0.1324	0.1448	0.12217	0.10651
0.12849	0.14933	0.18127	0.18227	0.16016	0.14714	0.12707	0.15188	0.12373	0.13731	0.14177	0.14855	0.17039	0.17195	0.19197	0.20019	0.14241	0.15095	0.16297	0.14854	0.14197	0.13317	0.16426	0.16279	0.16121	0.17223	0.12385	0.12835	0.13495	0.14855	0.13991	0.14235	0.13821	0.15101	0.13925	0.1446	0.14323	0.15334	0.13186	0.14152	0.19338	0.19305	0.13516	0.12539	0.11423	0.10669	0.12737	0.14473	0.10492	0.097016
0.11972	0.13713	0.15072	0.16664	0.13118	0.13269	0.11416	0.14077	0.11623	0.12705	0.13042	0.13661	0.13935	0.15883	0.15876	0.18089	0.12283	0.14707	0.14475	0.14199	0.12975	0.13251	0.14226	0.14406	0.13434	0.15939	0.11901	0.12183	0.12597	0.14185	0.12347	0.13052	0.1222	0.14048	0.12867	0.12767	0.13012	0.13365	0.12416	0.12633	0.15388	0.16107	0.11707	0.11439	0.10858	0.10507	0.10961	0.13075	0.091389	0.088244
0.17298	0.18584	0.15107	0.16269	0.13448	0.13395	0.17306	0.19731	0.18236	0.18512	0.1606	0.16833	0.14713	0.14806	0.21317	0.20262	0.12488	0.15906	0.17887	0.2004	0.15621	0.15679	0.18334	0.18736	0.17316	0.18231	0.13857	0.14422	0.14594	0.15674	0.15303	0.18046	0.15902	0.17485	0.14808	0.17861	0.17839	0.17682	0.18653	0.19984	0.1382	0.14234	0.12639	0.12913	0.11317	0.12259	0.11174	0.14092	0.10449	0.094281
0.16924	0.17037	0.15144	0.15564	0.13325	0.13182	0.16584	0.18698	0.17287	0.19434	0.15727	0.17051	0.1444	0.1505	0.20467	0.20465	0.12899	0.15774	0.16835	0.19387	0.15602	0.16198	0.18245	0.18378	0.17967	0.17864	0.13301	0.1292	0.14005	0.15377	0.15905	0.17115	0.14983	0.17926	0.14233	0.17927	0.17615	0.18485	0.17948	0.2023	0.13428	0.14316	0.12854	0.1305	0.11518	0.12318	0.11531	0.14147	0.10103	0.097713
0.15415	0.16383	0.14654	0.16086	0.16753	0.16051	0.14402	0.15994	0.1718	0.16202	0.15368	0.16712	0.15806	0.16232	0.17096	0.17404	0.14218	0.14934	0.16537	0.18975	0.15997	0.15743	0.16685	0.16573	0.14452	0.15561	0.14433	0.15089	0.14236	0.14048	0.15041	0.16826	0.15765	0.15111	0.14681	0.14906	0.14622	0.15129	0.15223	0.15841	0.14569	0.15032	0.13945	0.14334	0.10888	0.12387	0.11706	0.13959	0.10331	0.09151
0.16943	0.17836	0.16108	0.18762	0.17615	0.1847	0.15491	0.16693	0.16861	0.17986	0.17397	0.19153	0.18169	0.19656	0.16485	0.18186	0.16064	0.1671	0.17505	0.20491	0.17811	0.17866	0.17892	0.19355	0.16388	0.1646	0.15278	0.17081	0.15099	0.15287	0.15791	0.18392	0.15519	0.16728	0.15204	0.16097	0.16449	0.17193	0.17053	0.17477	0.16475	0.17842	0.1508	0.15892	0.12307	0.14504	0.12826	0.14927	0.1087	0.10189
0.16575	0.17553	0.18827	0.18965	0.18963	0.16831	0.13447	0.1637	0.13993	0.14904	0.17013	0.17106	0.18773	0.18239	0.21796	0.20859	0.15674	0.16106	0.164	0.1663	0.1543	0.15714	0.17193	0.15936	0.17468	0.17776	0.14779	0.14379	0.15175	0.13963	0.15618	0.14196	0.16099	0.17778	0.16238	0.16732	0.19676	0.20282	0.17494	0.17646	0.1903	0.19437	0.16075	0.14066	0.13581	0.12321	0.1472	0.16134	0.12007	0.11018
0.16169	0.17443	0.16652	0.1658	0.1821	0.18168	0.12984	0.1671	0.13748	0.14582	0.17067	0.17537	0.16686	0.19578	0.1615	0.16915	0.15749	0.16732	0.14761	0.14673	0.16117	0.15865	0.14302	0.15325	0.14759	0.15716	0.15196	0.15321	0.14369	0.14359	0.14255	0.13848	0.14836	0.16218	0.15642	0.15603	0.18091	0.18451	0.1627	0.16726	0.16246	0.18338	0.15331	0.15577	0.12735	0.12023	0.13662	0.1555	0.10111	0.10744
0.13064	0.14829	0.12097	0.12194	0.1167	0.11906	0.11568	0.13258	0.13951	0.14694	0.12699	0.13118	0.11657	0.12203	0.1413	0.12913	0.12152	0.13263	0.12569	0.12351	0.12996	0.13204	0.12549	0.12652	0.12664	0.12817	0.11453	0.11487	0.11828	0.13057	0.11876	0.12501	0.11157	0.11528	0.10557	0.11893	0.15149	0.16252	0.1369	0.14486	0.11986	0.11002	0.10994	0.11252	0.10425	0.10442	0.097209	0.11107	0.088119	0.086054
0.11921	0.133	0.11465	0.1199	0.11159	0.11968	0.11662	0.1233	0.14205	0.14799	0.11966	0.12918	0.11482	0.11735	0.13834	0.12937	0.10829	0.1178	0.12821	0.13308	0.11969	0.12512	0.12651	0.11688	0.12225	0.12084	0.11212	0.11325	0.10314	0.1176	0.10736	0.11618	0.10993	0.11338	0.098597	0.1145	0.14342	0.15243	0.13307	0.14221	0.11591	0.1128	0.10122	0.11196	0.10579	0.10809	0.10013	0.11002	0.090045	0.084754
0.14366	0.15835	0.12714	0.12603	0.12522	0.12297	0.13245	0.14629	0.15786	0.1666	0.13289	0.13805	0.12835	0.12917	0.15165	0.15222	0.12126	0.13325	0.14022	0.15184	0.12791	0.13144	0.12861	0.13485	0.13085	0.13872	0.11615	0.1203	0.12897	0.14427	0.12018	0.13244	0.12258	0.13374	0.11181	0.12862	0.15373	0.16829	0.15566	0.15913	0.12522	0.12075	0.10705	0.10821	0.10354	0.10893	0.10486	0.12081	0.085077	0.085558
0.138	0.15696	0.12093	0.11845	0.12354	0.12297	0.1329	0.14101	0.15392	0.15782	0.13392	0.14567	0.1264	0.12728	0.14665	0.1457	0.11935	0.13349	0.13434	0.14932	0.12901	0.13099	0.125	0.13089	0.13119	0.13357	0.11498	0.11808	0.1265	0.14676	0.12014	0.13303	0.12274	0.12826	0.11037	0.12751	0.14876	0.1622	0.14914	0.16059	0.12326	0.12171	0.10579	0.10645	0.10622	0.10941	0.10855	0.12042	0.090244	0.08112
0.1295	0.14293	0.12525	0.12383	0.12214	0.12383	0.11793	0.13437	0.15632	0.16202	0.13679	0.14395	0.13106	0.13048	0.14709	0.13824	0.12007	0.12818	0.13283	0.13493	0.12333	0.13018	0.12998	0.12872	0.1269	0.12651	0.12137	0.12748	0.12302	0.12604	0.11797	0.12454	0.12832	0.12987	0.11597	0.12865	0.14632	0.15632	0.14226	0.13809	0.12285	0.12036	0.11178	0.11832	0.11693	0.11517	0.10406	0.11663	0.090681	0.085842
0.13271	0.14737	0.12242	0.1253	0.12121	0.12652	0.12644	0.13441	0.15731	0.166	0.13268	0.14427	0.12422	0.12888	0.14718	0.1466	0.11743	0.1327	0.13873	0.15006	0.12507	0.12969	0.13201	0.13426	0.13318	0.13083	0.12016	0.1272	0.12243	0.13776	0.11964	0.12814	0.1174	0.12887	0.11044	0.1326	0.14974	0.16181	0.14577	0.14974	0.12194	0.11922	0.1093	0.1102	0.1099	0.11427	0.10321	0.11673	0.0931	0.083854
0.14282	0.18121	0.13015	0.11956	0.12616	0.12353	0.12548	0.14758	0.1444	0.14892	0.12765	0.12861	0.11782	0.12062	0.1453	0.15121	0.1217	0.14071	0.13347	0.1463	0.13221	0.13305	0.13107	0.13236	0.14219	0.14298	0.11388	0.1177	0.12285	0.14699	0.11893	0.13088	0.11428	0.13219	0.11339	0.12845	0.15339	0.17246	0.14492	0.16703	0.12402	0.11338	0.11126	0.10587	0.11015	0.10322	0.10831	0.12344	0.091631	0.085662
0.14701	0.18732	0.12785	0.11898	0.12675	0.12515	0.12996	0.1503	0.14588	0.1457	0.12687	0.1337	0.11868	0.12234	0.14498	0.15183	0.11783	0.1402	0.1342	0.1478	0.13069	0.13938	0.13251	0.12977	0.14594	0.1464	0.11464	0.12083	0.12544	0.15115	0.11473	0.13369	0.1207	0.13576	0.11492	0.13572	0.16034	0.17955	0.14836	0.17274	0.12768	0.1175	0.10794	0.10292	0.10799	0.1065	0.11543	0.12529	0.089181	0.084885
0.13492	0.1624	0.13121	0.11908	0.1303	0.12098	0.12988	0.14138	0.14166	0.148	0.12209	0.12647	0.12099	0.11975	0.14606	0.15241	0.11557	0.12755	0.13396	0.15062	0.12539	0.12627	0.12653	0.12307	0.13242	0.13305	0.11475	0.11246	0.11478	0.13628	0.11485	0.12284	0.11594	0.12318	0.11291	0.11839	0.14188	0.15931	0.14577	0.15753	0.13019	0.12252	0.10472	0.11224	0.099869	0.1048	0.10837	0.11928	0.08895	0.085136
0.1378	0.15691	0.12735	0.12119	0.12451	0.11925	0.12994	0.1412	0.14119	0.14016	0.12134	0.1283	0.11548	0.11801	0.14754	0.15243	0.11773	0.13336	0.13292	0.14559	0.12403	0.12386	0.12939	0.12444	0.13349	0.13268	0.11676	0.11308	0.1166	0.13968	0.1161	0.12569	0.11974	0.12064	0.11456	0.1162	0.14189	0.15229	0.14171	0.15126	0.12416	0.12106	0.10903	0.11087	0.098919	0.10657	0.11002	0.12326	0.087166	0.084692
0.13711	0.15467	0.13572	0.14337	0.12833	0.1361	0.1462	0.14922	0.15237	0.15845	0.12786	0.13349	0.12639	0.12968	0.1389	0.14466	0.13075	0.14767	0.14162	0.14431	0.12527	0.13173	0.15083	0.14036	0.16329	0.15617	0.12951	0.13274	0.13236	0.15855	0.12989	0.14028	0.13957	0.14776	0.12267	0.13604	0.17099	0.18147	0.15089	0.1566	0.11882	0.11383	0.1157	0.1136	0.10781	0.11062	0.10371	0.11787	0.089168	0.080339
0.13901	0.14707	0.12611	0.13752	0.12335	0.1314	0.13401	0.1437	0.14785	0.15369	0.12809	0.13079	0.12466	0.12206	0.14289	0.14673	0.12165	0.14886	0.13986	0.15082	0.11353	0.13484	0.13892	0.13887	0.15332	0.15955	0.12372	0.13341	0.12365	0.15421	0.12243	0.14017	0.14113	0.14357	0.12064	0.13101	0.16919	0.17471	0.15225	0.15125	0.1129	0.11132	0.11115	0.1109	0.10224	0.10856	0.10432	0.10953	0.082028	0.080604
0.14051	0.15862	0.13822	0.14242	0.14116	0.14725	0.15617	0.16757	0.1644	0.16841	0.13738	0.13896	0.1339	0.14541	0.13852	0.14408	0.14717	0.16361	0.1412	0.13423	0.15559	0.14432	0.15208	0.1386	0.17901	0.15924	0.13229	0.13169	0.14349	0.17113	0.14283	0.15836	0.13889	0.1456	0.12583	0.13994	0.16141	0.17438	0.14305	0.16878	0.13369	0.13419	0.11666	0.11733	0.11908	0.10913	0.1176	0.13127	0.097012	0.088152
0.14334	0.16221	0.13021	0.13962	0.12786	0.14616	0.14484	0.16202	0.15863	0.16081	0.14243	0.1413	0.12694	0.13103	0.13203	0.14208	0.13782	0.16452	0.13957	0.13572	0.12884	0.13965	0.13767	0.13342	0.15437	0.158	0.12756	0.13552	0.1303	0.17574	0.12721	0.15349	0.14105	0.14233	0.12187	0.13299	0.16379	0.17061	0.14095	0.15686	0.11892	0.11952	0.11301	0.11436	0.11253	0.1097	0.11636	0.12771	0.089341	0.088672
0.11954	0.13474	0.13967	0.14273	0.12898	0.13243	0.11677	0.12396	0.14894	0.15546	0.13347	0.13912	0.1309	0.13337	0.14773	0.14844	0.12745	0.12323	0.13999	0.14416	0.11912	0.12623	0.14563	0.13706	0.13479	0.13491	0.12925	0.1313	0.12753	0.12431	0.11447	0.12087	0.12804	0.12826	0.12018	0.12273	0.14691	0.15326	0.13754	0.13692	0.12396	0.12185	0.12009	0.12369	0.11089	0.11459	0.10319	0.12018	0.089751	0.079974
0.11993	0.12936	0.12728	0.13975	0.12386	0.127	0.12265	0.12059	0.15472	0.15931	0.12918	0.13882	0.12621	0.1297	0.14598	0.14377	0.12663	0.12565	0.14423	0.14631	0.11607	0.12751	0.14326	0.14081	0.13412	0.1333	0.1311	0.12983	0.11805	0.12746	0.10779	0.11706	0.12148	0.12347	0.114	0.12201	0.14122	0.14625	0.13533	0.13463	0.11793	0.12134	0.11211	0.11693	0.10728	0.11601	0.10651	0.11905	0.084368	0.080671
[truncated: 42 more rows]
[truncated: 196 more columns]

## Sheet: Fig 5d HCP
Fingerprinting
[truncated: 1,804 more rows]
[truncated: 310 more columns]

## Sheet: Fig 5d AAL
AAL
Fingerprinting
[truncated: 584 more rows]
[truncated: 66 more columns]
